# Supplementary material for: Seiðr: Efficient calculation of robust ensemble gene networks
Source: Heliyon. 2023 May 31;9(6):e16811. doi: 10.1016/j.heliyon.2023.e16811 (PMC10258422; doi:10.1016/j.heliyon.2023.e16811)
Supplement: Multimedia component 1 [file mmc1.xlsx]

## Sheet: A. thaliana
Accession ID
SRR5195552
SRR5195553
SRR5195554
SRR5195555
SRR5195556
SRR5195557
SRR5195558
SRR5195559
SRR5195560
SRR5195561
SRR5195562
SRR5195563
SRR5195564
SRR5195565
SRR5195566
SRR5195567
SRR5195568
SRR5195569
SRR5195574
SRR5195575
SRR5195577
SRR5195578
SRR5195579
SRR5195683
SRR5140163
SRR5143912
SRR5140166
SRR5144803
SRR5140164
SRR5144801
SRR5140165
SRR5144802
SRR5046919
SRR5046920
SRR5046917
SRR5046918
SRR5046922
SRR5046921
SRR5044989
SRR5044990
SRR5044991
SRR5044995
SRR5044996
SRR5044997
SRR5044977
SRR5044978
SRR5044979
SRR5044983
SRR5044984
SRR5044985
SRR5044992
SRR5044993
SRR5044994
SRR5044998
SRR5044999
SRR5045000
SRR5044980
SRR5044981
SRR5044982
SRR5044986
SRR5044987
SRR5044988
SRR5040821
SRR5040824
SRR5040827
SRR5040822
SRR5040825
SRR5040828
SRR5040823
SRR5040826
SRR5040829
SRR5040830
SRR5040831
SRR5040832
SRR5040833
SRR5040834
SRR5040835
SRR5040836
SRR5040837
SRR5040838
SRR5040839
SRR5037657
SRR5037663
SRR5037668
SRR5037658
SRR5037664
SRR5037669
SRR5037660
SRR5037665
SRR5037670
SRR5037661
SRR5037666
SRR5037671
SRR5037662
SRR5037667
SRR5037672
SRR5038566
SRR5038574
SRR5038582
SRR5038568
SRR5038576
SRR5038584
SRR5038567
SRR5038575
SRR5038583
SRR5038569
SRR5038577
SRR5038585
SRR5038570
SRR5038578
SRR5038586
SRR5038571
SRR5038579
SRR5038587
SRR5038572
SRR5038580
SRR5038588
SRR5038573
SRR5038581
SRR5038589
SRR5038602
SRR5038603
SRR5038604
SRR5038605
SRR5038606
SRR5038607
SRR5038590
SRR5038591
SRR5038592
SRR5038593
SRR5038594
SRR5038595
SRR5038596
SRR5038597
SRR5038598
SRR5038599
SRR5038600
SRR5038601
SRR5038611
SRR5038612
SRR5038613
SRR5038608
SRR5038609
SRR5038610
SRR5020734
SRR5020735
SRR5020736
SRR5020737
SRR5020738
SRR5020739
SRR4723014
SRR4723015
SRR4723010
SRR4723011
SRR4723012
SRR4723013
SRR4381966
SRR4381967
SRR4381968
SRR4381969
SRR4381970
SRR4381971
SRR4381972
SRR4381973
SRR4381974
SRR4381975
SRR4381976
SRR4381977
SRR4381917
SRR4381918
SRR4381919
SRR4381920
SRR4381922
SRR4381923
SRR4381924
SRR4381925
SRR4381926
SRR4381927
SRR4381928
SRR4381929
SRR4381930
SRR4309590
SRR4309591
SRR4309592
SRR4309593
SRR4309594
SRR4309595
SRR4309596
SRR4309597
SRR4309598
SRR4309599
SRR4309600
SRR4309601
SRR4309602
SRR4309603
SRR4309604
SRR4309605
SRR4309606
SRR4309607
SRR4293701
SRR4293702
SRR4293703
SRR4293704
SRR4293705
SRR4293706
SRR4293707
SRR4293708
SRR4293709
SRR4293710
SRR4293711
SRR4293712
SRR4293713
SRR4293714
SRR4293715
SRR4293716
SRR4293717
SRR4293718
SRR4293719
SRR4293720
SRR4293721
SRR4293722
SRR4048235
SRR4048211
SRR4048223
SRR4048236
SRR4048224
SRR4048212
SRR4048225
SRR4048213
SRR4048237
SRR4048226
SRR4048214
SRR4048238
SRR4048215
SRR4048227
SRR4048239
SRR4048240
SRR4048216
SRR4048228
SRR4048241
SRR4048217
SRR4048229
SRR4048242
SRR4048218
SRR4048230
SRR4048231
SRR4048219
SRR4048243
SRR4048232
SRR4048244
SRR4048220
SRR4048245
SRR4048233
SRR4048221
SRR4048234
SRR4048246
SRR4048222
SRR4044744
SRR4044745
SRR4044746
SRR4044747
SRR4044748
SRR4044749
SRR3992506
SRR3992507
SRR3992508
SRR3992509
SRR3992510
SRR3992511
SRR3992512
SRR3992513
SRR3992514
SRR3992515
SRR3992516
SRR3992517
SRR3947983
SRR3947984
SRR3947985
SRR3947986
SRR3947987
SRR3947988
SRR3947989
SRR3947990
SRR3947991
SRR3947992
SRR3947993
SRR3947994
SRR3932355
SRR3932356
SRR3932357
SRR3932358
SRR3932359
SRR3932360
SRR3928351
SRR3928352
SRR3928353
SRR3928355
SRR3707804
SRR3707805
SRR3707806
SRR3707807
SRR3707808
SRR3707809
SRR3707810
SRR3707811
SRR3707812
SRR3707813
SRR3707814
SRR3707815
SRR3707816
SRR3707817
SRR3707818
SRR3707819
SRR3724649
SRR3724650
SRR3724651
SRR3724652
SRR3724663
SRR3724668
SRR3724737
SRR3724738
SRR3724739
SRR3724741
SRR3724768
SRR3724774
SRR3724778
SRR3724782
SRR3724785
SRR3724786
SRR3724787
SRR3724798
SRR3724806
SRR3724814
SRR3725446
SRR3725458
SRR3725471
SRR3725482
SRR3725493
SRR3725503
SRR3725516
SRR3725527
SRR3725538
SRR3725550
SRR3725560
SRR3725561
SRR3584159
SRR3584160
SRR3584161
SRR3584162
SRR3584163
SRR3584164
SRR3584165
SRR3584166
SRR3547922
SRR3547923
SRR3547932
SRR3547933
SRR3547934
SRR3547935
SRR3547924
SRR3547925
SRR3547936
SRR3547937
SRR3547938
SRR3547939
SRR3547926
SRR3547927
SRR3547940
SRR3547941
SRR3547942
SRR3547943
SRR3547928
SRR3547929
SRR3547930
SRR3547931
SRR3547944
SRR3547945
SRR3499920
SRR3499921
SRR3499922
SRR3499923
SRR3499924
SRR3499925
SRR3499926
SRR3499927
SRR3499928
SRR3499929
SRR3499930
SRR3499931
SRR3480199
SRR3480200
SRR3480201
SRR3480202
SRR3480203
SRR3480204
SRR3480205
SRR3480206
SRR3480207
SRR3480208
SRR3480209
SRR3480210
SRR3480142
SRR3480144
SRR3480147
SRR3480150
SRR3480153
SRR3480155
SRR3480157
SRR3480158
SRR3480161
SRR3480164
SRR3480165
SRR3480168
SRR3480171
SRR3480172
SRR3480175
SRR3480176
SRR3480179
SRR3480182
SRR3480183
SRR3480186
SRR3480187
SRR3480189
SRR3480192
SRR3480193
SRR3480196
SRR3480197
SRR3480143
SRR3480145
SRR3480146
SRR3480148
SRR3480149
SRR3480151
SRR3480152
SRR3480154
SRR3480156
SRR3480159
SRR3480160
SRR3480162
SRR3480163
SRR3480166
SRR3480167
SRR3480169
SRR3480170
SRR3480173
SRR3480174
SRR3480177
SRR3480178
SRR3480180
SRR3480181
SRR3480184
SRR3480185
SRR3480188
SRR3480190
SRR3480191
SRR3480194
SRR3480195
SRR3480198
SRR3478301
SRR3478302
SRR3478303
SRR3478304
SRR3478305
SRR3478306
SRR3478307
SRR3478308
SRR3478309
SRR3478310
SRR3478311
SRR3478312
SRR3478313
SRR3478314
SRR3478315
SRR3478316
SRR3478317
SRR3478318
SRR3478319
SRR3478320
SRR3478321
SRR3478322
SRR3478323
SRR3478324
SRR3478325
SRR3478326
SRR3478327
SRR3478328
SRR3478329
SRR3478330
SRR3478331
SRR3478332
SRR3478333
SRR3478334
SRR3478335
SRR3419748
SRR3419749
SRR3419750
SRR3419751
SRR3419752
SRR3419753
SRR3419754
SRR3419755
SRR3419756
SRR3419757
SRR3419758
SRR3419759
SRR3419760
SRR3419761
SRR3419762
SRR3419763
SRR3419764
SRR3419765
SRR3419766
SRR3418001
SRR3418015
SRR3418002
SRR3418016
SRR3418003
SRR3418017
SRR3418004
SRR3418018
SRR3418005
SRR3418019
SRR3418006
SRR3418020
SRR3418007
SRR3418021
SRR3418008
SRR3418022
SRR3418009
SRR3418023
SRR3418010
SRR3418024
SRR3418011
SRR3418025
SRR3418012
SRR3418026
SRR3418013
SRR3418027
SRR3418014
SRR3418028
SRR3393577
SRR3393578
SRR3393579
SRR3393580
SRR3393581
SRR3393582
SRR3393583
SRR3393584
SRR3393585
SRR3393586
SRR3393587
SRR3393588
SRR3393589
SRR3393590
SRR3393591
SRR3393592
SRR3393593
SRR3393594
SRR3384758
SRR3384763
SRR3384759
SRR3384766
SRR3384761
SRR3384762
SRR3384764
SRR3384765
SRR3363531
SRR3363532
SRR3363533
SRR3363534
SRR3325293
SRR3325294
SRR3325295
SRR3325296
SRR3325297
SRR3325298
SRR3325299
SRR3325300
SRR3325301
SRR3325302
SRR3325303
SRR3325304
SRR3325305
SRR3325306
SRR3325307
SRR3325308
SRR3325309
SRR3325310
SRR3325311
SRR3325312
SRR3325314
SRR3325315
SRR3325316
SRR3325317
SRR3325318
SRR3325319
SRR3325320
SRR3325321
SRR3325322
SRR3325323
SRR3325324
SRR3325325
SRR3325326
SRR3325327
SRR3323092
SRR3323093
SRR3323094
SRR3323095
SRR3323096
SRR3323097
SRR3323098
SRR3323099
SRR3323100
SRR3323101
SRR3305022
SRR3305023
SRR3305024
SRR3305025
SRR3305026
SRR3305027
SRR3305028
SRR3290779
SRR3290780
SRR3290781
SRR3290785
SRR3290786
SRR3290787
SRR3290791
SRR3290792
SRR3290794
SRR3290798
SRR3290799
SRR3290800
SRR3290782
SRR3290783
SRR3290784
SRR3290788
SRR3290789
SRR3290790
SRR3290795
SRR3290796
SRR3290797
SRR3290801
SRR3290802
SRR3290803
SRR3305037
SRR3305038
SRR3305039
SRR3305040
SRR3271889
SRR3271934
SRR3272230
SRR3272249
SRR3272342
SRR3272398
SRR3272417
SRR3272465
SRR3272492
SRR3272675
SRR3273227
SRR3273229
SRR3212652
SRR3212653
SRR3212654
SRR3212655
SRR3212656
SRR3212657
SRR3212658
SRR3212659
SRR3212660
SRR3212661
SRR3212662
SRR3212663
SRR3209568
SRR3209569
SRR3209570
SRR3209571
SRR3209572
SRR3209573
SRR3209574
SRR3209575
SRR3209576
SRR3209577
SRR3209578
SRR3209579
SRR3207067
SRR3207068
SRR3207069
SRR3207070
SRR3207071
SRR3207072
SRR3207073
SRR3207074
SRR3207075
SRR3207076
SRR3207077
SRR3207078
SRR3207079
SRR3207080
SRR3581740
SRR3581336
SRR3581831
SRR3581346
SRR3581833
SRR3581345
SRR3581834
SRR3581347
SRR3581352
SRR3581835
SRR3581836
SRR3581356
SRR3581383
SRR3581837
SRR3581838
SRR3581388
SRR3581499
SRR3581839
SRR3581840
SRR3581591
SRR3581639
SRR3581841
SRR3581842
SRR3581672
SRR3581676
SRR3581843
SRR3581844
SRR3581678
SRR3581679
SRR3581845
SRR3581846
SRR3581680
SRR3581681
SRR3581847
SRR3581848
SRR3581682
SRR3581683
SRR3581849
SRR3581850
SRR3581684
SRR3581685
SRR3581851
SRR3581852
SRR3581686
SRR3581687
SRR3581853
SRR3581854
SRR3581688
SRR3581689
SRR3581855
SRR3581856
SRR3581690
SRR3581691
SRR3581857
SRR3581858
SRR3581692
SRR3581693
SRR3581859
SRR3581860
SRR3581694
SRR3581695
SRR3581861
SRR3581862
SRR3581696
SRR3581697
SRR3581863
SRR3581864
SRR3581698
SRR3581699
SRR3581865
SRR3581866
SRR3581700
SRR3581701
SRR3581867
SRR3581868
SRR3581702
SRR3581703
SRR3581869
SRR3581870
SRR3581704
SRR3581705
SRR3581871
SRR3581872
SRR3581706
SRR3581707
SRR3581873
SRR3581874
SRR3581708
SRR3581709
SRR3581875
SRR3581876
SRR3581710
SRR3581711
SRR3581877
SRR3581878
SRR3581712
SRR3581713
SRR3581879
SRR3581880
SRR3581714
SRR3581715
SRR3581881
SRR3581882
SRR3581716
SRR3581717
SRR3581883
SRR3581884
SRR3581719
SRR3581720
SRR3581885
SRR3581886
SRR3581721
SRR3581724
SRR3581887
SRR3581888
SRR3581726
SRR3581727
SRR3581889
SRR3581890
SRR3581728
SRR3581730
SRR3581891
SRR3581892
SRR3581731
SRR3581732
SRR3581893
SRR3581894
SRR3581733
SRR3581734
SRR3581895
SRR3581896
SRR3581735
SRR3581736
SRR3581897
SRR3581898
SRR3581737
SRR3581738
SRR3581899
SRR3179593
SRR3179623
SRR3179642
SRR3179988
SRR3180064
SRR3180073
SRR3180080
SRR3180088
SRR3180318
SRR3180447
SRR3180481
SRR3180517
SRR3180541
SRR3180542
SRR3180543
SRR3136731
SRR3136732
SRR3136733
SRR3136734
SRR3136735
SRR3136736
SRR3136737
SRR3136738
SRR3136739
SRR3115297
SRR3115298
SRR3115299
SRR3115300
SRR3115301
SRR3115302
SRR3115285
SRR3115286
SRR3115287
SRR3115288
SRR3115289
SRR3115290
SRR3115291
SRR3115292
SRR3115293
SRR3115294
SRR3115295
SRR3115296
SRR3109678
SRR3109679
SRR3109680
SRR3109681
SRR3109682
SRR3109683
SRR3109684
SRR3109685
SRR3109686
SRR3109687
SRR3109688
SRR3109689
SRR3109690
SRR3109691
SRR3109692
SRR3109693
SRR3109694
SRR3109695
SRR3109696
SRR3109697
SRR3109698
SRR3109699
SRR3109700
SRR3109701
SRR3087309
SRR3087310
SRR3087308
SRR3087311
SRR3087312
SRR3087313
SRR3000734
SRR3000735
SRR3000736
SRR3000737
SRR3000738
SRR3000739
SRR3000740
SRR3000741
SRR3000742
SRR3000743
SRR3000744
SRR3000745
SRR3000746
SRR3000747
SRR3000748
SRR3000749
SRR3000750
SRR3000751
SRR3000752
SRR3000753
SRR3000754
SRR3000755
SRR3000756
SRR3000757
SRR3036330
SRR3036331
SRR3036332
SRR3036333
SRR3036334
SRR3036335
SRR2980017
SRR2980107
SRR2980109
SRR2980111
SRR2980115
SRR2980117
SRR2966765
SRR2966766
SRR2966767
SRR2966768
SRR2966769
SRR2966770
SRR2950622
SRR2950623
SRR2950624
SRR2950625
SRR2950626
SRR2950627
SRR2950628
SRR2950629
SRR2922625
SRR2922626
SRR2922627
SRR2922628
SRR2922629
SRR2922630
SRR2921843
SRR2921844
SRR2921851
SRR2921852
SRR2921859
SRR2921860
SRR2921845
SRR2921846
SRR2921853
SRR2921854
SRR2921861
SRR2921862
SRR2921847
SRR2921848
SRR2921855
SRR2921856
SRR2921863
SRR2921864
SRR2921849
SRR2921850
SRR2921857
SRR2921858
SRR2921865
SRR2921866
SRR2927328
SRR2927329
SRR2927330
SRR2927331
SRR2927332
SRR2927333
SRR2927334
SRR2927335
SRR2927336
SRR2927337
SRR2927338
SRR2927339
SRR2927340
SRR2927341
SRR2927342
SRR2927343
SRR2927344
SRR2927345
SRR2927346
SRR2927347
SRR2927348
SRR2927349
SRR2927350
SRR2927351
SRR2927352
SRR2927353
SRR2927354
SRR2927355
SRR2927356
SRR2927357
SRR2927358
SRR2927359
SRR2927360
SRR2927361
SRR2927362
SRR2927363
SRR2927364
SRR2927365
SRR2927366
SRR2927367
SRR2927368
DRR070501
DRR070514
DRR070508
DRR070521
DRR070504
DRR070517
DRR070512
DRR070525
DRR070509
DRR070522
DRR070503
DRR070516
DRR070505
DRR070518
DRR070510
DRR070523
DRR070513
DRR070526
DRR070502
DRR070515
DRR070506
DRR070519
DRR070507
DRR070520
DRR070511
DRR070524
SRR5647092
SRR5647096
SRR5647098
SRR5647092
SRR5647094
SRR5647095
SRR5647097
SRR5647093
SRR5526776
SRR5526777
SRR5526778
SRR5526779
SRR5526780
SRR5526781
SRR5488799
SRR5488800
SRR5488801
SRR5488802
SRR5488803
SRR5488804
SRR5488805
SRR5488806
SRR5488807
SRR5488808
SRR5488809
SRR5488810
SRR5483618
SRR5483622
SRR5483626
SRR5483619
SRR5483623
SRR5483627
SRR5483620
SRR5483624
SRR5483628
SRR5483621
SRR5483625
SRR5483629
SRR5444366
SRR5444367
SRR5444368
SRR5444369
SRR5444370
SRR5444371
SRR5444372
SRR5444373
SRR5444374
SRR5444375
SRR5444376
SRR5444377
SRR5444378
SRR5444379
SRR5444395
SRR5444396
SRR5444397
SRR5444398
SRR5444399
SRR5444400
SRR5444401
SRR5444402
SRR5444403
SRR5444404
SRR5444405
SRR5444406
SRR5444407
SRR5444408
SRR5444409
SRR5444425
SRR5444426
SRR5444427
SRR5444428
SRR5444429
SRR5444430
SRR5444431
SRR5444432
SRR5444433
SRR5444434
SRR5444435
SRR5444436
SRR5444437
SRR5444438
SRR5444439
SRR5444440
SRR5444441
SRR5444442
SRR5444443
SRR5444444
SRR5444445
SRR5444446
SRR5444447
SRR5444448
SRR5444449
SRR5444450
SRR5444451
SRR5444452
SRR5444453
SRR5444454
SRR5444380
SRR5444381
SRR5444382
SRR5444383
SRR5444384
SRR5444385
SRR5444386
SRR5444387
SRR5444388
SRR5444389
SRR5444390
SRR5444391
SRR5444392
SRR5444393
SRR5444394
SRR5444410
SRR5444411
SRR5444412
SRR5444413
SRR5444414
SRR5444415
SRR5444416
SRR5444417
SRR5444418
SRR5444419
SRR5444420
SRR5444421
SRR5444422
SRR5444423
SRR5444424
SRR5444455
SRR5444456
SRR5444457
SRR5444458
SRR5444459
SRR5444460
SRR5444461
SRR5444462
SRR5444463
SRR5444464
SRR5444465
SRR5444466
SRR5444467
SRR5444468
SRR5444469
SRR5444470
SRR5444471
SRR5444472
SRR5444473
SRR5444474
SRR5444475
SRR5444476
SRR5444477
SRR5444478
SRR5444479
SRR5444480
SRR5444481
SRR5420083
SRR5420084
SRR5420085
SRR5420086
SRR5420087
SRR5420088
SRR5420075
SRR5420076
SRR5420077
SRR5420078
SRR5420079
SRR5420080
SRR5363474
SRR5363475
SRR5363476
SRR5363477
SRR5363478
SRR5363479

## Sheet: D. melanogaster
Accession ID
SRR1151374
SRR1151373
SRR166808
SRR166810
SRR384917
SRR384918
SRR384919
SRR384920
SRR384921
SRR384922
SRR384923
SRR384924
SRR384925
SRR384926
SRR384927
SRR384928
SRR384929
SRR384930
SRR384931
SRR384932
SRR384933
SRR384934
SRR384935
SRR384936
SRR384937
SRR384938
SRR384939
SRR384940
SRR384941
SRR384942
SRR384943
SRR384944
SRR384945
SRR384946
SRR384947
SRR384948
SRR384949
SRR384950
SRR384951
SRR384952
SRR384953
SRR384954
SRR384955
SRR384956
SRR384957
SRR384958
SRR384959
SRR384960
SRR384961
SRR384962
SRR1509514
SRR1509515
SRR1509512
SRR1509513
SRR1509516
SRR1509517
SRR1509510
SRR1509511
SRR1509506
SRR1509507
SRR1509508
SRR1509509
SRR1197359
SRR1197361
SRR1197478
SRR1197479
SRR1197293
SRR1197373
SRR1197481
SRR1197297
SRR1197301
SRR1197377
SRR1197381
SRR1197269
SRR1197487
SRR1197270
SRR1197271
SRR1197355
SRR1197356
SRR1197358
SRR1197360
SRR1197292
SRR1197372
SRR1197475
SRR1197476
SRR1197477
SRR1197275
SRR1197279
SRR1197472
SRR1197473
SRR1197294
SRR1197374
SRR1197486
SRR1197296
SRR1197480
SRR1197349
SRR1197291
SRR1197348
SRR1197353
SRR1197376
SRR1197350
SRR1197371
SRR1197354
SRR1197352
SRR1197357
SRR1197295
SRR1197298
SRR1197375
SRR1197378
SRR1197351
SRR1197463
SRR1197340
SRR1197346
SRR1197460
SRR1197341
SRR1197342
SRR1197343
SRR1197344
SRR1197461
SRR1197462
SRR1197345
SRR1197347
SRR1197456
SRR1197458
SRR1197403
SRR1197277
SRR1197401
SRR1197409
SRR1197281
SRR1197400
SRR1197396
SRR1197280
SRR1197410
SRR1197284
SRR1197406
SRR1197407
SRR1197339
SRR1197459
SRR1197405
SRR1197278
SRR1197404
SRR1197398
SRR1197397
SRR1197395
SRR1197283
SRR1197273
SRR1197274
SRR767623
SRR1197324
SRR1197425
SRR767627
SRR1197326
SRR1197424
SRR1197312
SRR1197392
SRR1197412
SRR1197308
SRR1197388
SRR1197467
SRR767621
SRR1197317
SRR1197418
SRR1197314
SRR1197394
SRR1197411
SRR1197313
SRR1197393
SRR1197414
SRR1197427
SRR1197428
SRR1197433
SRR1197434
SRR1197464
SRR1197465
SRR1197470
SRR1197471
SRR767619
SRR1197315
SRR1197415
SRR767607
SRR1197316
SRR1197417
SRR1197429
SRR1197430
SRR1197431
SRR1197432
SRR1197435
SRR1197436
SRR1197468
SRR1197469
SRR1197311
SRR1197391
SRR1197413
SRR767608
SRR1197289
SRR1197422
SRR767604
SRR1197288
SRR1197421
SRR767612
SRR1197286
SRR1197416
SRR1197307
SRR1197387
SRR1197408
SRR767617
SRR1197290
SRR1197423
SRR767606
SRR1197337
SRR1197370
SRR767626
SRR1197336
SRR1197368
SRR767609
SRR1197338
SRR767610
SRR1197333
SRR767615
SRR1197335
SRR767616
SRR1197334
SRR1197367
SRR767613
SRR1197332
SRR1197369
SRR767618
SRR1197331
SRR767605
SRR1197330
SRR1197365
SRR767622
SRR1197327
SRR1197363
SRR767620
SRR1197329
SRR1197364
SRR767625
SRR1197328
SRR1197366
SRR767624
SRR1197325
SRR1197426
SRR767614
SRR1197287
SRR1197420
SRR767611
SRR1197285
SRR1197419
SRR1197362
SRR1197474
SRR1197484
SRR1197485
SRR1197482
SRR1197483
SRR1197272
SRR1197276
SRR1197448
SRR1197450
SRR1197438
SRR1197445
SRR1197447
SRR1197453
SRR1197449
SRR1197452
SRR1197282
SRR1197439
SRR1197446
SRR1197299
SRR1197300
SRR1197379
SRR1197380
SRR1197442
SRR1197444
SRR1197440
SRR1197443
SRR1197305
SRR1197309
SRR1197385
SRR1197389
SRR1197466
SRR1197304
SRR1197306
SRR1197384
SRR1197386
SRR1197402
SRR1197310
SRR1197390
SRR1197303
SRR1197383
SRR1197457
SRR1197302
SRR1197382
SRR1197454
SRR1197455
SRR1197399
SRR1197451
SRR1197437
SRR1197441
SRR424683
SRR424684
SRR424685
SRR424686
SRR424687
SRR424688
SRR424689
SRR424690
SRR424691
SRR424692
SRR424693
SRR424694
SRR424695
SRR424696
SRR424697
SRR424698
SRR424699
SRR424700
SRR424701
SRR424702
SRR424703
SRR424704
SRR424705
SRR424706
SRR424707
SRR424708
SRR424709
SRR424710
SRR424711
SRR424712
SRR424713
SRR424714
SRR424715
SRR424716
SRR547967
SRR585715
SRR585716
SRR585717
SRR585718
SRR585719
SRR585720
SRR585721
SRR609668
SRR609669
SRR609670
SRR609671
SRR891439
SRR891440
SRR891441
SRR919325
SRR919326
SRR919324
SRR919327
SRR919328
SRR891601
SRR891602
SRR891603
SRR891604
SRR891605
SRR891606
SRR891608
SRR891607
SRR891609
SRR891610
SRR891612
SRR891611
SRR891614
SRR891613
SRR891615
SRR891616
SRR891617
SRR891618
SRR891619
SRR891620
SRR891621
SRR891622
SRR891623
SRR891624
SRR891625
SRR891626
SRR891628
SRR891627
SRR891629
SRR891630
SRR927180
SRR927153
SRR1024342
SRR1024473
SRR1293157
SRR1031974
SRR1041340
SRR1041341
SRR1041343
SRR1041342
SRR1041344
SRR1041345
SRR1041346
SRR1041347
SRR1048346
SRR1048347
SRR1048348
SRR1048349
SRR1048350
SRR1048351
SRR1048352
SRR1048353
SRR1048354
SRR1048355
SRR1068191
SRR1068192
SRR1068193
SRR1068194
SRR1068195
SRR1068196
SRR1068197
SRR1068198
SRR1197250
SRR1210078
SRR1210079
SRR1210080
SRR1210081
SRR1210082
SRR1210083
SRR1210084
SRR1210085
SRR1210086
SRR1210087
SRR1210088
SRR1210089
SRR1210090
SRR1210091
SRR1210092
SRR1210093
SRR1210094
SRR1259381
SRR1259382
SRR1259383
SRR1259384
SRR1259385
SRR1259386
SRR1259387
SRR1259388
SRR1259389
SRR1259390
SRR1259391
SRR1259392
SRR1259393
SRR1259394
SRR1259395
SRR1259396
SRR1259397
SRR1259398
SRR1259399
SRR1259400
SRR1259401
SRR1259402
SRR1259403
SRR1259404
SRR1259405
SRR1259406
SRR1259407
SRR1259408
SRR1259409
SRR1259410
SRR1259411
SRR1259412
SRR1259413
SRR1259414
SRR1259415
SRR1259416
SRR1259417
SRR1259418
SRR1259419
SRR1259420
SRR1259421
SRR1259422
SRR1259423
SRR1259424
SRR1259425
SRR1259426
SRR1259427
SRR1259428
SRR1259333
SRR1259334
SRR1259335
SRR1259336
SRR1259337
SRR1259338
SRR1259339
SRR1259340
SRR1259341
SRR1259342
SRR1259343
SRR1259344
SRR1259345
SRR1259346
SRR1259347
SRR1259348
SRR1259349
SRR1259350
SRR1259351
SRR1259352
SRR1259353
SRR1259354
SRR1259355
SRR1259356
SRR1259357
SRR1259358
SRR1259359
SRR1259360
SRR1259361
SRR1259362
SRR1259363
SRR1259364
SRR1259365
SRR1259366
SRR1259367
SRR1259368
SRR1259369
SRR1259370
SRR1259371
SRR1259372
SRR1259373
SRR1259374
SRR1259375
SRR1259376
SRR1259377
SRR1259378
SRR1259379
SRR1259380
ERR435814
ERR435811
ERR435812
ERR435813
SRR1297373
SRR1297375
SRR1297374
SRR1297376
SRR1436514
SRR1501444
SRR1501445
SRR1501446
SRR1501447
SRR1501448
SRR1501449
SRR1501450
SRR1501451
SRR1914095
SRR1914096
SRR1914094
SRR5196709
SRR5196708
SRR5196710
SRR5196711
SRR1568780
SRR1568781
SRR1568782
SRR1573961
SRR1574243
SRR1574244
SRR1574251
SRR1574264
SRR1574268
SRR1574318
SRR1573100
SRR1573101
SRR1573102
SRR1573103
SRR1573104
SRR1573105
SRR1573106
SRR1573107
SRR1573108
SRR1573109
SRR1573098
SRR1573099
SRR1765780
SRR1767340
SRR1767365
SRR1767366
SRR1767367
SRR1767368
SRR1767387
SRR1767388
SRR1767389
SRR1767390
SRR1767391
SRR1767392
SRR1767393
SRR1767395
SRR1767394
SRR1767400
SRR1772184
SRR1772183
SRR1772185
SRR1772186
SRR1772182
SRR1772187
SRR1772188
SRR1772189
SRR1772190
SRR1772191
SRR1772193
SRR1772192
SRR1982044
SRR1982043
SRR1982042
SRR1982041
SRR1982040
SRR1982039
SRR1982038
SRR1982037
SRR1783725
SRR1783726
SRR1924201
SRR1924202
SRR1926155
SRR1926157
SRR1924205
SRR1924206
SRR1926158
SRR1924207
SRR1924208
SRR1924209
SRR1924210
SRR1926177
SRR1924211
SRR1924212
SRR1926188
SRR1924213
SRR1924214
SRR1924215
SRR1924216
SRR1926190
SRR1924217
SRR1924218
SRR1926189
SRR1924219
SRR1924220
SRR1926192
SRR1926194
SRR1950000
SRR1949999
SRR1981586
SRR1981585
SRR1981584
SRR1981582
SRR1981583
SRR1981581
SRR2043653
SRR2043652
SRR2043651
SRR2043650
SRR2063697
SRR2063773
SRR2080216
SRR2080214
SRR2080213
SRR2080215
SRR2080211
SRR2080210
SRR2080212
SRR2107147
SRR2107148
SRR2107145
SRR2107146
SRR2107143
SRR2107144
SRR2107141
SRR2107142
SRR2107139
SRR2107140
SRR2107137
SRR2107138
SRR3018852
SRR3018855
SRR3019184
SRR3019179
SRR3018862
SRR3019045
SRR2930818
SRR2930817
SRR2930816
SRR2930815
SRR2930814
SRR2930813
SRR2930812
SRR2930811
SRR2930810
SRR2930824
SRR2930823
SRR2930822
SRR2930820
SRR2930821
SRR2930819
SRR3037437
SRR3037521
SRR3037943
SRR3038122
SRR3038123
SRR3038124
SRR3038125
SRR3038126
SRR3038127
SRR3038131
SRR3038201
SRR3038213
SRR3038240
SRR3038250
SRR3038251
SRR3038252
SRR3038283
SRR3038284
SRR3038285
SRR3038290
SRR3038293
SRR3038294
SRR3038296
SRR3038302
SRR3038303
SRR3038304
SRR3038306
SRR3040020
SRR3040046
SRR3040053
SRR3040054
SRR3040058
SRR3040088
SRR3040509
SRR3040556
SRR3040557
SRR3040558
SRR3040559
SRR3040560
SRR3040561
SRR3040562
SRR3040594
SRR3040674
SRR3040681
SRR3040682
SRR3041927
SRR3041928
SRR3041929
SRR3041930
SRR3041931
SRR3041932
SRR3041933
SRR3041934
SRR3041935
SRR3041936
SRR3041937
SRR3041938
SRR3041939
SRR3041940
SRR3041941
SRR3041942
SRR3041943
SRR3041988
SRR3042072
SRR3042157
SRR3042198
SRR3042199
SRR3042200
SRR3042202
SRR3042203
SRR3042204
SRR3042538
SRR3042539
SRR3042541
SRR3042543
SRR3042546
SRR3042549
SRR3042550
SRR3042551
SRR3042552
SRR3042553
SRR3042554
SRR3042555
SRR3042556
SRR3042557
SRR3042558
SRR3042559
SRR3042560
SRR3042561
SRR3042562
SRR3042563
SRR3042564
SRR3042565
SRR3042566
SRR3042567
SRR3042568
SRR3042569
SRR3042570
SRR3042571
SRR3042572
SRR3042573
SRR3042574
SRR3051641
SRR3051640
SRR3051642
SRR3051639
SRR3051638
SRR3051637
SRR3062698
SRR3062697
SRR3062695
SRR3062696
SRR3062694
SRR3062693
SRR3062692
SRR3062691
ERR973488
ERR973489
ERR973490
ERR973491
ERR973492
ERR973493
ERR973494
ERR973495
ERR973496
ERR973497
ERR973498
ERR973499
SRR3111191
SRR3110864
SRR3112582
SRR3111189
SRR3111190
SRR3111200
SRR3111212
SRR3111224
SRR3111234
SRR3111241
SRR3111243
SRR3111245
SRR3112564
SRR3160446
SRR3160445
SRR3390485
SRR3390484
SRR3390483
SRR3390482
SRR3390481
SRR3390480
SRR3390479
SRR3390478
SRR3417196
SRR3476626
SRR3478513
SRR3478569
SRR3478570
SRR3478578
SRR3478582
SRR4070260
SRR4070262
SRR4070261
SRR4070264
SRR4070265
SRR4070266
SRR4070263
SRR4070267
DRR051047
DRR051050
DRR051053
DRR051056
SRR4305654
SRR4305653
SRR4733581
SRR4733582
SRR4733580
SRR4733583
SRR4733584
SRR4733585
SRR4733586
SRR4733587
SRR4733589
SRR4733588
SRR4733590
SRR4733591
SRR4733592
SRR4733593
SRR4733595
SRR4733594
SRR4733596
SRR4733597
SRR4733598
SRR4733599
SRR4733600
SRR4733602
SRR4733601
SRR5003942
SRR5003943
SRR5003944
SRR5003945
SRR5003946
SRR5003947
SRR5003948
SRR5003949
SRR5003950
SRR5003951
SRR5003952
SRR5003953
SRR5003954
SRR5003955
SRR5003956
SRR5003957
SRR5003958
SRR5003959
SRR5003960
SRR5003961
SRR5003962
SRR5003963
SRR5003964
SRR5003965
SRR5003966
SRR5003967
SRR5003968
SRR5003969
SRR5003970
SRR5003971
SRR5003972
SRR5003973
SRR5003974
SRR5003975
SRR5003976
SRR5003977
SRR5003978
SRR5003979
SRR5003980
SRR5003981
SRR5003982
SRR5003983
SRR5003984
SRR5003985
SRR5003986
SRR5003987
SRR5003988
SRR5003989
SRR5003990
SRR5003991
SRR5003992
SRR5003993
SRR5003994
SRR5003995
SRR5003996
SRR5003997
SRR5003998
SRR5003999
SRR5004000
SRR5004001
SRR5004002
SRR5004003
SRR5004004
SRR5004005
SRR5004006
SRR5004007
SRR5004009
SRR5004010
SRR5004011
SRR5004012
SRR5004013
SRR5020699
SRR5020700
SRR5020701
SRR5020703
SRR5031489
SRR5031490
SRR5031491
SRR5031492
SRR5031493
SRR5031494
SRR5031495
SRR5031496
SRR5031497
SRR5031498
SRR5031499
SRR5031500
ERR1662570
ERR1662571
ERR1662574
SRR5104253
SRR5104254
SRR5104255
SRR5104256
SRR5104257
SRR5104258
ERR1395641
ERR1395642
ERR1395643
ERR1395644
ERR1395645
ERR1395646
ERR1395647
ERR1395648
ERR1395649
ERR1395650
ERR1395651
ERR1395652
SRR5237157
SRR5237158
SRR5186080
SRR5186081
SRR5186082
SRR5186083
SRR5186084
SRR5186085
SRR5186086
SRR5186087
SRR5186088
SRR5186089
SRR5186090
SRR5186091
SRR5186092
SRR5186093
SRR5186094
SRR5186095
SRR5186096
SRR5186097
SRR5186098
SRR5186099
SRR5186100
SRR5186101
SRR5186102
SRR5186103
SRR5186104
SRR5186105
SRR5186106
SRR5186107
SRR5186108
SRR5186109
SRR5186110
SRR5186111
SRR5241757
SRR5241758
SRR5241759
SRR5241760
SRR5241761
SRR5241762
SRR5340061
SRR5340062
SRR5340063
SRR5340064
SRR5366366
SRR5366367
SRR5366368
SRR5366369
SRR5366370
SRR5366371
SRR5398179
SRR5398178
SRR5398177
SRR5398180
SRR5638358
SRR5638359
SRR5643483
SRR5643484
SRR5643485
SRR5643486
SRR5643487
SRR5643488
SRR5803122
SRR5803123
SRR5803120
SRR5803121
SRR5803118
SRR5803119
SRR5803116
SRR5803117
SRR5803114
SRR5803115
SRR5803106
SRR5803107
SRR5803104
SRR5852036
SRR5852037
SRR5852038
SRR5852039
SRR5852048
SRR5852049
SRR5852050
SRR5852051
SRR5852040
SRR5852041
SRR5852042
SRR5852043
SRR5852044
SRR5852046
SRR5852063
SRR5852064
SRR5852065
SRR5852066
SRR5852067
SRR5852068
SRR5852052
SRR5852053
SRR5852054
SRR5852055
SRR5852056
SRR5852057
SRR5852058
SRR5852059
SRR5852060
SRR5852061
SRR5852062
SRR5852069
SRR5852070
SRR5852071
SRR5852072
SRR5852073
ERR1758799
ERR1758800
ERR1758801
ERR1758802
ERR1758803
ERR1758804
ERR1758805
ERR1758806
ERR1758807
ERR1758808
ERR1758809
ERR1758810
ERR1758811
ERR1758812
ERR1758813
ERR1758814
ERR1758815
ERR1758816
ERR1758817
ERR1758818
ERR1758819
ERR1758820
ERR1758821
ERR1758822
ERR1758823
ERR1758824
ERR1758825
ERR1758826
ERR1758827
ERR1758828
ERR1758829
ERR1758830
ERR1758831
ERR1758832
ERR1758833
ERR1758834
ERR1758835
ERR1758836
ERR1758837
ERR1758838
ERR1758839
ERR1758840
ERR1758841
ERR1758842
ERR1758843
ERR1758844
ERR1758845
ERR1758846
ERR1758847
ERR1758848
ERR1758849
ERR1758850
ERR1758851
ERR1758852
ERR1758853
ERR1758854
ERR1758855
ERR1758856
ERR1758857
ERR1758858
ERR1758859
ERR1758860
ERR1758861
ERR1758862
ERR1758863
ERR1758864
ERR1758865
ERR1758866
ERR1758867
ERR1758868
ERR1758869
ERR1758870
ERR1758871
ERR1758872
ERR1758873
ERR1758874
ERR1758875
ERR1758876
ERR1758877
ERR1758878
ERR1758879
ERR1758880
ERR1758881
ERR1758882
ERR1758883
ERR1758884
ERR1758885
ERR1758886
ERR1758887
ERR1758888
ERR1758889
ERR1758890
ERR1758891
ERR1758892
ERR1758893
ERR1758894
ERR1758895
ERR1758896
ERR1758897
ERR1758898
ERR1758899
ERR1758900
ERR1758901
ERR1758902
ERR1758903
ERR1758904
ERR1758905
ERR1758906
ERR1758907
ERR1758908
ERR1758909
ERR1758910
ERR1758911
ERR1758912
ERR1758913
ERR1758914
ERR1758915
ERR1758916
ERR1758917
ERR1758918
ERR1758919
ERR1758920
ERR1758921
ERR1758922
ERR1758923
ERR1758924
ERR1758925
ERR1758926
ERR1758927
ERR1758928
ERR1758929
SRR6002849
SRR6002850
SRR6002848
SRR6002847
SRR6002846
SRR6002845
SRR6002843
SRR6002844
SRR6002842
SRR6665460
SRR6665461
SRR6665462
SRR6665464
SRR6665465
SRR6665463
SRR6904765
SRR6904766
SRR6904767
SRR6904768
SRR6904770
SRR6904769
ERR2432916
ERR2432917
ERR2432918
ERR2432919
ERR2432920
ERR2432921
ERR2432922
ERR2432923
ERR2432924
ERR2432925
ERR2432926
ERR2432927
ERR2432928
ERR2432929
ERR2432930
ERR2432931
ERR2432932
ERR2432933
ERR2432934
ERR2432935
ERR2432936
ERR2432937
ERR2432938
ERR2432939
ERR2432940
ERR2432941
ERR2432942
ERR2432943
ERR2432944
ERR2432945
ERR2432946
ERR2432947
ERR2432948
ERR2432949
ERR2432950
ERR2432951
ERR2432952
ERR2432953
ERR2432954
ERR2432955
ERR2432956
ERR2432957
ERR2432958
ERR2432959
SRR7650983
SRR7650984
SRR7650985
SRR7650986
SRR7650987
SRR7650988
SRR7650989
SRR7650990
SRR7650991
SRR7650992
SRR7650993
SRR7650994

## Sheet: S. cerevisiae
Accession ID
SRR1198317
SRR1198667
SRR539261
SRR539262
SRR539263
SRR539264
SRR539265
SRR539266
SRR539267
SRR539268
SRR539269
SRR539270
SRR539271
SRR539272
SRR539273
SRR539274
SRR539275
SRR539276
SRR539277
SRR539278
SRR539279
SRR539280
SRR539281
SRR539282
SRR539283
SRR539284
SRR539285
SRR539286
SRR539287
SRR539288
SRR539289
SRR539290
SRR948835
SRR953535
SRR953536
SRR953537
SRR1016129
SRR1016130
SRR1016131
SRR1016132
SRR1016133
SRR1016134
SRR1016135
SRR1016136
SRR1016137
SRR1016138
SRR1016139
SRR1016140
SRR1016141
SRR1016142
SRR1016143
SRR1016144
SRR1016145
SRR1016146
SRR1016147
SRR1016148
SRR1016149
SRR1016150
SRR1016151
SRR1016152
SRR1016153
SRR1016154
SRR1016155
SRR1016156
SRR1016157
SRR1016158
SRR1016159
SRR1016160
SRR1016161
SRR1016162
SRR1016163
SRR1016164
SRR1016165
SRR1016166
SRR1016167
SRR1016168
SRR1016169
SRR1016170
SRR1016171
SRR1016172
SRR1016173
SRR1016174
SRR1016175
SRR1016176
SRR1016177
SRR1016178
SRR1016179
SRR1016180
SRR1016181
SRR1016182
SRR1016183
SRR1016184
SRR1016185
SRR1016186
SRR1016187
SRR1016188
SRR1016189
SRR1016190
SRR1016191
SRR1016192
SRR1016193
SRR1016194
SRR1016195
SRR1016196
SRR1016197
SRR1016198
SRR1016199
SRR1016200
SRR1016201
SRR1016202
SRR1016203
SRR1016204
SRR1016205
ERR472938
ERR472942
ERR472936
ERR472947
ERR472934
ERR472945
ERR472943
ERR472948
ERR472937
ERR472939
ERR472946
ERR472944
ERR472940
ERR472933
ERR472941
ERR472935
SRR1274026
SRR1274027
SRR1274028
SRR1274029
SRR1274030
SRR1274031
SRR1274032
SRR1274033
SRR1274034
SRR1274035
SRR1274036
SRR1274037
SRR1274038
SRR1274039
SRR1274040
SRR1274041
SRR1274042
SRR1274043
SRR1274044
SRR1274045
SRR1274046
SRR1274047
SRR1274048
SRR1274049
SRR1274050
SRR1274051
SRR1274052
SRR1274053
SRR1274054
SRR1274055
SRR1274056
SRR1274057
SRR1274058
SRR1274059
SRR1274060
SRR1274061
SRR1274062
SRR1274063
SRR1274064
SRR1274065
SRR1797381
SRR1797382
SRR1797383
SRR1797384
SRR1797385
SRR1797386
SRR1797387
SRR1797388
SRR1797389
SRR1797390
SRR1587706
SRR1587707
SRR1587708
SRR1587709
SRR1587710
SRR1587711
SRR1587712
SRR1587714
SRR1587715
SRR1587716
SRR1587717
SRR1587718
SRR1587719
SRR1587720
SRR1797370
SRR1797371
SRR1797372
SRR1797373
SRR1797374
SRR1797375
SRR1797376
SRR1797377
SRR1797378
SRR1797379
SRR1363436
SRR1363435
SRR1363434
SRR1521177
SRR1605749
SRR1605750
SRR1605751
SRR1605752
SRR1605753
SRR1605754
SRR1605755
SRR1605756
SRR1605757
SRR1605758
SRR1605759
SRR1605760
SRR1793970
SRR1793982
SRR1793990
SRR1793989
SRR1793987
SRR1793988
SRR1793985
SRR1793986
SRR1793984
SRR1793981
SRR1793983
SRR1793980
SRR1793979
SRR1793977
SRR1793978
SRR1793976
SRR1793974
SRR1793975
SRR1793973
SRR1793972
SRR1793971
SRR1793969
SRR1793968
SRR1793967
SRR1811834
SRR1812754
SRR1812759
SRR1812760
SRR1812767
SRR1812768
SRR1812770
SRR1812772
SRR1812986
SRR1812973
SRR1812995
SRR1812997
SRR1813989
SRR1813988
SRR1813987
SRR1813986
SRR1813985
SRR1813984
SRR1813983
SRR1813982
SRR2989926
SRR2989927
SRR2989928
SRR2989929
SRR2989930
SRR2989931
SRR2989932
SRR2989933
SRR2989934
SRR2989935
SRR2989936
SRR2989937
SRR2989938
SRR2989939
SRR2989940
SRR2989941
SRR2989942
SRR2989943
SRR2989944
SRR2989945
SRR2989946
SRR2989947
SRR2989948
SRR2989949
SRR2989950
SRR2989951
SRR2989901
SRR2989902
SRR2989903
SRR2989904
SRR2989905
SRR2989906
SRR2989907
SRR2989908
SRR2989909
SRR2989910
SRR2989911
SRR2989912
SRR2989913
SRR2989914
SRR2989915
SRR2989916
SRR2989917
SRR2989918
SRR2989919
SRR2989920
SRR2989921
SRR2989922
SRR2989923
SRR2989924
SRR2989925
SRR2102585
SRR2102584
SRR2102583
SRR2102582
SRR2102581
SRR2102580
ERR594531
ERR594537
ERR594530
ERR594535
ERR594534
ERR594536
ERR905090
ERR905110
ERR905089
ERR905082
ERR905102
ERR905083
ERR905136
ERR905125
ERR905117
ERR905115
ERR905141
ERR905130
ERR905131
ERR905096
ERR905104
ERR905099
ERR905107
ERR905118
ERR905121
ERR905120
ERR905112
ERR905116
ERR905114
ERR905139
ERR905085
ERR905106
ERR905128
ERR905105
ERR905127
ERR905094
ERR905123
ERR905091
ERR905133
ERR905092
ERR905095
ERR905129
ERR905132
ERR905093
ERR905109
ERR905134
ERR905100
ERR905111
ERR905081
ERR905140
ERR905126
ERR905103
ERR905122
ERR905113
ERR905097
ERR905108
ERR905084
ERR905101
ERR905098
ERR905087
ERR905124
ERR905086
ERR905138
ERR905137
ERR905088
ERR905119
ERR905135
SRR2833621
SRR2891259
SRR2846096
SRR3183780
SRR3183779
SRR3183777
SRR3183778
SRR3183776
SRR3183775
SRR3214544
SRR3203167
SRR3396393
SRR3396392
SRR3396391
SRR3396390
SRR3396389
SRR3396388
SRR3396387
SRR3396386
SRR3396385
SRR3396384
SRR3396381
SRR3396382
SRR3713668
SRR3713669
SRR3820898
SRR4002128
SRR4002129
SRR4002131
SRR4002130
SRR4002133
SRR4002134
SRR4002132
SRR4002135
SRR4002136
SRR4002137
SRR4002138
SRR4002139
SRR4002140
SRR4002141
SRR4002142
SRR4002143
SRR4002144
SRR4002145
SRR4002146
SRR4002149
SRR4002147
SRR4002148
SRR4002150
SRR4002151
SRR4002152
SRR4002153
SRR4002154
SRR4002155
SRR4002156
SRR4002157
SRR4002158
SRR4002159
SRR4002160
SRR4002161
SRR4002162
SRR4002163
SRR4100479
SRR4100480
SRR4176553
SRR4176554
SRR4176555
SRR5272655
SRR5272656
SRR5272657
SRR5272658
SRR5272659
SRR5272660
SRR5272661
SRR5272662
SRR5422008
SRR5422009
SRR5422010
SRR5422011
SRR5422012
SRR5422013
SRR5422014
SRR5422015
SRR5422016
SRR5422017
SRR5422018
SRR5422019
SRR5798519
SRR5798520
SRR5798521
SRR5798522
SRR5798523
SRR5963435
SRR5963436
SRR5963437
SRR5963438
SRR5963440
SRR5963439
SRR5963441
SRR5963442
SRR5963443
SRR6206513
SRR6205773
SRR6205775
SRR6205767
SRR6205779
SRR6205780
SRR6205776
SRR6205781
SRR6205766
SRR6205778
SRR6205777
SRR6205769
SRR6205768
SRR6205774
SRR6205770
SRR6205772
SRR6205771
SRR6206516
SRR6206515
SRR6206509
SRR6206514
SRR6206517
SRR6206508
SRR6206512
SRR6206521
SRR6206522
SRR6206519
SRR6206510
SRR6206520
SRR6206523
SRR6206511
SRR6205707
SRR6205712
SRR6205708
SRR6205711
SRR6205709
SRR6205705
SRR6205710
SRR6205706
SRR6205704
SRR6205701
SRR6205700
SRR6205697
SRR6205703
SRR6205698
SRR6205699
SRR6205702
SRR6206518
SRR6080162
SRR6080163
SRR6080164
SRR6080165
SRR6080166
SRR6080167
SRR6080168
SRR6080169
SRR6080170
SRR6080171
SRR6080172
SRR6080173
SRR6749958
SRR6749957
SRR6749961
SRR6749962
SRR6749960
SRR6749959
SRR6749967
SRR6749968
SRR6749966
SRR6749963
SRR6749964
SRR6749965
SRR6821103
SRR6821102
SRR6821100
SRR6821099
SRR6821093
SRR6821092
SRR7174203
SRR7174202
SRR7174204
SRR7174205
SRR7174206
SRR7174207
SRR7174208
SRR7174209
SRR7174210
SRR7174211
SRR364652
SRR364653
SRR364654
SRR364655
SRR364535
SRR364536
SRR364537
SRR364538
SRR364539
SRR364540
SRR364541
SRR364542
SRR364543
SRR364544
SRR364545
SRR364546
SRR364547
SRR364548
SRR364549
SRR364550
SRR364551
SRR364552
SRR364553
SRR364554
SRR364555
SRR364556
SRR364557
SRR364558
SRR364559
SRR364560
SRR364561
SRR364562
SRR364563
SRR364564
SRR364565
SRR364566
SRR364567
SRR364568
SRR364569
SRR364570
SRR364571
SRR364572
SRR364573
SRR364574
SRR364575
SRR364576
SRR364577
SRR364578
SRR364579
SRR364580
SRR364581
SRR364582
SRR364583
SRR364584
SRR364585
SRR364586
SRR364587
SRR364588
SRR364589
SRR364590
SRR364591
SRR364592
SRR364593
SRR364594
SRR364595
SRR364596
SRR364597
SRR364598
SRR364599
SRR364600
SRR364601
SRR364602
SRR364603
SRR364604
SRR364605
SRR364606
SRR364607
SRR364608
SRR364609
SRR364610
SRR364611
SRR364612
SRR364613
SRR364614
SRR364615
SRR364616
SRR364617
SRR364618
SRR364619
SRR364620
SRR364621
SRR364622
SRR364623
SRR364624
SRR364625
SRR364626
SRR364627
SRR364628
SRR364629
SRR364630
SRR364631
SRR364632
SRR364633
SRR364634
SRR364635
SRR364636
SRR364637
SRR364638
SRR364639
SRR364640
SRR364641
SRR364642
SRR364643
SRR364644
SRR364645
SRR364646
SRR364647
SRR364648
SRR364649
SRR364650
SRR364651
SRR502865
SRR502868
SRR502869
SRR636633
SRR636634
SRR636635
SRR636636
SRR636637
SRR636638
SRR636639
SRR636640
SRR636641
SRR636642
SRR636643
SRR636644
SRR636645
SRR636646
SRR636647
SRR636648
SRR636649
SRR636650
SRR652952
SRR652953
SRR652954
SRR652955
SRR652956
SRR652957
SRR770293
SRR770294
SRR770295
SRR770302
SRR770304
SRR770307
SRR770308
SRR770311
SRR770313
SRR770315
SRR770319
SRR770340
SRR770343
SRR770344
SRR815623
SRR815626
SRR815627
SRR815628
SRR815629
SRR815630
SRR815631
SRR815632
SRR815633
SRR815634
SRR815635
SRR815636
SRR935051
SRR935052
SRR935053
SRR935054
SRR935055
SRR935056
SRR935057
SRR935058
SRR935059
SRR935060
SRR941531
SRR941532
SRR941533
SRR941534
SRR941535
SRR941536
SRR945046
SRR945047
SRR945048
SRR945049
SRR945050
SRR945051
SRR945052
SRR945053
SRR945054
SRR945055
SRR945056
SRR945057
SRR960707
SRR960708
SRR960710
SRR960709
SRR960711
SRR960712
SRR960713
SRR960714
SRR1002819
SRR1002820
SRR1002821
SRR1002822
SRR1771276
SRR1771277
SRR1771278
SRR1771279
SRR1771280
SRR1771281
SRR1771282
SRR1771283
SRR1771284
SRR1771285
SRR1771286
SRR1771287
SRR1024146
SRR1024147
SRR1024148
SRR1024149
SRR1024150
SRR1024151
SRR1024152
SRR1024153
SRR1055288
SRR1055289
SRR1027846
SRR1027847
SRR1027848
SRR1027849
SRR1027850
SRR1027851
SRR1042851
SRR1042852
SRR1118269
SRR1118271
SRR1118274
SRR1118277
SRR1145661
SRR1145662
SRR1146600
SRR1151605
SRR1152094
SRR1152188
SRR1152190
SRR1152191
SRR1154622
SRR1154623
SRR1154624
SRR1154625
SRR1154626
SRR1154627
SRR1154628
SRR1154629
SRR1201634
SRR1201740
SRR1201741
SRR1201746
SRR1204462
SRR1204463
SRR1201747
SRR1201988
SRR1201990
SRR1201748
SRR1201992
SRR1201993
SRR1212399
SRR1212400
SRR1212401
SRR1212402
SRR1212403
SRR1212404
SRR1212405
SRR1212406
SRR1212407
SRR1223687
SRR1223696
SRR1223698
SRR1223706
SRR1288392
SRR1288393
SRR1288394
SRR1288395
SRR1288396
SRR1288398
SRR1288399
SRR1288401
SRR1288402
SRR1288403
SRR1288404
SRR1288406
SRR1288407
SRR1288408
SRR1258470
SRR1258471
SRR1258533
SRR1258534
SRR1258535
SRR1258536
SRR1258537
SRR1258538
SRR1259524
SRR1259525
SRR1259526
SRR1259527
SRR3439060
SRR3439061
SRR3439062
SRR3439063
SRR3439064
SRR3439065
SRR3439066
SRR3439067
SRR3439068
SRR3439069
SRR3439070
SRR3439073
SRR3439074
SRR1506631
SRR1506632
SRR1506633
SRR1506634
SRR1553672
SRR1752119
SRR1752122
SRR1752121
SRR1752120
SRR1578442
SRR1578443
SRR1578444
SRR1578445
SRR1578446
SRR1578447
SRR1578448
SRR1578449
SRR1578451
SRR1578450
SRR1578452
SRR1578453
SRR1578454
SRR1578455
SRR1578456
SRR1578457
SRR1578458
SRR1578459
SRR1578460
SRR1578461
SRR1578462
SRR1578463
SRR1578464
SRR1578466
SRR1578467
SRR1578465
SRR1578468
SRR1578469
SRR1578470
SRR1578471
SRR1578472
SRR1578474
SRR1578473
SRR1578475
SRR1578476
SRR1578477
SRR1578478
SRR1578479
SRR1578481
SRR1578480
SRR1578483
SRR1578484
SRR1578482
SRR1578485
SRR1585938
SRR1585940
SRR1585939
SRR1585941
SRR1708689
SRR1708690
SRR1708691
SRR1708692
SRR1708693
SRR1708694
SRR1708695
SRR1708696
SRR1708697
SRR1708698
SRR1708699
SRR1708700
SRR1708701
SRR1708702
SRR1708703
SRR1708704
SRR1708705
SRR1708706
SRR1708707
SRR1708708
SRR1708709
SRR1708710
SRR1708711
SRR1708712
SRR1708713
SRR1708714
SRR1708715
SRR1708716
SRR1708717
SRR1708718
SRR1708719
SRR1708720
SRR1708721
SRR1708722
SRR1708723
SRR1708724
SRR1708725
SRR1708726
SRR1708727
SRR1708728
SRR1791592
SRR1791596
SRR1791600
SRR1791603
SRR1791604
SRR1791610
SRR1791611
SRR1791613
SRR1791612
SRR1791614
ERR458493
ERR458494
ERR458495
ERR458496
ERR458497
ERR458498
ERR458499
ERR458500
ERR458501
ERR458502
ERR458503
ERR458504
ERR458505
ERR458506
ERR458507
ERR458508
ERR458509
ERR458510
ERR458511
ERR458512
ERR458513
ERR458514
ERR458515
ERR458516
ERR458517
ERR458518
ERR458519
ERR458520
ERR458521
ERR458522
ERR458523
ERR458524
ERR458525
ERR458526
ERR458527
ERR458528
ERR458529
ERR458530
ERR458531
ERR458532
ERR458533
ERR458534
ERR458535
ERR458536
ERR458537
ERR458538
ERR458539
ERR458540
ERR458541
ERR458542
ERR458543
ERR458544
ERR458545
ERR458546
ERR458547
ERR458548
ERR458549
ERR458550
ERR458551
ERR458552
ERR458553
ERR458554
ERR458555
ERR458556
ERR458557
ERR458558
ERR458559
ERR458560
ERR458561
ERR458562
ERR458563
ERR458564
ERR458565
ERR458566
ERR458567
ERR458568
ERR458569
ERR458570
ERR458571
ERR458572
ERR458573
ERR458574
ERR458575
ERR458576
ERR458577
ERR458578
ERR458579
ERR458580
ERR458581
ERR458582
ERR458583
ERR458584
ERR458585
ERR458586
ERR458587
ERR458588
ERR458589
ERR458590
ERR458591
ERR458592
ERR458593
ERR458594
ERR458595
ERR458596
ERR458597
ERR458598
ERR458599
ERR458600
ERR458601
ERR458602
ERR458603
ERR458604
ERR458605
ERR458606
ERR458607
ERR458608
ERR458609
ERR458610
ERR458611
ERR458612
ERR458613
ERR458614
ERR458615
ERR458616
ERR458617
ERR458618
ERR458619
ERR458620
ERR458621
ERR458622
ERR458623
ERR458624
ERR458625
ERR458626
ERR458627
ERR458628
ERR458629
ERR458630
ERR458631
ERR458632
ERR458633
ERR458634
ERR458635
ERR458636
ERR458637
ERR458638
ERR458639
ERR458640
ERR458641
ERR458642
ERR458643
ERR458644
ERR458645
ERR458646
ERR458647
ERR458648
ERR458649
ERR458650
ERR458651
ERR458652
ERR458653
ERR458654
ERR458655
ERR458656
ERR458657
ERR458658
ERR458659
ERR458660
ERR458661
ERR458662
ERR458663
ERR458664
ERR458665
ERR458666
ERR458667
ERR458668
ERR458669
ERR458670
ERR458671
ERR458672
ERR458673
ERR458674
ERR458675
ERR458676
ERR458677
ERR458678
ERR458679
ERR458680
ERR458681
ERR458682
ERR458683
ERR458684
ERR458685
ERR458686
ERR458687
ERR458688
ERR458689
ERR458690
ERR458691
ERR458692
ERR458693
ERR458694
ERR458695
ERR458696
ERR458697
ERR458698
ERR458699
ERR458700
ERR458701
ERR458702
ERR458703
ERR458704
ERR458705
ERR458706
ERR458707
ERR458708
ERR458709
ERR458710
ERR458711
ERR458712
ERR458713
ERR458714
ERR458715
ERR458716
ERR458717
ERR458718
ERR458719
ERR458720
ERR458721
ERR458722
ERR458723
ERR458724
ERR458725
ERR458726
ERR458727
ERR458728
ERR458729
ERR458730
ERR458731
ERR458732
ERR458733
ERR458734
ERR458735
ERR458736
ERR458737
ERR458738
ERR458739
ERR458740
ERR458741
ERR458742
ERR458743
ERR458744
ERR458745
ERR458746
ERR458747
ERR458748
ERR458749
ERR458750
ERR458751
ERR458752
ERR458753
ERR458754
ERR458755
ERR458756
ERR458757
ERR458758
ERR458759
ERR458760
ERR458761
ERR458762
ERR458763
ERR458764
ERR458765
ERR458766
ERR458767
ERR458768
ERR458769
ERR458770
ERR458771
ERR458772
ERR458773
ERR458774
ERR458775
ERR458776
ERR458777
ERR458778
ERR458779
ERR458780
ERR458781
ERR458782
ERR458783
ERR458784
ERR458785
ERR458786
ERR458787
ERR458788
ERR458789
ERR458790
ERR458791
ERR458792
ERR458793
ERR458794
ERR458795
ERR458796
ERR458797
ERR458798
ERR458799
ERR458800
ERR458801
ERR458802
ERR458803
ERR458804
ERR458805
ERR458806
ERR458807
ERR458808
ERR458809
ERR458810
ERR458811
ERR458812
ERR458813
ERR458814
ERR458815
ERR458816
ERR458817
ERR458818
ERR458819
ERR458820
ERR458821
ERR458822
ERR458823
ERR458824
ERR458825
ERR458826
ERR458827
ERR458828
ERR458829
ERR458830
ERR458831
ERR458832
ERR458833
ERR458834
ERR458835
ERR458878
ERR458879
ERR458880
ERR458881
ERR458882
ERR458883
ERR458884
ERR458885
ERR458886
ERR458887
ERR458888
ERR458889
ERR458890
ERR458891
ERR458892
ERR458893
ERR458894
ERR458895
ERR458896
ERR458897
ERR458898
ERR458899
ERR458900
ERR458901
ERR458902
ERR458903
ERR458904
ERR458905
ERR458906
ERR458907
ERR458908
ERR458909
ERR458910
ERR458911
ERR458912
ERR458913
ERR458914
ERR458915
ERR458916
ERR458917
ERR458918
ERR458919
ERR458920
ERR458921
ERR458922
ERR458923
ERR458924
ERR458925
ERR458926
ERR458927
ERR458928
ERR458929
ERR458930
ERR458931
ERR458932
ERR458933
ERR458934
ERR458935
ERR458936
ERR458937
ERR458938
ERR458939
ERR458940
ERR458941
ERR458942
ERR458943
ERR458944
ERR458945
ERR458946
ERR458947
ERR458948
ERR458949
ERR458950
ERR458951
ERR458952
ERR458953
ERR458954
ERR458955
ERR458956
ERR458957
ERR458958
ERR458959
ERR458960
ERR458961
ERR458962
ERR458963
ERR458964
ERR458965
ERR458966
ERR458967
ERR458968
ERR458969
ERR458970
ERR458971
ERR458972
ERR458973
ERR458974
ERR458975
ERR458976
ERR458977
ERR458978
ERR458979
ERR458980
ERR458981
ERR458982
ERR458983
ERR458984
ERR458985
ERR458986
ERR458987
ERR458988
ERR458989
ERR458990
ERR458991
ERR458992
ERR458993
ERR458994
ERR458995
ERR458996
ERR458997
ERR458998
ERR458999
ERR459000
ERR459001
ERR459002
ERR459003
ERR459004
ERR459005
ERR459006
ERR459007
ERR459008
ERR459009
ERR459010
ERR459011
ERR459012
ERR459013
ERR459014
ERR459015
ERR459016
ERR459017
ERR459018
ERR459019
ERR459020
ERR459021
ERR459022
ERR459023
ERR459024
ERR459025
ERR459026
ERR459027
ERR459028
ERR459029
ERR459030
ERR459031
ERR459032
ERR459033
ERR459034
ERR459035
ERR459036
ERR459037
ERR459038
ERR459039
ERR459040
ERR459041
ERR459042
ERR459043
ERR459044
ERR459045
ERR459046
ERR459047
ERR459048
ERR459049
ERR459050
ERR459051
ERR459052
ERR459053
ERR459054
ERR459055
ERR459056
ERR459057
ERR459058
ERR459059
ERR459060
ERR459061
ERR459062
ERR459063
ERR459064
ERR459065
ERR459066
ERR459067
ERR459068
ERR459069
ERR459070
ERR459071
ERR459072
ERR459073
ERR459074
ERR459075
ERR459076
ERR459077
ERR459078
ERR459079
ERR459080
ERR459081
ERR459082
ERR459083
ERR459084
ERR459085
ERR459086
ERR459087
ERR459088
ERR459089
ERR459090
ERR459091
ERR459092
ERR459093
ERR459094
ERR459095
ERR459096
ERR459097
ERR459098
ERR459099
ERR459100
ERR459101
ERR459102
ERR459103
ERR459104
ERR459105
ERR459106
ERR459107
ERR459108
ERR459109
ERR459110
ERR459111
ERR459112
ERR459113
ERR459114
ERR459115
ERR459116
ERR459117
ERR459118
ERR459119
ERR459120
ERR459121
ERR459122
ERR459123
ERR459124
ERR459125
ERR459126
ERR459127
ERR459128
ERR459129
ERR459130
ERR459131
ERR459132
ERR459133
ERR459134
ERR459135
ERR459136
ERR459137
ERR459138
ERR459139
ERR459140
ERR459141
ERR459142
ERR459143
ERR459144
ERR459145
ERR459146
ERR459147
ERR459148
ERR459149
ERR459150
ERR459151
ERR459152
ERR459153
ERR459154
ERR459155
ERR459156
ERR459157
ERR459158
ERR459159
ERR459160
ERR459161
ERR459162
ERR459163
ERR459164
ERR459165
ERR459166
ERR459167
ERR459168
ERR459169
ERR459170
ERR459171
ERR459172
ERR459173
ERR459174
ERR459175
ERR459176
ERR459177
ERR459178
ERR459179
ERR459180
ERR459181
ERR459182
ERR459183
ERR459184
ERR459185
ERR459186
ERR459187
ERR459188
ERR459189
ERR459190
ERR459191
ERR459192
ERR459193
ERR459194
ERR459195
ERR459196
ERR459197
ERR459198
ERR459199
ERR459200
ERR459201
ERR459202
ERR459203
ERR459204
ERR459205
ERR459206
SRR1916153
SRR1916156
SRR1916155
SRR1916154
SRR1916152
SRR1987746
SRR1987747
SRR1987749
SRR1987750
SRR1987751
SRR1987752
SRR1987754
SRR1987755
SRR1987756
SRR1987757
SRR1987758
SRR1987759
SRR2046311
SRR2046312
SRR2046309
SRR2062777
SRR2682878
SRR2062778
SRR2682879
SRR2684257
SRR2684258
SRR2684259
SRR2684260
SRR2685581
SRR2685582
SRR2685583
SRR2685584
SRR2075809
SRR2075808
SRR2075807
SRR2075806
SRR2075805
SRR2075803
SRR2075804
SRR2075802
SRR2075801
SRR2075799
SRR2075800
SRR2075798
SRR2075797
SRR2075796
SRR2075795
SRR2075794
SRR2075793
SRR2075792
SRR2075791
SRR2075790
SRR2075788
SRR2075789
SRR2075787
SRR2075786
SRR2075785
SRR2075784
SRR2075783
SRR2075782
SRR2075781
SRR2075780
SRR2075778
SRR2075777
SRR2075779
SRR2075776
SRR2132595
SRR2132603
SRR2132612
SRR2164215
SRR2225552
SRR2225553
SRR2225554
SRR2225555
SRR2467150
SRR2467151
SRR2467149
SRR2467148
SRR2467147
SRR2467146
SRR2467145
SRR2467144
SRR2467143
SRR2467142
SRR2467141
SRR2571549
SRR2571548
SRR2571547
SRR2571546
SRR2571545
SRR2571544
SRR2571543
SRR2571542
SRR2649926
SRR2649934
SRR2649932
SRR2649930
SRR2649928
SRR2649924
SRR4020122
SRR4020124
SRR4020126
SRR4020131
SRR4020130
SRR4020132
SRR2972883
SRR2972882
SRR2972881
SRR2972880
SRR2972879
SRR2972878
SRR2972877
SRR2972876
SRR2972875
SRR2972874
SRR2972873
SRR2972872
SRR2972871
SRR2972870
SRR2972869
SRR2972868
SRR2972867
SRR2972866
SRR3020635
SRR3020634
SRR3020633
SRR3020632
SRR3020631
SRR3020630
SRR3020629
SRR3020724
SRR3020723
SRR3020722
SRR3020721
SRR3020720
SRR3020719
SRR3020718
SRR3020717
SRR3020715
SRR3020716
SRR3020714
SRR3020713
SRR3020712
SRR3020711
SRR3020709
SRR3020710
SRR3020708
SRR3020707
SRR3020706
SRR3020705
SRR3020704
SRR3020703
SRR3020702
SRR3020701
SRR3020700
SRR3020699
SRR3020698
SRR3020697
SRR3020696
SRR3020695
SRR3020694
SRR3020693
SRR3020692
SRR3020690
SRR3020691
SRR3020689
SRR3020688
SRR3020687
SRR3020686
SRR3020685
SRR3020684
SRR3020683
SRR3020682
SRR3020681
SRR3020680
SRR3020679
SRR3020677
SRR3020678
SRR3020676
SRR3020675
SRR3020674
SRR3020673
SRR3020672
SRR3020671
SRR3020670
SRR3020669
SRR3020668
SRR3020667
SRR3020666
SRR3020665
SRR3020664
SRR3020663
SRR3020662
SRR3020661
SRR3020660
SRR3020659
SRR3020658
SRR3020657
SRR3020656
SRR3020654
SRR3020655
SRR3020653
SRR3020652
SRR3020651
SRR3020650
SRR3020648
SRR3020649
SRR3020647
SRR3020646
SRR3020645
SRR3020644
SRR3020643
SRR3020641
SRR3020642
SRR3020640
SRR3020639
SRR3020638
SRR3020637
SRR3020636
SRR3031850
SRR3031851
SRR3031848
SRR3031849
SRR3126121
SRR3126122
SRR3126119
SRR3126120
SRR3126117
SRR3126118
SRR3126115
SRR3126116
SRR3126113
SRR3126114
SRR3288168
SRR3288166
SRR3288167
SRR3288165
SRR3288164
SRR3288163
SRR3288162
SRR3288160
SRR3288161
SRR3288159
SRR3288158
SRR3288157
SRR3288156
SRR3288173
SRR3288172
SRR3288171
SRR3288170
SRR3288169
SRR3493894
SRR3493900
SRR3493902
SRR3537138
SRR3537139
SRR3537140
SRR3537141
SRR3537142
SRR3537143
SRR3537144
SRR3537145
SRR3537146
SRR3537147
SRR3537148
SRR3537149
SRR3672327
SRR3672328
SRR3672329
SRR3672330
SRR3672331
SRR3672332
SRR3672333
SRR3672334
SRR3672335
SRR3672336
SRR3672337
SRR3672338
SRR3672339
SRR3672340
SRR3672341
SRR3672342
SRR3672343
SRR3672344
SRR3672345
SRR3672346
SRR3672347
SRR3672348
SRR3672349
SRR3672350
SRR3672351
SRR3672352
SRR3672353
SRR3672354
SRR3672355
SRR3672356
SRR3672357
SRR3672358
SRR3672359
SRR3672360
SRR4101175
SRR4101176
SRR4101178
SRR4101177
SRR4101179
SRR4101180
SRR4081196
SRR4081193
SRR4081195
SRR4081194
SRR4175335
SRR4175336
SRR4175337
SRR4175338
SRR4175339
SRR4175340
[truncated: 130 more rows]
