# Supplementary material for: Seiðr: Efficient calculation of robust ensemble gene networks
Source: Heliyon. 2023 May 31;9(6):e16811. doi: 10.1016/j.heliyon.2023.e16811 (PMC10258422; doi:10.1016/j.heliyon.2023.e16811)
Supplement: Multimedia component 3 [file mmc3.xlsx]

## Sheet: unstressed
pathway	pval	padj	log2err	ES	NES	size	leadingEdge	go_name	root_node	Centrality	Condition
GO:0008150	4.1961e-42	1.50598e-38	1.69047	0.32274	1.27942	8065		biological_process	biological_process	Betweenness	Unstressed
GO:0009987	2.34345e-27	4.20531e-24	1.35757	0.313789	1.242	6452		cellular process	biological_process	Betweenness	Unstressed
GO:0071554	1.27192e-25	4.56494e-22	1.31101	0.454606	1.73318	475		cell wall organization or biogenesis	biological_process	Closeness	Unstressed
GO:0008152	4.47766e-23	5.35678e-20	1.24623	0.311317	1.23186	5887		metabolic process	biological_process	Betweenness	Unstressed
GO:0071554	1.42082e-21	5.09934e-18	1.20398	0.440423	1.67921	475		cell wall organization or biogenesis	biological_process	Strength	Unstressed
GO:0071554	1.80289e-21	6.47056e-18	1.19534	0.441253	1.6756	475		cell wall organization or biogenesis	biological_process	PageRank	Unstressed
GO:0071669	5.54664e-21	9.95345e-18	1.18665	0.505683	1.88407	248		plant-type cell wall organization or biogenesis	biological_process	Closeness	Unstressed
GO:0045229	1.46378e-20	1.75117e-17	1.16907	0.484829	1.8194	291		external encapsulating structure organization	biological_process	Closeness	Unstressed
GO:0071554	2.04579e-20	7.34234e-17	1.16907	0.433075	1.64918	475		cell wall organization or biogenesis	biological_process	Laplacian	Unstressed
GO:0071554	3.13685e-20	1.12582e-16	1.16018	0.434894	1.66207	475		cell wall organization or biogenesis	biological_process	Eigenvector	Unstressed
GO:0071555	1.78755e-19	1.60388e-16	1.14219	0.485521	1.81672	271		cell wall organization	biological_process	Closeness	Unstressed
GO:0045229	1.0416e-18	1.38371e-15	1.11466	0.471278	1.77074	291		external encapsulating structure organization	biological_process	Eigenvector	Unstressed
GO:0071669	1.15663e-18	1.38371e-15	1.11466	0.489852	1.8292	248		plant-type cell wall organization or biogenesis	biological_process	Eigenvector	Unstressed
GO:0071555	3.94953e-18	3.54371e-15	1.09593	0.475263	1.77919	271		cell wall organization	biological_process	Eigenvector	Unstressed
GO:0050896	4.15604e-18	3.729e-15	1.09593	0.318299	1.25415	3328		response to stimulus	biological_process	Betweenness	Unstressed
GO:0045229	4.17074e-17	3.7422e-14	1.06721	0.465229	1.74545	291		external encapsulating structure organization	biological_process	Laplacian	Unstressed
GO:0071555	3.62583e-17	3.7422e-14	1.06721	0.469016	1.75497	271		cell wall organization	biological_process	Laplacian	Unstressed
GO:0071669	2.91325e-17	3.7422e-14	1.06721	0.482769	1.7995	248		plant-type cell wall organization or biogenesis	biological_process	Laplacian	Unstressed
GO:0071669	2.32642e-17	4.17475e-14	1.07687	0.481175	1.7881	248		plant-type cell wall organization or biogenesis	biological_process	Strength	Unstressed
GO:0045229	6.69773e-17	6.00954e-14	1.05746	0.461276	1.71805	291		external encapsulating structure organization	biological_process	PageRank	Unstressed
GO:0071555	5.60252e-17	6.00954e-14	1.05746	0.46894	1.73799	271		cell wall organization	biological_process	PageRank	Unstressed
GO:0071669	4.67581e-17	6.00954e-14	1.06721	0.481242	1.77942	248		plant-type cell wall organization or biogenesis	biological_process	PageRank	Unstressed
GO:0007017	1.12604e-16	8.0827e-14	1.04763	0.490536	1.82094	218		microtubule-based process	biological_process	Eigenvector	Unstressed
GO:0045229	8.46693e-17	8.12832e-14	1.05746	0.46153	1.72781	291		external encapsulating structure organization	biological_process	Strength	Unstressed
GO:0071555	9.05915e-17	8.12832e-14	1.05746	0.469586	1.75182	271		cell wall organization	biological_process	Strength	Unstressed
GO:0008150	5.91677e-16	4.24706e-13	1.02767	0.294086	1.16488	8065		biological_process	biological_process	Closeness	Unstressed
GO:0048589	8.86746e-16	6.36506e-13	1.02767	0.424648	1.61012	401		developmental growth	biological_process	Laplacian	Unstressed
GO:0048589	4.85942e-15	3.48809e-12	0.996986	0.422749	1.60447	401		developmental growth	biological_process	Strength	Unstressed
GO:0009664	5.97177e-15	3.57212e-12	0.996986	0.500399	1.82959	178		plant-type cell wall organization	biological_process	Closeness	Unstressed
GO:0042221	7.75768e-15	5.56846e-12	0.986546	0.331406	1.29749	1788		response to chemical	biological_process	Betweenness	Unstressed
GO:0048589	8.65063e-15	6.20943e-12	0.986546	0.418794	1.58013	401		developmental growth	biological_process	PageRank	Unstressed
GO:0048589	1.26755e-14	7.58209e-12	0.986546	0.41812	1.58959	401		developmental growth	biological_process	Eigenvector	Unstressed
GO:0006091	1.87328e-14	1.12053e-11	0.975995	0.42331	1.59804	379		generation of precursor metabolites and energy	biological_process	Betweenness	Unstressed
GO:0007017	2.05275e-14	1.22789e-11	0.975995	0.475313	1.76209	218		microtubule-based process	biological_process	Laplacian	Unstressed
GO:0005976	4.21595e-14	2.52184e-11	0.965328	0.405342	1.5412	439		polysaccharide metabolic process	biological_process	Strength	Unstressed
GO:0005976	1.8854e-13	1.12778e-10	0.943632	0.403223	1.52677	439		polysaccharide metabolic process	biological_process	PageRank	Unstressed
GO:0008150	2.69079e-13	1.37961e-10	0.932595	0.28946	1.14849	8065		biological_process	biological_process	Eigenvector	Unstressed
GO:0044237	2.76401e-13	1.41715e-10	0.932595	0.299139	1.18252	4811		cellular metabolic process	biological_process	Betweenness	Unstressed
GO:0009653	5.92322e-13	2.5381e-10	0.921426	0.354857	1.38116	908		anatomical structure morphogenesis	biological_process	Eigenvector	Unstressed
GO:0042546	6.3647e-13	2.5381e-10	0.921426	0.464827	1.72059	202		cell wall biogenesis	biological_process	Eigenvector	Unstressed
GO:0042546	5.04027e-13	2.58422e-10	0.921426	0.472884	1.73978	202		cell wall biogenesis	biological_process	Closeness	Unstressed
GO:0010035	6.07038e-13	2.72332e-10	0.921426	0.37572	1.44264	623		response to inorganic substance	biological_process	Betweenness	Unstressed
GO:0007017	7.76416e-13	3.4832e-10	0.921426	0.463781	1.71553	218		microtubule-based process	biological_process	Closeness	Unstressed
GO:0007017	9.83454e-13	5.04231e-10	0.91012	0.46312	1.71148	218		microtubule-based process	biological_process	Strength	Unstressed
GO:0048646	1.3088e-12	5.21921e-10	0.91012	0.483337	1.76754	175		anatomical structure formation involved in morphogenesis	biological_process	Closeness	Unstressed
GO:0005976	1.10176e-12	5.64889e-10	0.91012	0.396075	1.50429	439		polysaccharide metabolic process	biological_process	Laplacian	Unstressed
GO:0009664	1.73884e-12	6.24069e-10	0.91012	0.481488	1.77095	178		plant-type cell wall organization	biological_process	Eigenvector	Unstressed
GO:0048589	1.79828e-12	6.45404e-10	0.91012	0.402102	1.52551	401		developmental growth	biological_process	Closeness	Unstressed
GO:0009664	1.61995e-12	6.45998e-10	0.91012	0.47966	1.75833	178		plant-type cell wall organization	biological_process	Laplacian	Unstressed
GO:0010015	1.61995e-12	6.45998e-10	0.91012	0.453609	1.68409	224		root morphogenesis	biological_process	Laplacian	Unstressed
GO:0040007	2.36302e-12	8.48089e-10	0.898671	0.390205	1.48719	490		growth	biological_process	Laplacian	Unstressed
GO:0009653	3.61433e-12	1.15245e-09	0.898671	0.351545	1.36042	908		anatomical structure morphogenesis	biological_process	Laplacian	Unstressed
GO:0090627	3.85329e-12	1.15245e-09	0.887075	0.476277	1.74524	176		plant epidermal cell differentiation	biological_process	Laplacian	Unstressed
GO:0040007	4.51042e-12	1.47163e-09	0.887075	0.387748	1.48419	490		growth	biological_process	Eigenvector	Unstressed
GO:0048646	6.06366e-12	1.81354e-09	0.887075	0.474873	1.74478	175		anatomical structure formation involved in morphogenesis	biological_process	Eigenvector	Unstressed
GO:0007017	3.67407e-12	1.88375e-09	0.887075	0.462157	1.69777	218		microtubule-based process	biological_process	PageRank	Unstressed
GO:0009664	4.86886e-12	2.18429e-09	0.887075	0.474892	1.7382	178		plant-type cell wall organization	biological_process	Strength	Unstressed
GO:0090627	8.34497e-12	2.30386e-09	0.875325	0.471111	1.73194	176		plant epidermal cell differentiation	biological_process	Eigenvector	Unstressed
GO:0009888	9.30553e-12	2.38554e-09	0.875325	0.367036	1.41582	648		tissue development	biological_process	Eigenvector	Unstressed
GO:0042546	1.0026e-11	2.76793e-09	0.875325	0.458771	1.693	202		cell wall biogenesis	biological_process	Laplacian	Unstressed
GO:0040007	7.62456e-12	3.0405e-09	0.875325	0.388101	1.48058	490		growth	biological_process	Strength	Unstressed
GO:0009058	7.8647e-12	3.13627e-09	0.875325	0.305469	1.2021	2978		biosynthetic process	biological_process	Betweenness	Unstressed
GO:0009664	7.26435e-12	3.25897e-09	0.887075	0.476606	1.73537	178		plant-type cell wall organization	biological_process	PageRank	Unstressed
GO:0044264	1.33938e-11	3.4336e-09	0.875325	0.396921	1.50466	399		cellular polysaccharide metabolic process	biological_process	Laplacian	Unstressed
GO:0005975	1.03862e-11	3.72759e-09	0.875325	0.351755	1.36105	879		carbohydrate metabolic process	biological_process	Strength	Unstressed
GO:0005976	1.62897e-11	3.89759e-09	0.863415	0.39328	1.49878	439		polysaccharide metabolic process	biological_process	Eigenvector	Unstressed
GO:0005975	1.67724e-11	4.01307e-09	0.863415	0.350047	1.35366	879		carbohydrate metabolic process	biological_process	Laplacian	Unstressed
GO:0009653	1.50831e-11	4.16409e-09	0.863415	0.34734	1.34567	908		anatomical structure morphogenesis	biological_process	Strength	Unstressed
GO:0044264	1.31525e-11	4.16409e-09	0.875325	0.400048	1.51805	399		cellular polysaccharide metabolic process	biological_process	Strength	Unstressed
GO:0090627	1.41178e-11	4.16409e-09	0.875325	0.471253	1.72325	176		plant epidermal cell differentiation	biological_process	Strength	Unstressed
GO:0010053	1.8703e-11	4.19531e-09	0.863415	0.476888	1.74145	167		root epidermal cell differentiation	biological_process	Laplacian	Unstressed
GO:0010015	1.74963e-11	4.475e-09	0.863415	0.446993	1.65366	224		root morphogenesis	biological_process	Strength	Unstressed
GO:0042546	1.8703e-11	4.475e-09	0.863415	0.457341	1.68436	202		cell wall biogenesis	biological_process	Strength	Unstressed
GO:0010015	2.40121e-11	5.38622e-09	0.863415	0.44767	1.66392	224		root morphogenesis	biological_process	Eigenvector	Unstressed
GO:0005976	1.77377e-11	5.78732e-09	0.863415	0.390847	1.48686	439		polysaccharide metabolic process	biological_process	Closeness	Unstressed
GO:0060560	3.03152e-11	6.80007e-09	0.851339	0.420661	1.57462	290		developmental growth involved in morphogenesis	biological_process	Strength	Unstressed
GO:0040007	1.96683e-11	7.75184e-09	0.863415	0.383705	1.45927	490		growth	biological_process	PageRank	Unstressed
GO:0042546	2.15989e-11	7.75184e-09	0.863415	0.457777	1.67683	202		cell wall biogenesis	biological_process	PageRank	Unstressed
GO:0005975	4.09859e-11	8.65284e-09	0.851339	0.348409	1.3553	879		carbohydrate metabolic process	biological_process	Eigenvector	Unstressed
GO:0060560	4.34111e-11	9.16484e-09	0.851339	0.421979	1.58275	290		developmental growth involved in morphogenesis	biological_process	Laplacian	Unstressed
GO:0050896	3.12852e-11	9.35689e-09	0.851339	0.301492	1.18973	3328		response to stimulus	biological_process	Closeness	Unstressed
GO:0044264	2.98301e-11	9.73276e-09	0.851339	0.398185	1.50195	399		cellular polysaccharide metabolic process	biological_process	PageRank	Unstressed
GO:0007010	5.2156e-11	1.03993e-08	0.851339	0.41052	1.54507	305		cytoskeleton organization	biological_process	Eigenvector	Unstressed
GO:0009832	4.05009e-11	1.11814e-08	0.851339	0.529029	1.87579	106		plant-type cell wall biogenesis	biological_process	Closeness	Unstressed
GO:0008150	5.80051e-11	1.15656e-08	0.851339	0.285289	1.13007	8065		biological_process	biological_process	Laplacian	Unstressed
GO:0010053	5.60554e-11	1.18343e-08	0.851339	0.472764	1.72435	167		root epidermal cell differentiation	biological_process	Strength	Unstressed
GO:0005975	4.05009e-11	1.21131e-08	0.851339	0.35011	1.3546	879		carbohydrate metabolic process	biological_process	PageRank	Unstressed
GO:0009832	6.67788e-11	1.23333e-08	0.839089	0.529986	1.88771	106		plant-type cell wall biogenesis	biological_process	Eigenvector	Unstressed
GO:0010053	6.87286e-11	1.23333e-08	0.839089	0.470795	1.7228	167		root epidermal cell differentiation	biological_process	Eigenvector	Unstressed
GO:0006950	3.66206e-11	1.31431e-08	0.851339	0.318083	1.24623	1895		response to stress	biological_process	Betweenness	Unstressed
GO:1901576	4.82614e-11	1.57464e-08	0.851339	0.304799	1.19871	2828		organic substance biosynthetic process	biological_process	Betweenness	Unstressed
GO:0009653	6.19046e-11	1.70904e-08	0.839089	0.345182	1.33694	908		anatomical structure morphogenesis	biological_process	PageRank	Unstressed
GO:0044264	1.12665e-10	1.86993e-08	0.839089	0.391354	1.48771	399		cellular polysaccharide metabolic process	biological_process	Eigenvector	Unstressed
GO:0060560	1.14624e-10	1.86993e-08	0.839089	0.416951	1.56587	290		developmental growth involved in morphogenesis	biological_process	Eigenvector	Unstressed
GO:0009628	6.28794e-11	1.88062e-08	0.839089	0.327433	1.27745	1361		response to abiotic stimulus	biological_process	Betweenness	Unstressed
GO:0010054	1.04827e-10	1.98013e-08	0.839089	0.471821	1.72082	163		trichoblast differentiation	biological_process	Laplacian	Unstressed
GO:0071704	7.65274e-11	2.11275e-08	0.839089	0.294637	1.16474	4761		organic substance metabolic process	biological_process	Betweenness	Unstressed
GO:0010053	8.53011e-11	2.18676e-08	0.839089	0.464295	1.68525	167		root epidermal cell differentiation	biological_process	PageRank	Unstressed
GO:0005975	8.6276e-11	2.21175e-08	0.839089	0.346003	1.3383	879		carbohydrate metabolic process	biological_process	Betweenness	Unstressed
GO:0060560	1.08746e-10	2.60193e-08	0.839089	0.415949	1.54921	290		developmental growth involved in morphogenesis	biological_process	PageRank	Unstressed
GO:0010054	1.32258e-10	2.63708e-08	0.826657	0.467968	1.70518	163		trichoblast differentiation	biological_process	Strength	Unstressed
GO:0048646	1.30299e-10	2.92276e-08	0.826657	0.459368	1.67147	175		anatomical structure formation involved in morphogenesis	biological_process	PageRank	Unstressed
GO:0009888	1.65567e-10	2.97109e-08	0.826657	0.361397	1.38771	648		tissue development	biological_process	Laplacian	Unstressed
GO:0048646	1.67526e-10	3.16448e-08	0.826657	0.463261	1.69341	175		anatomical structure formation involved in morphogenesis	biological_process	Strength	Unstressed
GO:0010015	1.63607e-10	3.45404e-08	0.826657	0.438893	1.61429	224		root morphogenesis	biological_process	PageRank	Unstressed
GO:0010054	2.34318e-10	3.65638e-08	0.814036	0.465456	1.70107	163		trichoblast differentiation	biological_process	Eigenvector	Unstressed
GO:0005975	1.49892e-10	3.84259e-08	0.826657	0.34498	1.33563	879		carbohydrate metabolic process	biological_process	Closeness	Unstressed
GO:0000910	2.6976e-10	4.03404e-08	0.814036	0.483589	1.75168	136		cytokinesis	biological_process	Eigenvector	Unstressed
GO:0090627	2.02814e-10	4.04388e-08	0.826657	0.462736	1.68365	176		plant epidermal cell differentiation	biological_process	PageRank	Unstressed
GO:0009832	2.73698e-10	5.17001e-08	0.814036	0.513273	1.82369	106		plant-type cell wall biogenesis	biological_process	PageRank	Unstressed
GO:0040007	2.22504e-10	5.32377e-08	0.826657	0.375814	1.43522	490		growth	biological_process	Closeness	Unstressed
GO:0048646	3.13078e-10	5.35066e-08	0.814036	0.465809	1.70666	175		anatomical structure formation involved in morphogenesis	biological_process	Laplacian	Unstressed
GO:0016049	4.7095e-10	6.76095e-08	0.801216	0.390061	1.47954	372		cell growth	biological_process	Eigenvector	Unstressed
GO:0005976	3.05202e-10	6.84607e-08	0.814036	0.382825	1.45453	439		polysaccharide metabolic process	biological_process	Betweenness	Unstressed
GO:0044238	3.05202e-10	6.84607e-08	0.814036	0.293911	1.16097	4315		primary metabolic process	biological_process	Betweenness	Unstressed
GO:0048443	5.26354e-10	6.99661e-08	0.801216	0.540272	1.88615	85		stamen development	biological_process	Eigenvector	Unstressed
GO:0048466	5.26354e-10	6.99661e-08	0.801216	0.540272	1.88615	85		androecium development	biological_process	Eigenvector	Unstressed
GO:0008150	4.63035e-10	8.30916e-08	0.814036	0.283481	1.12436	8065		biological_process	biological_process	Strength	Unstressed
GO:0010015	3.72149e-10	8.34777e-08	0.814036	0.433243	1.606	224		root morphogenesis	biological_process	Closeness	Unstressed
GO:0022622	5.58014e-10	8.70745e-08	0.801216	0.410645	1.5403	295		root system development	biological_process	Laplacian	Unstressed
GO:0048364	5.58014e-10	8.70745e-08	0.801216	0.410645	1.5403	295		root development	biological_process	Laplacian	Unstressed
GO:0008150	6.29249e-10	1.12919e-07	0.801216	0.282599	1.12031	8065		biological_process	biological_process	PageRank	Unstressed
GO:0090627	5.58014e-10	1.17807e-07	0.801216	0.454542	1.66252	176		plant epidermal cell differentiation	biological_process	Closeness	Unstressed
GO:0007018	9.30643e-10	1.19288e-07	0.801216	0.661482	2.13807	38		microtubule-based movement	biological_process	Eigenvector	Unstressed
GO:0044262	7.32144e-10	1.25127e-07	0.801216	0.374333	1.4204	465		cellular carbohydrate metabolic process	biological_process	PageRank	Unstressed
GO:0090558	1.07382e-09	1.32894e-07	0.788187	0.396771	1.50003	337		plant epidermis development	biological_process	Eigenvector	Unstressed
GO:0022622	1.18517e-09	1.37212e-07	0.788187	0.407399	1.53113	295		root system development	biological_process	Eigenvector	Unstressed
GO:0048364	1.18517e-09	1.37212e-07	0.788187	0.407399	1.53113	295		root development	biological_process	Eigenvector	Unstressed
GO:0009653	7.24229e-10	1.44403e-07	0.801216	0.339631	1.31611	908		anatomical structure morphogenesis	biological_process	Closeness	Unstressed
GO:0009832	9.14735e-10	1.54417e-07	0.801216	0.514423	1.81615	106		plant-type cell wall biogenesis	biological_process	Strength	Unstressed
GO:0009888	9.46551e-10	1.54417e-07	0.788187	0.356676	1.37129	648		tissue development	biological_process	Strength	Unstressed
GO:1905392	1.39198e-09	1.56119e-07	0.788187	0.380062	1.44446	395		plant organ morphogenesis	biological_process	Eigenvector	Unstressed
GO:0051179	7.95464e-10	1.67936e-07	0.801216	0.313879	1.22964	1853		localization	biological_process	Betweenness	Unstressed
GO:0009651	8.51103e-10	1.697e-07	0.801216	0.393673	1.48308	352		response to salt stress	biological_process	Betweenness	Unstressed
GO:0044262	1.2329e-09	1.92385e-07	0.788187	0.376495	1.43385	465		cellular carbohydrate metabolic process	biological_process	Strength	Unstressed
GO:1901700	1.02609e-09	1.93823e-07	0.788187	0.332732	1.29104	1025		response to oxygen-containing compound	biological_process	Betweenness	Unstressed
GO:0010054	1.2488e-09	2.03725e-07	0.788187	0.459468	1.66505	163		trichoblast differentiation	biological_process	PageRank	Unstressed
GO:0007010	1.59878e-09	2.39085e-07	0.788187	0.402696	1.51334	305		cytoskeleton organization	biological_process	Laplacian	Unstressed
GO:0016049	1.93442e-09	2.77706e-07	0.774939	0.39007	1.47464	372		cell growth	biological_process	Laplacian	Unstressed
GO:0051234	1.55106e-09	2.78338e-07	0.788187	0.313825	1.22853	1775		establishment of localization	biological_process	Betweenness	Unstressed
GO:0009832	2.25416e-09	3.1116e-07	0.774939	0.513648	1.82435	106		plant-type cell wall biogenesis	biological_process	Laplacian	Unstressed
GO:0009607	1.8385e-09	3.14209e-07	0.788187	0.341231	1.31942	853		response to biotic stimulus	biological_process	Betweenness	Unstressed
GO:0048449	2.89362e-09	3.14703e-07	0.774939	0.557675	1.91723	73		floral organ formation	biological_process	Eigenvector	Unstressed
GO:0048469	2.35008e-09	3.24401e-07	0.774939	0.457311	1.65987	155		cell maturation	biological_process	Strength	Unstressed
GO:0048764	2.35008e-09	3.24401e-07	0.774939	0.457311	1.65987	155		trichoblast maturation	biological_process	Strength	Unstressed
GO:0048765	2.35008e-09	3.24401e-07	0.774939	0.457311	1.65987	155		root hair cell differentiation	biological_process	Strength	Unstressed
GO:0044262	2.446e-09	3.25136e-07	0.774939	0.373621	1.42158	465		cellular carbohydrate metabolic process	biological_process	Laplacian	Unstressed
GO:0022622	2.54192e-09	3.25819e-07	0.774939	0.40232	1.50708	295		root system development	biological_process	Strength	Unstressed
GO:0048364	2.54192e-09	3.25819e-07	0.774939	0.40232	1.50708	295		root development	biological_process	Strength	Unstressed
GO:0016049	2.89362e-09	3.58111e-07	0.774939	0.387172	1.46524	372		cell growth	biological_process	Strength	Unstressed
GO:0048443	3.11744e-09	3.8581e-07	0.774939	0.534084	1.87009	85		stamen development	biological_process	Laplacian	Unstressed
GO:0048466	3.11744e-09	3.8581e-07	0.774939	0.534084	1.87009	85		androecium development	biological_process	Laplacian	Unstressed
GO:0009888	2.50994e-09	3.9166e-07	0.774939	0.353945	1.35769	648		tissue development	biological_process	PageRank	Unstressed
GO:0000910	2.47797e-09	4.14679e-07	0.774939	0.475389	1.71291	136		cytokinesis	biological_process	Closeness	Unstressed
GO:0044264	2.3181e-09	4.14679e-07	0.774939	0.379864	1.44106	399		cellular polysaccharide metabolic process	biological_process	Closeness	Unstressed
GO:0048443	2.54192e-09	4.14679e-07	0.774939	0.531613	1.85593	85		stamen development	biological_process	Closeness	Unstressed
GO:0048466	2.54192e-09	4.14679e-07	0.774939	0.531613	1.85593	85		androecium development	biological_process	Closeness	Unstressed
GO:0090558	3.50238e-09	4.19001e-07	0.774939	0.392345	1.47857	337		plant epidermis development	biological_process	Laplacian	Unstressed
GO:0044249	2.89362e-09	4.72055e-07	0.774939	0.301377	1.18512	2701		cellular biosynthetic process	biological_process	Betweenness	Unstressed
GO:0043207	3.30959e-09	4.94922e-07	0.774939	0.340656	1.31626	839		response to external biotic stimulus	biological_process	Betweenness	Unstressed
GO:0051707	3.30959e-09	4.94922e-07	0.774939	0.340656	1.31626	839		response to other organism	biological_process	Betweenness	Unstressed
GO:0000910	4.40205e-09	5.00925e-07	0.761461	0.469818	1.69568	136		cytokinesis	biological_process	Laplacian	Unstressed
GO:1905392	4.46631e-09	5.00925e-07	0.761461	0.377826	1.43199	395		plant organ morphogenesis	biological_process	Laplacian	Unstressed
GO:0048469	5.55877e-09	5.54179e-07	0.761461	0.453263	1.65497	155		cell maturation	biological_process	Eigenvector	Unstressed
GO:0048764	5.55877e-09	5.54179e-07	0.761461	0.453263	1.65497	155		trichoblast maturation	biological_process	Eigenvector	Unstressed
GO:0048765	5.55877e-09	5.54179e-07	0.761461	0.453263	1.65497	155		root hair cell differentiation	biological_process	Eigenvector	Unstressed
GO:0016049	3.75943e-09	5.62191e-07	0.761461	0.382026	1.43675	372		cell growth	biological_process	PageRank	Unstressed
GO:1905393	5.88009e-09	5.70368e-07	0.761461	0.507795	1.78495	93		plant organ formation	biological_process	Eigenvector	Unstressed
GO:0044262	6.07287e-09	5.73567e-07	0.761461	0.369183	1.40985	465		cellular carbohydrate metabolic process	biological_process	Eigenvector	Unstressed
GO:0000911	7.03935e-09	6.478e-07	0.761461	0.481953	1.72706	116		cytokinesis by cell plate formation	biological_process	Eigenvector	Unstressed
GO:0009266	4.53057e-09	6.50409e-07	0.761461	0.373598	1.41905	437		response to temperature stimulus	biological_process	Betweenness	Unstressed
GO:0090697	9.23505e-09	8.28615e-07	0.74774	0.492343	1.75696	109		post-embryonic plant organ morphogenesis	biological_process	Eigenvector	Unstressed
GO:0044419	6.07287e-09	8.3829e-07	0.761461	0.338916	1.30961	844		interspecies interaction between organisms	biological_process	Betweenness	Unstressed
GO:0007018	8.20178e-09	8.43425e-07	0.74774	0.653991	2.12318	38		microtubule-based movement	biological_process	Laplacian	Unstressed
GO:0048469	8.4601e-09	8.43425e-07	0.74774	0.460261	1.67563	155		cell maturation	biological_process	Laplacian	Unstressed
GO:0048764	8.4601e-09	8.43425e-07	0.74774	0.460261	1.67563	155		trichoblast maturation	biological_process	Laplacian	Unstressed
GO:0048765	8.4601e-09	8.43425e-07	0.74774	0.460261	1.67563	155		root hair cell differentiation	biological_process	Laplacian	Unstressed
GO:0000226	9.75169e-09	8.5363e-07	0.74774	0.443283	1.62871	175		microtubule cytoskeleton organization	biological_process	Eigenvector	Unstressed
GO:0044264	7.03935e-09	9.35712e-07	0.761461	0.378526	1.43243	399		cellular polysaccharide metabolic process	biological_process	Betweenness	Unstressed
GO:0009555	1.14308e-08	9.76786e-07	0.74774	0.460359	1.67303	143		pollen development	biological_process	Eigenvector	Unstressed
GO:0048449	1.01392e-08	9.83499e-07	0.74774	0.544624	1.88974	73		floral organ formation	biological_process	Laplacian	Unstressed
GO:0009826	1.23349e-08	1.02953e-06	0.74774	0.416684	1.54685	219		unidimensional cell growth	biological_process	Eigenvector	Unstressed
GO:0048443	9.10589e-09	1.05423e-06	0.74774	0.524666	1.83113	85		stamen development	biological_process	Strength	Unstressed
GO:0048466	9.10589e-09	1.05423e-06	0.74774	0.524666	1.83113	85		androecium development	biological_process	Strength	Unstressed
GO:0048449	8.4601e-09	1.21453e-06	0.74774	0.545548	1.89599	73		floral organ formation	biological_process	PageRank	Unstressed
GO:0090558	1.11724e-08	1.25306e-06	0.74774	0.391002	1.47489	337		plant epidermis development	biological_process	Strength	Unstressed
GO:0009555	9.23505e-09	1.38102e-06	0.74774	0.466671	1.68739	143		pollen development	biological_process	Closeness	Unstressed
GO:0010053	8.97673e-09	1.38102e-06	0.74774	0.44958	1.63994	167		root epidermal cell differentiation	biological_process	Closeness	Unstressed
GO:0006810	1.13016e-08	1.39867e-06	0.74774	0.311199	1.21815	1724		transport	biological_process	Betweenness	Unstressed
GO:0046686	1.11724e-08	1.39867e-06	0.74774	0.396841	1.48407	278		response to cadmium ion	biological_process	Betweenness	Unstressed
GO:0006970	1.2464e-08	1.44301e-06	0.74774	0.384038	1.44974	377		response to osmotic stress	biological_process	Betweenness	Unstressed
GO:0055114	1.20766e-08	1.44301e-06	0.74774	0.342791	1.32139	735		oxidation-reduction process	biological_process	Betweenness	Unstressed
GO:0048449	1.3629e-08	1.48226e-06	0.74774	0.543707	1.87669	73		floral organ formation	biological_process	Strength	Unstressed
GO:0065007	1.41482e-08	1.58681e-06	0.74774	0.298494	1.1738	2721		biological regulation	biological_process	Betweenness	Unstressed
GO:0007018	1.59654e-08	1.68529e-06	0.733762	0.635649	2.07868	38		microtubule-based movement	biological_process	Strength	Unstressed
GO:0010038	1.57058e-08	1.70812e-06	0.733762	0.387349	1.45571	333		response to metal ion	biological_process	Betweenness	Unstressed
GO:0022622	1.44078e-08	1.84677e-06	0.74774	0.396751	1.47872	295		root system development	biological_process	PageRank	Unstressed
GO:0048364	1.44078e-08	1.84677e-06	0.74774	0.396751	1.47872	295		root development	biological_process	PageRank	Unstressed
GO:0090558	1.44078e-08	1.84677e-06	0.74774	0.386206	1.44704	337		plant epidermis development	biological_process	PageRank	Unstressed
GO:0009888	1.33694e-08	1.91932e-06	0.74774	0.34974	1.34494	648		tissue development	biological_process	Closeness	Unstressed
GO:0007010	1.98593e-08	2.03643e-06	0.733762	0.39293	1.47526	305		cytoskeleton organization	biological_process	Strength	Unstressed
GO:0090696	2.1936e-08	2.0718e-06	0.733762	0.45301	1.64446	147		post-embryonic plant organ development	biological_process	Laplacian	Unstressed
GO:0051567	2.89579e-08	2.30955e-06	0.733762	0.526552	1.82194	78		histone H3-K9 methylation	biological_process	Eigenvector	Unstressed
GO:0061647	2.89579e-08	2.30955e-06	0.733762	0.526552	1.82194	78		histone H3-K9 modification	biological_process	Eigenvector	Unstressed
GO:0000910	2.47916e-08	2.47158e-06	0.733762	0.459305	1.65068	136		cytokinesis	biological_process	Strength	Unstressed
GO:0048469	2.27148e-08	2.54761e-06	0.733762	0.44882	1.62342	155		cell maturation	biological_process	PageRank	Unstressed
GO:0048764	2.27148e-08	2.54761e-06	0.733762	0.44882	1.62342	155		trichoblast maturation	biological_process	PageRank	Unstressed
GO:0048765	2.27148e-08	2.54761e-06	0.733762	0.44882	1.62342	155		root hair cell differentiation	biological_process	PageRank	Unstressed
GO:0090696	2.14169e-08	2.54761e-06	0.733762	0.451891	1.63151	147		post-embryonic plant organ development	biological_process	PageRank	Unstressed
GO:0044262	2.47916e-08	2.61697e-06	0.733762	0.363072	1.38275	465		cellular carbohydrate metabolic process	biological_process	Betweenness	Unstressed
GO:0048443	2.73927e-08	2.89154e-06	0.733762	0.516777	1.8123	85		stamen development	biological_process	PageRank	Unstressed
GO:0048466	2.73927e-08	2.89154e-06	0.733762	0.516777	1.8123	85		androecium development	biological_process	PageRank	Unstressed
GO:0000910	2.84362e-08	2.91593e-06	0.733762	0.458927	1.65262	136		cytokinesis	biological_process	PageRank	Unstressed
GO:0071840	4.04365e-08	3.15492e-06	0.719513	0.308055	1.20791	1710		cellular component organization or biogenesis	biological_process	Eigenvector	Unstressed
GO:0009826	3.52189e-08	3.24104e-06	0.719513	0.414048	1.53543	219		unidimensional cell growth	biological_process	Laplacian	Unstressed
GO:0032502	4.25235e-08	3.24716e-06	0.719513	0.303226	1.19122	2063		developmental process	biological_process	Eigenvector	Unstressed
GO:0051567	3.73059e-08	3.26563e-06	0.719513	0.520044	1.81278	78		histone H3-K9 methylation	biological_process	Laplacian	Unstressed
GO:0061647	3.73059e-08	3.26563e-06	0.719513	0.520044	1.81278	78		histone H3-K9 modification	biological_process	Laplacian	Unstressed
GO:0009605	3.20884e-08	3.29044e-06	0.719513	0.323218	1.25603	1122		response to external stimulus	biological_process	Betweenness	Unstressed
GO:0000911	2.53108e-08	3.36446e-06	0.733762	0.479124	1.70974	116		cytokinesis by cell plate formation	biological_process	Closeness	Unstressed
GO:0016049	2.53108e-08	3.36446e-06	0.733762	0.374086	1.41481	372		cell growth	biological_process	Closeness	Unstressed
GO:0090696	4.5654e-08	3.41359e-06	0.719513	0.445991	1.62394	147		post-embryonic plant organ development	biological_process	Eigenvector	Unstressed
GO:0007010	2.73927e-08	3.51115e-06	0.733762	0.3919	1.47352	305		cytoskeleton organization	biological_process	Closeness	Unstressed
GO:0048856	5.13933e-08	3.7643e-06	0.719513	0.304399	1.19543	2026		anatomical structure development	biological_process	Eigenvector	Unstressed
GO:0009555	4.30452e-08	3.86223e-06	0.719513	0.453391	1.63627	143		pollen development	biological_process	Strength	Unstressed
GO:0010383	4.148e-08	3.86223e-06	0.719513	0.440586	1.59979	156		cell wall polysaccharide metabolic process	biological_process	Strength	Unstressed
GO:0051567	4.30452e-08	3.86223e-06	0.719513	0.522177	1.81287	78		histone H3-K9 methylation	biological_process	Strength	Unstressed
GO:0061647	4.30452e-08	3.86223e-06	0.719513	0.522177	1.81287	78		histone H3-K9 modification	biological_process	Strength	Unstressed
GO:0048856	3.99147e-08	3.97927e-06	0.719513	0.3046	1.19424	2026		anatomical structure development	biological_process	Betweenness	Unstressed
GO:0046271	3.36537e-08	4.0261e-06	0.719513	0.933111	2.37167	8		phenylpropanoid catabolic process	biological_process	Closeness	Unstressed
GO:0046274	3.36537e-08	4.0261e-06	0.719513	0.933111	2.37167	8		lignin catabolic process	biological_process	Closeness	Unstressed
GO:0046271	5.82018e-08	4.09581e-06	0.719513	0.92272	2.33015	8		phenylpropanoid catabolic process	biological_process	Eigenvector	Unstressed
GO:0046274	5.82018e-08	4.09581e-06	0.719513	0.92272	2.33015	8		lignin catabolic process	biological_process	Eigenvector	Unstressed
GO:0010033	4.25235e-08	4.12478e-06	0.719513	0.31826	1.23988	1286		response to organic substance	biological_process	Betweenness	Unstressed
GO:0000271	6.44937e-08	4.45131e-06	0.704976	0.381225	1.43601	311		polysaccharide biosynthetic process	biological_process	Eigenvector	Unstressed
GO:0007018	4.66975e-08	4.65548e-06	0.719513	0.631947	2.05977	38		microtubule-based movement	biological_process	PageRank	Unstressed
GO:0007010	4.82628e-08	4.68149e-06	0.719513	0.389875	1.45468	305		cytoskeleton organization	biological_process	PageRank	Unstressed
GO:0090697	5.61045e-08	4.79426e-06	0.719513	0.482659	1.71952	109		post-embryonic plant organ morphogenesis	biological_process	Laplacian	Unstressed
GO:0009657	5.24368e-08	4.95252e-06	0.719513	0.409884	1.5205	235		plastid organization	biological_process	Betweenness	Unstressed
GO:0035266	7.39317e-08	4.98341e-06	0.704976	0.463398	1.65718	113		meristem growth	biological_process	Eigenvector	Unstressed
GO:0048444	7.49803e-08	4.98341e-06	0.704976	0.505852	1.76794	86		floral organ morphogenesis	biological_process	Eigenvector	Unstressed
GO:0090697	5.29586e-08	5.0018e-06	0.719513	0.479602	1.70764	109		post-embryonic plant organ morphogenesis	biological_process	PageRank	Unstressed
GO:0090696	5.71532e-08	5.00299e-06	0.719513	0.453889	1.64147	147		post-embryonic plant organ development	biological_process	Strength	Unstressed
GO:0000271	6.23964e-08	5.20793e-06	0.704976	0.383804	1.44333	311		polysaccharide biosynthetic process	biological_process	Laplacian	Unstressed
GO:0010383	4.66975e-08	5.40637e-06	0.719513	0.443752	1.61135	156		cell wall polysaccharide metabolic process	biological_process	Closeness	Unstressed
GO:0009555	6.76397e-08	5.51725e-06	0.704976	0.452185	1.63882	143		pollen development	biological_process	Laplacian	Unstressed
GO:0009826	6.55424e-08	5.82915e-06	0.704976	0.410054	1.50702	219		unidimensional cell growth	biological_process	PageRank	Unstressed
GO:0051567	6.65911e-08	5.82915e-06	0.704976	0.521482	1.82038	78		histone H3-K9 methylation	biological_process	PageRank	Unstressed
GO:0061647	6.65911e-08	5.82915e-06	0.704976	0.521482	1.82038	78		histone H3-K9 modification	biological_process	PageRank	Unstressed
GO:0000279	8.96616e-08	5.85082e-06	0.704976	0.551646	1.85974	60		M phase	biological_process	Eigenvector	Unstressed
GO:0048449	5.24368e-08	5.88112e-06	0.719513	0.526515	1.81467	73		floral organ formation	biological_process	Closeness	Unstressed
GO:0090697	6.9737e-08	5.9592e-06	0.704976	0.478222	1.69273	109		post-embryonic plant organ morphogenesis	biological_process	Strength	Unstressed
GO:0048856	8.54669e-08	6.81646e-06	0.704976	0.302347	1.18603	2026		anatomical structure development	biological_process	Laplacian	Unstressed
GO:0000271	8.33696e-08	6.95845e-06	0.704976	0.384645	1.4449	311		polysaccharide biosynthetic process	biological_process	Strength	Unstressed
GO:0006073	8.02236e-08	7.19806e-06	0.704976	0.392484	1.46648	275		cellular glucan metabolic process	biological_process	Betweenness	Unstressed
GO:0044042	8.02236e-08	7.19806e-06	0.704976	0.392484	1.46648	275		glucan metabolic process	biological_process	Betweenness	Unstressed
GO:0048509	1.12763e-07	7.22691e-06	0.704976	0.459289	1.64924	120		regulation of meristem development	biological_process	Eigenvector	Unstressed
GO:0010054	6.76397e-08	7.35633e-06	0.704976	0.442413	1.61064	163		trichoblast differentiation	biological_process	Closeness	Unstressed
GO:0006793	8.65156e-08	7.57328e-06	0.704976	0.311147	1.21594	1478		phosphorus metabolic process	biological_process	Betweenness	Unstressed
GO:0022622	7.70776e-08	7.68421e-06	0.704976	0.386343	1.45042	295		root system development	biological_process	Closeness	Unstressed
GO:0044036	7.2883e-08	7.68421e-06	0.704976	0.430281	1.57144	170		cell wall macromolecule metabolic process	biological_process	Closeness	Unstressed
GO:0048364	7.70776e-08	7.68421e-06	0.704976	0.386343	1.45042	295		root development	biological_process	Closeness	Unstressed
GO:0000902	9.59535e-08	7.82676e-06	0.704976	0.374981	1.41596	356		cell morphogenesis	biological_process	Strength	Unstressed
GO:0032502	9.28075e-08	7.93063e-06	0.704976	0.303559	1.19041	2063		developmental process	biological_process	Betweenness	Unstressed
GO:0051301	1.29624e-07	8.16179e-06	0.690132	0.408324	1.51335	213		cell division	biological_process	Eigenvector	Unstressed
GO:0034968	1.3384e-07	8.28191e-06	0.690132	0.458485	1.64691	121		histone lysine methylation	biological_process	Eigenvector	Unstressed
GO:0016570	1.44378e-07	8.7826e-06	0.690132	0.422007	1.5527	179		histone modification	biological_process	Eigenvector	Unstressed
GO:0009555	1.08548e-07	9.27567e-06	0.704976	0.44917	1.62033	143		pollen development	biological_process	PageRank	Unstressed
GO:0010075	1.6124e-07	9.64481e-06	0.690132	0.474289	1.69253	109		regulation of meristem growth	biological_process	Eigenvector	Unstressed
GO:0043436	1.19086e-07	9.93954e-06	0.704976	0.320322	1.24494	1132		oxoacid metabolic process	biological_process	Betweenness	Unstressed
GO:0051301	1.08548e-07	1.05291e-05	0.704976	0.40898	1.51067	213		cell division	biological_process	Closeness	Unstressed
GO:0006796	1.3384e-07	1.09171e-05	0.690132	0.311367	1.21655	1463		phosphate-containing compound metabolic process	biological_process	Betweenness	Unstressed
GO:0009658	1.40163e-07	1.11002e-05	0.690132	0.437915	1.58015	153		chloroplast organization	biological_process	Betweenness	Unstressed
GO:0015979	1.4227e-07	1.11002e-05	0.690132	0.429296	1.5592	168		photosynthesis	biological_process	Betweenness	Unstressed
GO:0046271	1.52809e-07	1.16687e-05	0.690132	0.912479	2.35138	8		phenylpropanoid catabolic process	biological_process	Laplacian	Unstressed
GO:0046274	1.52809e-07	1.16687e-05	0.690132	0.912479	2.35138	8		lignin catabolic process	biological_process	Laplacian	Unstressed
GO:0010383	1.44378e-07	1.20505e-05	0.690132	0.441891	1.59905	156		cell wall polysaccharide metabolic process	biological_process	PageRank	Unstressed
GO:0000902	1.80209e-07	1.29354e-05	0.690132	0.371686	1.40183	356		cell morphogenesis	biological_process	Laplacian	Unstressed
GO:0000911	1.75993e-07	1.29354e-05	0.690132	0.469574	1.68053	116		cytokinesis by cell plate formation	biological_process	Laplacian	Unstressed
GO:1905393	1.78101e-07	1.29354e-05	0.690132	0.497898	1.75135	93		plant organ formation	biological_process	Laplacian	Unstressed
GO:0006928	2.22404e-07	1.30854e-05	0.690132	0.531273	1.80979	66		movement of cell or subcellular component	biological_process	Eigenvector	Unstressed
GO:0006082	1.71778e-07	1.31173e-05	0.690132	0.319833	1.24307	1133		organic acid metabolic process	biological_process	Betweenness	Unstressed
GO:1905393	1.63347e-07	1.33239e-05	0.690132	0.493152	1.73889	93		plant organ formation	biological_process	PageRank	Unstressed
GO:1905393	1.73886e-07	1.38683e-05	0.690132	0.494812	1.73652	93		plant organ formation	biological_process	Strength	Unstressed
GO:0009826	1.82316e-07	1.40829e-05	0.690132	0.410832	1.51841	219		unidimensional cell growth	biological_process	Strength	Unstressed
GO:1905392	1.84424e-07	1.40829e-05	0.690132	0.367569	1.39458	395		plant organ morphogenesis	biological_process	Strength	Unstressed
GO:0000279	2.01285e-07	1.4165e-05	0.690132	0.538747	1.83514	60		M phase	biological_process	Laplacian	Unstressed
GO:0000902	2.52057e-07	1.45908e-05	0.674963	0.369553	1.40024	356		cell morphogenesis	biological_process	Eigenvector	Unstressed
GO:0000902	1.86532e-07	1.48769e-05	0.690132	0.372559	1.39859	356		cell morphogenesis	biological_process	PageRank	Unstressed
GO:0044036	1.99178e-07	1.55402e-05	0.690132	0.426621	1.54949	170		cell wall macromolecule metabolic process	biological_process	PageRank	Unstressed
GO:0006073	2.8171e-07	1.57978e-05	0.674963	0.387476	1.45247	275		cellular glucan metabolic process	biological_process	Eigenvector	Unstressed
GO:0044042	2.8171e-07	1.57978e-05	0.674963	0.387476	1.45247	275		glucan metabolic process	biological_process	Eigenvector	Unstressed
GO:0032502	2.35112e-07	1.62273e-05	0.690132	0.301468	1.18246	2063		developmental process	biological_process	Laplacian	Unstressed
GO:0016043	3.02891e-07	1.67242e-05	0.674963	0.306883	1.20238	1531		cellular component organization	biological_process	Eigenvector	Unstressed
GO:0044036	2.30876e-07	1.72628e-05	0.690132	0.423405	1.54436	170		cell wall macromolecule metabolic process	biological_process	Strength	Unstressed
GO:0016571	3.24072e-07	1.76226e-05	0.674963	0.445414	1.61591	139		histone methylation	biological_process	Eigenvector	Unstressed
GO:0099402	3.32544e-07	1.78134e-05	0.674963	0.335001	1.2947	690		plant organ development	biological_process	Eigenvector	Unstressed
GO:0044262	1.9707e-07	1.86128e-05	0.690132	0.356792	1.35918	465		cellular carbohydrate metabolic process	biological_process	Closeness	Unstressed
GO:0010383	2.77474e-07	1.87897e-05	0.674963	0.435483	1.58539	156		cell wall polysaccharide metabolic process	biological_process	Laplacian	Unstressed
GO:0006090	2.56293e-07	1.91632e-05	0.674963	0.403202	1.49118	223		pyruvate metabolic process	biological_process	Betweenness	Unstressed
GO:0016570	2.90182e-07	1.92864e-05	0.674963	0.420568	1.54229	179		histone modification	biological_process	Laplacian	Unstressed
GO:0000226	2.30876e-07	2.12465e-05	0.690132	0.42496	1.55406	175		microtubule cytoskeleton organization	biological_process	Closeness	Unstressed
GO:0060560	2.47821e-07	2.22357e-05	0.674963	0.387216	1.45328	290		developmental growth involved in morphogenesis	biological_process	Closeness	Unstressed
GO:0016051	4.29976e-07	2.26939e-05	0.674963	0.352561	1.34636	462		carbohydrate biosynthetic process	biological_process	Eigenvector	Unstressed
GO:0048767	3.57961e-07	2.33586e-05	0.674963	0.479794	1.68976	94		root hair elongation	biological_process	Laplacian	Unstressed
GO:0000226	3.66433e-07	2.34844e-05	0.674963	0.426545	1.5628	175		microtubule cytoskeleton organization	biological_process	Laplacian	Unstressed
GO:0048444	3.15599e-07	2.40997e-05	0.674963	0.496341	1.74192	86		floral organ morphogenesis	biological_process	PageRank	Unstressed
GO:0006073	3.41016e-07	2.44781e-05	0.674963	0.38913	1.45234	275		cellular glucan metabolic process	biological_process	Strength	Unstressed
GO:0044042	3.41016e-07	2.44781e-05	0.674963	0.38913	1.45234	275		glucan metabolic process	biological_process	Strength	Unstressed
GO:0006304	4.98089e-07	2.48283e-05	0.659444	0.514863	1.7617	69		DNA modification	biological_process	Eigenvector	Unstressed
GO:0006305	4.98089e-07	2.48283e-05	0.659444	0.514863	1.7617	69		DNA alkylation	biological_process	Eigenvector	Unstressed
GO:0006306	4.98089e-07	2.48283e-05	0.659444	0.514863	1.7617	69		DNA methylation	biological_process	Eigenvector	Unstressed
GO:0044728	4.98089e-07	2.48283e-05	0.659444	0.514863	1.7617	69		DNA methylation or demethylation	biological_process	Eigenvector	Unstressed
GO:0050896	5.06603e-07	2.49068e-05	0.659444	0.288044	1.13599	3328		response to stimulus	biological_process	Eigenvector	Unstressed
GO:0007018	3.02891e-07	2.6514e-05	0.674963	0.614579	1.98977	38		microtubule-based movement	biological_process	Closeness	Unstressed
GO:0090697	3.15599e-07	2.69687e-05	0.674963	0.468865	1.66497	109		post-embryonic plant organ morphogenesis	biological_process	Closeness	Unstressed
GO:0046271	3.74906e-07	2.74599e-05	0.674963	0.902138	2.29922	8		phenylpropanoid catabolic process	biological_process	PageRank	Unstressed
GO:0046274	3.74906e-07	2.74599e-05	0.674963	0.902138	2.29922	8		lignin catabolic process	biological_process	PageRank	Unstressed
GO:0016310	3.74906e-07	2.74599e-05	0.674963	0.325487	1.26058	925		phosphorylation	biological_process	Betweenness	Unstressed
GO:0006479	5.8323e-07	2.75423e-05	0.659444	0.435393	1.58313	144		protein methylation	biological_process	Eigenvector	Unstressed
GO:0008213	5.8323e-07	2.75423e-05	0.659444	0.435393	1.58313	144		protein alkylation	biological_process	Eigenvector	Unstressed
GO:0051258	5.74716e-07	2.75423e-05	0.659444	0.429074	1.56599	152		protein polymerization	biological_process	Eigenvector	Unstressed
GO:0010075	4.3849e-07	2.76095e-05	0.674963	0.468063	1.66752	109		regulation of meristem growth	biological_process	Laplacian	Unstressed
GO:0000226	3.87614e-07	2.78229e-05	0.674963	0.415928	1.51341	175		microtubule cytoskeleton organization	biological_process	PageRank	Unstressed
GO:0071840	3.87614e-07	2.78229e-05	0.674963	0.305022	1.19411	1710		cellular component organization or biogenesis	biological_process	Betweenness	Unstressed
GO:0018022	6.08773e-07	2.80114e-05	0.659444	0.452778	1.62763	122		peptidyl-lysine methylation	biological_process	Eigenvector	Unstressed
GO:0032501	6.08773e-07	2.80114e-05	0.659444	0.300597	1.17964	1878		multicellular organismal process	biological_process	Eigenvector	Unstressed
GO:0048444	4.55518e-07	2.81872e-05	0.674963	0.493123	1.72728	86		floral organ morphogenesis	biological_process	Laplacian	Unstressed
GO:0048437	6.34315e-07	2.88172e-05	0.659444	0.386871	1.4467	262		floral organ development	biological_process	Eigenvector	Unstressed
GO:0010383	6.4283e-07	2.88389e-05	0.659444	0.422597	1.5431	156		cell wall polysaccharide metabolic process	biological_process	Eigenvector	Unstressed
GO:0034968	4.89575e-07	2.92847e-05	0.659444	0.459086	1.6456	121		histone lysine methylation	biological_process	Laplacian	Unstressed
GO:0048468	4.89575e-07	2.92847e-05	0.659444	0.375218	1.41148	318		cell development	biological_process	Laplacian	Unstressed
GO:0044036	5.32145e-07	3.13093e-05	0.659444	0.418496	1.53078	170		cell wall macromolecule metabolic process	biological_process	Laplacian	Unstressed
GO:0048444	4.47004e-07	3.14568e-05	0.674963	0.494995	1.72779	86		floral organ morphogenesis	biological_process	Strength	Unstressed
GO:0016051	5.49174e-07	3.17901e-05	0.659444	0.353569	1.34497	462		carbohydrate biosynthetic process	biological_process	Laplacian	Unstressed
GO:0048767	7.19457e-07	3.18782e-05	0.659444	0.477367	1.68083	94		root hair elongation	biological_process	Eigenvector	Unstressed
GO:0050789	4.72546e-07	3.26148e-05	0.674963	0.295763	1.16223	2377		regulation of biological process	biological_process	Betweenness	Unstressed
GO:0050794	4.64032e-07	3.26148e-05	0.674963	0.301317	1.18122	2015		regulation of cellular process	biological_process	Betweenness	Unstressed
GO:0006073	5.91745e-07	3.30663e-05	0.659444	0.386122	1.44606	275		cellular glucan metabolic process	biological_process	Laplacian	Unstressed
GO:0006928	6.17287e-07	3.30663e-05	0.659444	0.524035	1.80123	66		movement of cell or subcellular component	biological_process	Laplacian	Unstressed
GO:0016571	6.00259e-07	3.30663e-05	0.659444	0.441121	1.59511	139		histone methylation	biological_process	Laplacian	Unstressed
GO:0044042	5.91745e-07	3.30663e-05	0.659444	0.386122	1.44606	275		glucan metabolic process	biological_process	Laplacian	Unstressed
GO:0071840	6.08773e-07	3.30663e-05	0.659444	0.303165	1.18825	1710		cellular component organization or biogenesis	biological_process	Laplacian	Unstressed
GO:0006928	4.89575e-07	3.44526e-05	0.659444	0.520716	1.79098	66		movement of cell or subcellular component	biological_process	PageRank	Unstressed
GO:0006304	7.02429e-07	3.49531e-05	0.659444	0.519557	1.79342	69		DNA modification	biological_process	Laplacian	Unstressed
GO:0006305	7.02429e-07	3.49531e-05	0.659444	0.519557	1.79342	69		DNA alkylation	biological_process	Laplacian	Unstressed
GO:0006306	7.02429e-07	3.49531e-05	0.659444	0.519557	1.79342	69		DNA methylation	biological_process	Laplacian	Unstressed
GO:0008610	7.10943e-07	3.49531e-05	0.659444	0.349399	1.33133	486		lipid biosynthetic process	biological_process	Laplacian	Unstressed
GO:0018022	7.02429e-07	3.49531e-05	0.659444	0.453855	1.62695	122		peptidyl-lysine methylation	biological_process	Laplacian	Unstressed
GO:0044728	7.02429e-07	3.49531e-05	0.659444	0.519557	1.79342	69		DNA methylation or demethylation	biological_process	Laplacian	Unstressed
GO:0018022	5.15117e-07	3.5553e-05	0.659444	0.449812	1.60187	122		peptidyl-lysine methylation	biological_process	Strength	Unstressed
GO:0048509	5.23631e-07	3.61406e-05	0.659444	0.449589	1.61054	120		regulation of meristem development	biological_process	PageRank	Unstressed
GO:1905392	5.49174e-07	3.71884e-05	0.659444	0.363235	1.36984	395		plant organ morphogenesis	biological_process	PageRank	Unstressed
GO:0006073	5.8323e-07	3.80584e-05	0.659444	0.385705	1.43079	275		cellular glucan metabolic process	biological_process	PageRank	Unstressed
GO:0044042	5.8323e-07	3.80584e-05	0.659444	0.385705	1.43079	275		glucan metabolic process	biological_process	PageRank	Unstressed
GO:0034968	5.74716e-07	3.8918e-05	0.659444	0.455051	1.62095	121		histone lysine methylation	biological_process	Strength	Unstressed
GO:0044283	6.00259e-07	4.06477e-05	0.659444	0.327884	1.26383	744		small molecule biosynthetic process	biological_process	Betweenness	Unstressed
GO:0000271	6.4283e-07	4.11985e-05	0.659444	0.379517	1.41738	311		polysaccharide biosynthetic process	biological_process	PageRank	Unstressed
GO:0019752	6.51344e-07	4.32902e-05	0.659444	0.318437	1.23669	1084		carboxylic acid metabolic process	biological_process	Betweenness	Unstressed
GO:0006928	6.59858e-07	4.36143e-05	0.659444	0.522812	1.7931	66		movement of cell or subcellular component	biological_process	Strength	Unstressed
GO:0010075	6.68372e-07	4.36143e-05	0.659444	0.461728	1.63435	109		regulation of meristem growth	biological_process	Strength	Unstressed
GO:0000226	7.19457e-07	4.45195e-05	0.659444	0.417329	1.52551	175		microtubule cytoskeleton organization	biological_process	Strength	Unstressed
GO:0000279	7.10943e-07	4.45195e-05	0.659444	0.532871	1.81601	60		M phase	biological_process	Strength	Unstressed
GO:0016051	7.19457e-07	4.45195e-05	0.659444	0.353026	1.34461	462		carbohydrate biosynthetic process	biological_process	Strength	Unstressed
GO:0000911	7.10943e-07	4.47645e-05	0.659444	0.45608	1.62946	116		cytokinesis by cell plate formation	biological_process	PageRank	Unstressed
GO:0048638	1.03532e-06	4.53143e-05	0.643552	0.418755	1.5305	162		regulation of developmental growth	biological_process	Eigenvector	Unstressed
GO:0048869	1.05243e-06	4.55083e-05	0.643552	0.340775	1.3079	546		cellular developmental process	biological_process	Eigenvector	Unstressed
GO:0035266	9.4976e-07	4.60634e-05	0.659444	0.457134	1.63411	113		meristem growth	biological_process	Laplacian	Unstressed
GO:0016570	7.53514e-07	4.66269e-05	0.659444	0.414259	1.50896	179		histone modification	biological_process	PageRank	Unstressed
GO:0046271	7.96085e-07	4.76191e-05	0.659444	0.905351	2.33482	8		phenylpropanoid catabolic process	biological_process	Strength	Unstressed
GO:0046274	7.96085e-07	4.76191e-05	0.659444	0.905351	2.33482	8		lignin catabolic process	biological_process	Strength	Unstressed
GO:0034968	7.87571e-07	4.79083e-05	0.659444	0.452373	1.61962	121		histone lysine methylation	biological_process	PageRank	Unstressed
GO:0048444	5.74716e-07	4.79688e-05	0.659444	0.485695	1.69652	86		floral organ morphogenesis	biological_process	Closeness	Unstressed
GO:0018022	8.30142e-07	4.96563e-05	0.659444	0.44714	1.6025	122		peptidyl-lysine methylation	biological_process	PageRank	Unstressed
GO:0019684	7.96085e-07	5.19482e-05	0.659444	0.444927	1.59193	125		photosynthesis, light reaction	biological_process	Betweenness	Unstressed
GO:0006468	1.25778e-06	5.37403e-05	0.643552	0.342022	1.31157	526		protein phosphorylation	biological_process	Eigenvector	Unstressed
GO:1905392	6.59858e-07	5.38234e-05	0.659444	0.362898	1.37633	395		plant organ morphogenesis	biological_process	Closeness	Unstressed
GO:0006479	1.15511e-06	5.38401e-05	0.643552	0.431818	1.56545	144		protein methylation	biological_process	Laplacian	Unstressed
GO:0008213	1.15511e-06	5.38401e-05	0.643552	0.431818	1.56545	144		protein alkylation	biological_process	Laplacian	Unstressed
GO:0048869	1.138e-06	5.38401e-05	0.643552	0.344172	1.31532	546		cellular developmental process	biological_process	Laplacian	Unstressed
GO:0000911	9.4976e-07	5.49788e-05	0.659444	0.458485	1.62892	116		cytokinesis by cell plate formation	biological_process	Strength	Unstressed
GO:0016570	9.4976e-07	5.49788e-05	0.659444	0.416893	1.52655	179		histone modification	biological_process	Strength	Unstressed
GO:0016051	8.81311e-07	5.64826e-05	0.659444	0.350893	1.33615	462		carbohydrate biosynthetic process	biological_process	Betweenness	Unstressed
GO:0048509	1.25778e-06	5.71416e-05	0.643552	0.452261	1.61962	120		regulation of meristem development	biological_process	Laplacian	Unstressed
GO:0051258	1.25778e-06	5.71416e-05	0.643552	0.422102	1.53496	152		protein polymerization	biological_process	Laplacian	Unstressed
GO:0090698	1.36046e-06	5.74433e-05	0.643552	0.388976	1.449	233		post-embryonic plant morphogenesis	biological_process	Eigenvector	Unstressed
GO:0080147	1.03532e-06	5.89805e-05	0.643552	0.462381	1.63208	102		root hair cell development	biological_process	Strength	Unstressed
GO:0000038	1.34335e-06	6.02658e-05	0.643552	0.584615	1.904	39		very long-chain fatty acid metabolic process	biological_process	Laplacian	Unstressed
GO:0021700	1.36046e-06	6.028e-05	0.643552	0.379227	1.41722	264		developmental maturation	biological_process	Laplacian	Unstressed
GO:0097435	1.46313e-06	6.10603e-05	0.643552	0.422148	1.54071	152		supramolecular fiber organization	biological_process	Eigenvector	Unstressed
GO:0006304	1.15511e-06	6.18691e-05	0.643552	0.510255	1.75577	69		DNA modification	biological_process	Strength	Unstressed
GO:0006305	1.15511e-06	6.18691e-05	0.643552	0.510255	1.75577	69		DNA alkylation	biological_process	Strength	Unstressed
GO:0006306	1.15511e-06	6.18691e-05	0.643552	0.510255	1.75577	69		DNA methylation	biological_process	Strength	Unstressed
GO:0044728	1.15511e-06	6.18691e-05	0.643552	0.510255	1.75577	69		DNA methylation or demethylation	biological_process	Strength	Unstressed
GO:0050896	1.17222e-06	6.18691e-05	0.643552	0.28727	1.13252	3328		response to stimulus	biological_process	Strength	Unstressed
GO:0008610	1.53158e-06	6.24642e-05	0.643552	0.34676	1.32698	486		lipid biosynthetic process	biological_process	Eigenvector	Unstressed
GO:0016569	1.51447e-06	6.24642e-05	0.643552	0.393314	1.45772	213		covalent chromatin modification	biological_process	Eigenvector	Unstressed
GO:0010075	1.10377e-06	6.48847e-05	0.643552	0.457985	1.63067	109		regulation of meristem growth	biological_process	PageRank	Unstressed
GO:0016571	1.12088e-06	6.48847e-05	0.643552	0.434831	1.56694	139		histone methylation	biological_process	PageRank	Unstressed
GO:0051716	1.03532e-06	6.51889e-05	0.643552	0.308521	1.20364	1357		cellular response to stimulus	biological_process	Betweenness	Unstressed
GO:0048767	1.25778e-06	6.54229e-05	0.643552	0.472791	1.66136	94		root hair elongation	biological_process	Strength	Unstressed
GO:0099402	1.51447e-06	6.62858e-05	0.643552	0.331911	1.27593	690		plant organ development	biological_process	Laplacian	Unstressed
GO:0048468	1.68559e-06	6.7973e-05	0.643552	0.369922	1.39493	318		cell development	biological_process	Eigenvector	Unstressed
GO:0032501	1.17222e-06	7.25362e-05	0.643552	0.300026	1.17555	1878		multicellular organismal process	biological_process	Betweenness	Unstressed
GO:0050794	9.15535e-07	7.3019e-05	0.659444	0.298986	1.1743	2015		regulation of cellular process	biological_process	Closeness	Unstressed
GO:0022403	1.87451e-06	7.39297e-05	0.643552	0.450212	1.60846	110		cell cycle phase	biological_process	Eigenvector	Unstressed
GO:0044848	1.87451e-06	7.39297e-05	0.643552	0.450212	1.60846	110		biological phase	biological_process	Eigenvector	Unstressed
GO:0000279	1.03532e-06	7.52667e-05	0.643552	0.529175	1.79888	60		M phase	biological_process	Closeness	Unstressed
GO:0048469	1.05243e-06	7.52667e-05	0.643552	0.424044	1.53968	155		cell maturation	biological_process	Closeness	Unstressed
GO:0048764	1.05243e-06	7.52667e-05	0.643552	0.424044	1.53968	155		trichoblast maturation	biological_process	Closeness	Unstressed
GO:0048765	1.05243e-06	7.52667e-05	0.643552	0.424044	1.53968	155		root hair cell differentiation	biological_process	Closeness	Unstressed
GO:0065007	1.05243e-06	7.52667e-05	0.643552	0.293027	1.15449	2721		biological regulation	biological_process	Closeness	Unstressed
GO:0090558	1.06955e-06	7.52667e-05	0.643552	0.366215	1.38118	337		plant epidermis development	biological_process	Closeness	Unstressed
GO:0048468	1.49736e-06	7.56904e-05	0.643552	0.372913	1.4027	318		cell development	biological_process	Strength	Unstressed
GO:0048509	1.48024e-06	7.56904e-05	0.643552	0.447641	1.59349	120		regulation of meristem development	biological_process	Strength	Unstressed
GO:0048869	1.56581e-06	7.80511e-05	0.643552	0.340708	1.3048	546		cellular developmental process	biological_process	Strength	Unstressed
GO:0090698	1.80572e-06	7.8081e-05	0.643552	0.387345	1.43971	233		post-embryonic plant morphogenesis	biological_process	Laplacian	Unstressed
GO:0080147	1.84011e-06	7.8621e-05	0.643552	0.463282	1.63872	102		root hair cell development	biological_process	Laplacian	Unstressed
GO:0035266	1.44602e-06	8.23772e-05	0.643552	0.451465	1.61064	113		meristem growth	biological_process	PageRank	Unstressed
GO:0019748	1.36046e-06	8.27573e-05	0.643552	0.370562	1.39059	313		secondary metabolic process	biological_process	Betweenness	Unstressed
GO:0000271	1.20645e-06	8.3268e-05	0.643552	0.369659	1.39065	311		polysaccharide biosynthetic process	biological_process	Closeness	Unstressed
GO:0044085	1.42891e-06	8.40713e-05	0.643552	0.324667	1.25275	794		cellular component biogenesis	biological_process	Betweenness	Unstressed
GO:0044281	1.41179e-06	8.40713e-05	0.643552	0.30602	1.19644	1554		small molecule metabolic process	biological_process	Betweenness	Unstressed
GO:0008610	1.51447e-06	8.76683e-05	0.643552	0.348111	1.32812	486		lipid biosynthetic process	biological_process	Betweenness	Unstressed
GO:0035266	1.30912e-06	8.86497e-05	0.643552	0.448926	1.59794	113		meristem growth	biological_process	Closeness	Unstressed
GO:0007275	2.32163e-06	8.95948e-05	0.627257	0.29978	1.17563	1730		multicellular organism development	biological_process	Eigenvector	Unstressed
GO:0051322	2.32163e-06	8.95948e-05	0.627257	0.548958	1.81328	49		anaphase	biological_process	Eigenvector	Unstressed
GO:0021700	2.35602e-06	8.99548e-05	0.627257	0.37889	1.41743	264		developmental maturation	biological_process	Eigenvector	Unstressed
GO:0016051	1.61714e-06	9.06864e-05	0.643552	0.350022	1.32776	462		carbohydrate biosynthetic process	biological_process	PageRank	Unstressed
GO:0032787	1.61714e-06	9.16461e-05	0.643552	0.325634	1.25517	741		monocarboxylic acid metabolic process	biological_process	Betweenness	Unstressed
GO:0044260	1.63426e-06	9.16461e-05	0.643552	0.290994	1.14436	2761		cellular macromolecule metabolic process	biological_process	Betweenness	Unstressed
GO:0006518	1.71982e-06	9.35217e-05	0.643552	0.360164	1.35466	338		peptide metabolic process	biological_process	Betweenness	Unstressed
GO:0009132	1.70271e-06	9.35217e-05	0.643552	0.439818	1.57365	125		nucleoside diphosphate metabolic process	biological_process	Betweenness	Unstressed
GO:0016571	1.9089e-06	9.38499e-05	0.627257	0.43744	1.57651	139		histone methylation	biological_process	Strength	Unstressed
GO:0035266	1.94329e-06	9.42497e-05	0.627257	0.450823	1.59916	113		meristem growth	biological_process	Strength	Unstressed
GO:0006457	1.77133e-06	9.48849e-05	0.643552	0.419325	1.51613	158		protein folding	biological_process	Betweenness	Unstressed
GO:0048638	2.25284e-06	9.51227e-05	0.627257	0.416698	1.51936	162		regulation of developmental growth	biological_process	Laplacian	Unstressed
GO:0006479	2.04647e-06	9.66421e-05	0.627257	0.427926	1.54583	144		protein methylation	biological_process	Strength	Unstressed
GO:0008213	2.04647e-06	9.66421e-05	0.627257	0.427926	1.54583	144		protein alkylation	biological_process	Strength	Unstressed
GO:0008283	2.59678e-06	9.81035e-05	0.627257	0.440561	1.58396	123		cell population proliferation	biological_process	Eigenvector	Unstressed
GO:0048509	1.48024e-06	9.83815e-05	0.643552	0.448735	1.60556	120		regulation of meristem development	biological_process	Closeness	Unstressed
GO:1901564	1.87451e-06	9.89353e-05	0.643552	0.293485	1.15405	2588		organonitrogen compound metabolic process	biological_process	Betweenness	Unstressed
GO:0090696	1.56581e-06	0.000102176	0.643552	0.425894	1.54141	147		post-embryonic plant organ development	biological_process	Closeness	Unstressed
GO:0006098	2.01208e-06	0.000103162	0.627257	0.458096	1.62254	105		pentose-phosphate shunt	biological_process	Betweenness	Unstressed
GO:0051156	2.01208e-06	0.000103162	0.627257	0.458096	1.62254	105		glucose 6-phosphate metabolic process	biological_process	Betweenness	Unstressed
GO:0048869	1.87451e-06	0.000103502	0.643552	0.338708	1.29374	546		cellular developmental process	biological_process	PageRank	Unstressed
GO:0000279	1.9089e-06	0.000103804	0.627257	0.523958	1.78683	60		M phase	biological_process	PageRank	Unstressed
GO:0001101	2.25284e-06	0.000109263	0.627257	0.327333	1.26142	708		response to acid chemical	biological_process	Betweenness	Unstressed
GO:0006739	2.25284e-06	0.000109263	0.627257	0.460018	1.62974	106		NADP metabolic process	biological_process	Betweenness	Unstressed
GO:0006740	2.25284e-06	0.000109263	0.627257	0.460018	1.62974	106		NADPH regeneration	biological_process	Betweenness	Unstressed
GO:0043170	2.21844e-06	0.000109263	0.627257	0.28768	1.13324	3247		macromolecule metabolic process	biological_process	Betweenness	Unstressed
GO:0048468	2.04647e-06	0.000109624	0.627257	0.370529	1.38506	318		cell development	biological_process	PageRank	Unstressed
GO:0030243	2.97511e-06	0.000111226	0.627257	0.450469	1.60375	105		cellulose metabolic process	biological_process	Eigenvector	Unstressed
GO:0009834	3.0095e-06	0.000111352	0.627257	0.684829	2.06295	22		plant-type secondary cell wall biogenesis	biological_process	Eigenvector	Unstressed
GO:0008283	2.69996e-06	0.000112676	0.627257	0.439648	1.57648	123		cell population proliferation	biological_process	Laplacian	Unstressed
GO:0009834	2.80314e-06	0.000114323	0.627257	0.674446	2.03066	22		plant-type secondary cell wall biogenesis	biological_process	Laplacian	Unstressed
GO:0016569	2.80314e-06	0.000114323	0.627257	0.393551	1.45636	213		covalent chromatin modification	biological_process	Laplacian	Unstressed
GO:0080147	3.21587e-06	0.000117773	0.627257	0.458133	1.62657	102		root hair cell development	biological_process	Eigenvector	Unstressed
GO:0006304	2.39041e-06	0.000119155	0.627257	0.507275	1.75188	69		DNA modification	biological_process	PageRank	Unstressed
GO:0006305	2.39041e-06	0.000119155	0.627257	0.507275	1.75188	69		DNA alkylation	biological_process	PageRank	Unstressed
GO:0006306	2.39041e-06	0.000119155	0.627257	0.507275	1.75188	69		DNA methylation	biological_process	PageRank	Unstressed
GO:0044728	2.39041e-06	0.000119155	0.627257	0.507275	1.75188	69		DNA methylation or demethylation	biological_process	PageRank	Unstressed
GO:0050896	2.32163e-06	0.000119155	0.627257	0.287386	1.13224	3328		response to stimulus	biological_process	PageRank	Unstressed
GO:1905393	1.87451e-06	0.000120136	0.643552	0.470202	1.65301	93		plant organ formation	biological_process	Closeness	Unstressed
GO:0051179	1.94329e-06	0.000122359	0.627257	0.299286	1.17392	1853		localization	biological_process	Closeness	Unstressed
GO:0008610	2.66556e-06	0.00012265	0.627257	0.343489	1.30975	486		lipid biosynthetic process	biological_process	Strength	Unstressed
GO:0048638	2.66556e-06	0.00012265	0.627257	0.41097	1.49661	162		regulation of developmental growth	biological_process	Strength	Unstressed
GO:0097435	3.0439e-06	0.000122748	0.627257	0.415239	1.51	152		supramolecular fiber organization	biological_process	Laplacian	Unstressed
GO:0016043	3.25026e-06	0.000126795	0.627257	0.302785	1.18412	1531		cellular component organization	biological_process	Laplacian	Unstressed
GO:0033692	3.25026e-06	0.000126795	0.627257	0.373915	1.39809	267		cellular polysaccharide biosynthetic process	biological_process	Laplacian	Unstressed
GO:0048437	3.21587e-06	0.000126795	0.627257	0.383786	1.43355	262		floral organ development	biological_process	Laplacian	Unstressed
GO:0009834	2.11526e-06	0.000128585	0.627257	0.697058	2.11159	22		plant-type secondary cell wall biogenesis	biological_process	Closeness	Unstressed
GO:0051567	2.14966e-06	0.000128585	0.627257	0.497608	1.72747	78		histone H3-K9 methylation	biological_process	Closeness	Unstressed
GO:0061647	2.14966e-06	0.000128585	0.627257	0.497608	1.72747	78		histone H3-K9 modification	biological_process	Closeness	Unstressed
GO:0051301	3.38784e-06	0.000130741	0.627257	0.392486	1.45242	213		cell division	biological_process	Laplacian	Unstressed
GO:0000038	3.62927e-06	0.00013157	0.627257	0.581041	1.88065	39		very long-chain fatty acid metabolic process	biological_process	Eigenvector	Unstressed
GO:0040008	3.76753e-06	0.000135217	0.627257	0.412389	1.50833	166		regulation of growth	biological_process	Eigenvector	Unstressed
GO:0040008	3.62927e-06	0.000138569	0.627257	0.41232	1.50492	166		regulation of growth	biological_process	Laplacian	Unstressed
GO:0007275	2.90632e-06	0.000139077	0.627257	0.300372	1.17582	1730		multicellular organism development	biological_process	Betweenness	Unstressed
GO:0010075	2.42481e-06	0.000142666	0.627257	0.454336	1.61338	109		regulation of meristem growth	biological_process	Closeness	Unstressed
GO:0006629	3.14708e-06	0.000148617	0.627257	0.326506	1.25848	740		lipid metabolic process	biological_process	Betweenness	Unstressed
GO:0008152	2.63117e-06	0.000152311	0.627257	0.277968	1.09965	5887		metabolic process	biological_process	Closeness	Unstressed
GO:0000038	3.18147e-06	0.000154301	0.627257	0.575906	1.88007	39		very long-chain fatty acid metabolic process	biological_process	PageRank	Unstressed
GO:0048856	3.18147e-06	0.000154301	0.627257	0.296101	1.16214	2026		anatomical structure development	biological_process	PageRank	Unstressed
GO:0048767	3.35344e-06	0.000160473	0.627257	0.464012	1.63741	94		root hair elongation	biological_process	PageRank	Unstressed
GO:0006928	2.83753e-06	0.000161649	0.627257	0.504934	1.72994	66		movement of cell or subcellular component	biological_process	Closeness	Unstressed
GO:0021700	3.49102e-06	0.000164859	0.627257	0.377233	1.39699	264		developmental maturation	biological_process	PageRank	Unstressed
GO:0048856	3.76753e-06	0.00017116	0.627257	0.297056	1.16556	2026		anatomical structure development	biological_process	Strength	Unstressed
GO:0008283	3.83665e-06	0.000172122	0.610527	0.4371	1.55887	123		cell population proliferation	biological_process	Strength	Unstressed
GO:0030154	4.59705e-06	0.000173672	0.610527	0.342346	1.30489	494		cell differentiation	biological_process	Laplacian	Unstressed
GO:0009888	3.76753e-06	0.000175606	0.627257	0.330171	1.26871	648		tissue development	biological_process	Betweenness	Unstressed
GO:0000038	3.21587e-06	0.00018034	0.627257	0.585368	1.89969	39		very long-chain fatty acid metabolic process	biological_process	Closeness	Unstressed
GO:0006468	4.94269e-06	0.000184784	0.610527	0.338137	1.29076	526		protein phosphorylation	biological_process	Laplacian	Unstressed
GO:0009059	4.04403e-06	0.000186077	0.610527	0.302505	1.18355	1635		macromolecule biosynthetic process	biological_process	Betweenness	Unstressed
GO:0022900	4.11316e-06	0.000186862	0.610527	0.465313	1.63284	92		electron transport chain	biological_process	Betweenness	Unstressed
GO:0048653	3.42223e-06	0.00018896	0.627257	0.556834	1.84301	47		anther development	biological_process	Closeness	Unstressed
GO:0006479	4.11316e-06	0.000189258	0.610527	0.42525	1.53499	144		protein methylation	biological_process	PageRank	Unstressed
GO:0008213	4.11316e-06	0.000189258	0.610527	0.42525	1.53499	144		protein alkylation	biological_process	PageRank	Unstressed
GO:0008283	4.25142e-06	0.000193143	0.610527	0.435962	1.56263	123		cell population proliferation	biological_process	PageRank	Unstressed
GO:0000038	4.38967e-06	0.0001945	0.610527	0.579162	1.89885	39		very long-chain fatty acid metabolic process	biological_process	Strength	Unstressed
GO:0050789	3.62927e-06	0.000197355	0.627257	0.292476	1.15068	2377		regulation of biological process	biological_process	Closeness	Unstressed
GO:0006811	4.59705e-06	0.000201205	0.610527	0.330305	1.26954	640		ion transport	biological_process	Betweenness	Unstressed
GO:0006833	4.59705e-06	0.000201205	0.610527	0.470508	1.63705	82		water transport	biological_process	Betweenness	Unstressed
GO:0042044	4.59705e-06	0.000201205	0.610527	0.470508	1.63705	82		fluid transport	biological_process	Betweenness	Unstressed
GO:0032502	4.66618e-06	0.000204231	0.610527	0.296295	1.16294	2063		developmental process	biological_process	Strength	Unstressed
GO:0051258	4.80443e-06	0.000207748	0.610527	0.417289	1.51294	152		protein polymerization	biological_process	Strength	Unstressed
GO:0071669	4.94269e-06	0.000213727	0.610527	0.376839	1.40234	248		plant-type cell wall organization or biogenesis	biological_process	Betweenness	Unstressed
GO:0071695	6.11786e-06	0.000226361	0.610527	0.375332	1.40195	260		anatomical structure maturation	biological_process	Laplacian	Unstressed
GO:0016043	5.35745e-06	0.000228904	0.610527	0.300635	1.17517	1531		cellular component organization	biological_process	Betweenness	Unstressed
GO:0007275	6.32524e-06	0.000231646	0.610527	0.296649	1.16229	1730		multicellular organism development	biological_process	Laplacian	Unstressed
GO:0030154	6.53262e-06	0.000232134	0.610527	0.338397	1.29602	494		cell differentiation	biological_process	Eigenvector	Unstressed
GO:0048441	5.35745e-06	0.000237381	0.610527	0.591536	1.90236	34		petal development	biological_process	PageRank	Unstressed
GO:0048465	5.35745e-06	0.000237381	0.610527	0.591536	1.90236	34		corolla development	biological_process	PageRank	Unstressed
GO:0009834	5.56484e-06	0.000243563	0.610527	0.679891	2.06719	22		plant-type secondary cell wall biogenesis	biological_process	PageRank	Unstressed
GO:0030154	5.77222e-06	0.000246625	0.610527	0.339744	1.29636	494		cell differentiation	biological_process	Strength	Unstressed
GO:0022403	6.94739e-06	0.000249342	0.610527	0.442496	1.57737	110		cell cycle phase	biological_process	Laplacian	Unstressed
GO:0044848	6.94739e-06	0.000249342	0.610527	0.442496	1.57737	110		biological phase	biological_process	Laplacian	Unstressed
GO:0099402	5.91047e-06	0.000249561	0.610527	0.325959	1.25391	690		plant organ development	biological_process	Strength	Unstressed
GO:0008202	4.73531e-06	0.000253657	0.610527	0.46802	1.64399	92		steroid metabolic process	biological_process	Closeness	Unstressed
GO:0044036	7.29439e-06	0.000256662	0.610527	0.404188	1.48112	170		cell wall macromolecule metabolic process	biological_process	Eigenvector	Unstressed
GO:0009834	6.18698e-06	0.000258199	0.610527	0.674241	2.04747	22		plant-type secondary cell wall biogenesis	biological_process	Strength	Unstressed
GO:0048437	6.32524e-06	0.000260934	0.610527	0.375774	1.40021	262		floral organ development	biological_process	Strength	Unstressed
GO:0016569	6.04873e-06	0.000261553	0.610527	0.386605	1.41974	213		covalent chromatin modification	biological_process	PageRank	Unstressed
GO:0034637	6.46349e-06	0.000263608	0.610527	0.368967	1.37911	283		cellular carbohydrate biosynthetic process	biological_process	Strength	Unstressed
GO:0048438	7.57226e-06	0.000263853	0.610527	0.386657	1.43681	221		floral whorl development	biological_process	Eigenvector	Unstressed
GO:0040007	6.25611e-06	0.000264155	0.610527	0.337336	1.28707	490		growth	biological_process	Betweenness	Unstressed
GO:0006304	5.63396e-06	0.000273247	0.610527	0.491403	1.68773	69		DNA modification	biological_process	Closeness	Unstressed
GO:0006305	5.63396e-06	0.000273247	0.610527	0.491403	1.68773	69		DNA alkylation	biological_process	Closeness	Unstressed
GO:0006306	5.63396e-06	0.000273247	0.610527	0.491403	1.68773	69		DNA methylation	biological_process	Closeness	Unstressed
GO:0006810	5.42658e-06	0.000273247	0.610527	0.299035	1.17168	1724		transport	biological_process	Closeness	Unstressed
GO:0044728	5.63396e-06	0.000273247	0.610527	0.491403	1.68773	69		DNA methylation or demethylation	biological_process	Closeness	Unstressed
GO:0048437	5.42658e-06	0.000273247	0.610527	0.375895	1.40469	262		floral organ development	biological_process	Closeness	Unstressed
GO:0048856	5.56484e-06	0.000273247	0.610527	0.295994	1.16256	2026		anatomical structure development	biological_process	Closeness	Unstressed
GO:0048437	6.46349e-06	0.00027616	0.610527	0.374849	1.38789	262		floral organ development	biological_process	PageRank	Unstressed
GO:0016569	6.94739e-06	0.000280159	0.610527	0.389415	1.43674	213		covalent chromatin modification	biological_process	Strength	Unstressed
GO:0048438	7.98907e-06	0.000283889	0.593325	0.384145	1.42467	221		floral whorl development	biological_process	Laplacian	Unstressed
GO:0046939	6.87826e-06	0.000287047	0.610527	0.422883	1.51559	130		nucleotide phosphorylation	biological_process	Betweenness	Unstressed
GO:0009409	7.15545e-06	0.000295183	0.610527	0.369548	1.37974	269		response to cold	biological_process	Betweenness	Unstressed
GO:0009808	7.01652e-06	0.000296262	0.610527	0.623996	1.94732	27		lignin metabolic process	biological_process	PageRank	Unstressed
GO:0006979	7.43332e-06	0.000296424	0.610527	0.386066	1.42949	228		response to oxidative stress	biological_process	Betweenness	Unstressed
GO:0016052	7.43332e-06	0.000296424	0.610527	0.383905	1.4206	225		carbohydrate catabolic process	biological_process	Betweenness	Unstressed
GO:0043043	7.43332e-06	0.000296424	0.610527	0.359474	1.35044	331		peptide biosynthetic process	biological_process	Betweenness	Unstressed
GO:0006811	6.25611e-06	0.000299376	0.610527	0.331238	1.27409	640		ion transport	biological_process	Closeness	Unstressed
GO:0034637	8.68376e-06	0.000299673	0.593325	0.365342	1.37088	283		cellular carbohydrate biosynthetic process	biological_process	Eigenvector	Unstressed
GO:0071695	9.10057e-06	0.000311066	0.593325	0.374561	1.40081	260		anatomical structure maturation	biological_process	Eigenvector	Unstressed
GO:0006096	8.54482e-06	0.000316158	0.593325	0.429765	1.53183	119		glycolytic process	biological_process	Betweenness	Unstressed
GO:0006165	8.40588e-06	0.000316158	0.593325	0.433532	1.5494	123		nucleoside diphosphate phosphorylation	biological_process	Betweenness	Unstressed
GO:0006757	8.54482e-06	0.000316158	0.593325	0.429765	1.53183	119		ATP generation from ADP	biological_process	Betweenness	Unstressed
GO:0009135	8.54482e-06	0.000316158	0.593325	0.429765	1.53183	119		purine nucleoside diphosphate metabolic process	biological_process	Betweenness	Unstressed
GO:0009179	8.54482e-06	0.000316158	0.593325	0.429765	1.53183	119		purine ribonucleoside diphosphate metabolic process	biological_process	Betweenness	Unstressed
GO:0009185	8.54482e-06	0.000316158	0.593325	0.429765	1.53183	119		ribonucleoside diphosphate metabolic process	biological_process	Betweenness	Unstressed
GO:0046031	8.54482e-06	0.000316158	0.593325	0.429765	1.53183	119		ADP metabolic process	biological_process	Betweenness	Unstressed
GO:0033692	9.51738e-06	0.000322244	0.593325	0.369686	1.38369	267		cellular polysaccharide biosynthetic process	biological_process	Eigenvector	Unstressed
GO:0006952	9.10057e-06	0.000333285	0.593325	0.326623	1.25831	697		defense response	biological_process	Betweenness	Unstressed
GO:0050896	9.51738e-06	0.000334881	0.593325	0.284985	1.12315	3328		response to stimulus	biological_process	Laplacian	Unstressed
GO:0021700	8.40588e-06	0.000335208	0.593325	0.375196	1.39826	264		developmental maturation	biological_process	Strength	Unstressed
GO:0051301	8.68376e-06	0.000342484	0.593325	0.387288	1.42889	213		cell division	biological_process	Strength	Unstressed
GO:0007049	1.02121e-05	0.000342534	0.593325	0.341115	1.30037	443		cell cycle	biological_process	Eigenvector	Unstressed
GO:0071695	8.26695e-06	0.000345001	0.593325	0.37338	1.38199	260		anatomical structure maturation	biological_process	PageRank	Unstressed
GO:0010410	8.54482e-06	0.000352498	0.593325	0.429733	1.53599	117		hemicellulose metabolic process	biological_process	PageRank	Unstressed
GO:0080147	8.68376e-06	0.000354159	0.593325	0.45344	1.60638	102		root hair cell development	biological_process	PageRank	Unstressed
GO:0009808	9.10057e-06	0.000355021	0.593325	0.622763	1.94701	27		lignin metabolic process	biological_process	Strength	Unstressed
GO:0006612	9.93419e-06	0.00036014	0.593325	0.401396	1.46015	173		protein targeting to membrane	biological_process	Betweenness	Unstressed
GO:0009825	1.0351e-05	0.000360677	0.593325	0.478634	1.66344	74		multidimensional cell growth	biological_process	Laplacian	Unstressed
GO:0032502	8.96163e-06	0.000361385	0.593325	0.295407	1.15962	2063		developmental process	biological_process	PageRank	Unstressed
GO:0034645	1.02121e-05	0.000366511	0.593325	0.298624	1.16771	1584		cellular macromolecule biosynthetic process	biological_process	Betweenness	Unstressed
GO:0032501	1.07678e-05	0.000371593	0.593325	0.295851	1.15957	1878		multicellular organismal process	biological_process	Laplacian	Unstressed
GO:0006820	7.98907e-06	0.000377273	0.593325	0.360291	1.35686	319		anion transport	biological_process	Closeness	Unstressed
GO:0030154	9.51738e-06	0.000379532	0.593325	0.33764	1.28486	494		cell differentiation	biological_process	PageRank	Unstressed
GO:0040008	9.93419e-06	0.000383374	0.593325	0.402725	1.46866	166		regulation of growth	biological_process	Strength	Unstressed
GO:0006073	8.40588e-06	0.000386778	0.593325	0.368895	1.38194	275		cellular glucan metabolic process	biological_process	Closeness	Unstressed
GO:0044042	8.40588e-06	0.000386778	0.593325	0.368895	1.38194	275		glucan metabolic process	biological_process	Closeness	Unstressed
GO:0034637	1.13236e-05	0.00038705	0.593325	0.370367	1.38754	283		cellular carbohydrate biosynthetic process	biological_process	Laplacian	Unstressed
GO:0006412	1.09068e-05	0.000387568	0.593325	0.360929	1.35607	328		translation	biological_process	Betweenness	Unstressed
GO:0090698	1.02121e-05	0.000389905	0.593325	0.379013	1.40473	233		post-embryonic plant morphogenesis	biological_process	Strength	Unstressed
GO:0016051	8.82269e-06	0.000400818	0.593325	0.342769	1.30521	462		carbohydrate biosynthetic process	biological_process	Closeness	Unstressed
GO:0005982	1.14625e-05	0.000403323	0.593325	0.418722	1.50506	141		starch metabolic process	biological_process	Betweenness	Unstressed
GO:0023052	1.16014e-05	0.000404248	0.593325	0.311205	1.20583	941		signaling	biological_process	Betweenness	Unstressed
GO:0048638	1.0351e-05	0.000408239	0.593325	0.408765	1.48063	162		regulation of developmental growth	biological_process	PageRank	Unstressed
GO:0065007	1.22961e-05	0.000416329	0.593325	0.287409	1.13075	2721		biological regulation	biological_process	Laplacian	Unstressed
GO:0006260	1.2574e-05	0.000417853	0.593325	0.394313	1.4508	179		DNA replication	biological_process	Eigenvector	Unstressed
GO:0032502	9.51738e-06	0.000421702	0.593325	0.294879	1.15869	2063		developmental process	biological_process	Closeness	Unstressed
GO:0048229	9.51738e-06	0.000421702	0.593325	0.380879	1.4128	228		gametophyte development	biological_process	Closeness	Unstressed
GO:0090698	1.11846e-05	0.000436322	0.593325	0.378077	1.39328	233		post-embryonic plant morphogenesis	biological_process	PageRank	Unstressed
GO:0006468	1.14625e-05	0.000442354	0.593325	0.333347	1.27171	526		protein phosphorylation	biological_process	PageRank	Unstressed
GO:0044036	1.31298e-05	0.000453103	0.593325	0.398781	1.44881	170		cell wall macromolecule metabolic process	biological_process	Betweenness	Unstressed
GO:0045491	1.21572e-05	0.000464172	0.593325	0.434226	1.54477	108		xylan metabolic process	biological_process	PageRank	Unstressed
GO:0008610	1.22961e-05	0.000464535	0.593325	0.339139	1.28904	486		lipid biosynthetic process	biological_process	PageRank	Unstressed
GO:0043603	1.36855e-05	0.000467784	0.593325	0.345631	1.30949	407		cellular amide metabolic process	biological_process	Betweenness	Unstressed
GO:0044271	1.39634e-05	0.000472779	0.593325	0.301557	1.17649	1381		cellular nitrogen compound biosynthetic process	biological_process	Betweenness	Unstressed
GO:0009664	1.41023e-05	0.000473021	0.593325	0.394815	1.43885	178		plant-type cell wall organization	biological_process	Betweenness	Unstressed
GO:0065007	1.43816e-05	0.000473536	0.593325	0.288132	1.13473	2721		biological regulation	biological_process	Eigenvector	Unstressed
GO:0051234	1.09068e-05	0.00047737	0.593325	0.298121	1.16845	1775		establishment of localization	biological_process	Closeness	Unstressed
GO:0048653	1.46608e-05	0.000478342	0.593325	0.537457	1.77079	47		anther development	biological_process	Eigenvector	Unstressed
GO:0034637	1.28519e-05	0.000480473	0.593325	0.369932	1.37552	283		cellular carbohydrate biosynthetic process	biological_process	PageRank	Unstressed
GO:0051258	1.29908e-05	0.00048066	0.593325	0.413533	1.49407	152		protein polymerization	biological_process	PageRank	Unstressed
GO:0048588	1.49401e-05	0.000483062	0.593325	0.39488	1.44989	174		developmental cell growth	biological_process	Eigenvector	Unstressed
GO:0048767	1.11846e-05	0.000483634	0.593325	0.45427	1.59893	94		root hair elongation	biological_process	Closeness	Unstressed
GO:0042546	1.49401e-05	0.00049648	0.593325	0.38624	1.41948	202		cell wall biogenesis	biological_process	Betweenness	Unstressed
GO:0008361	1.54986e-05	0.000496646	0.57561	0.58734	1.87286	33		regulation of cell size	biological_process	Eigenvector	Unstressed
GO:0022403	1.34076e-05	0.00050125	0.593325	0.437278	1.5489	110		cell cycle phase	biological_process	Strength	Unstressed
GO:0044848	1.34076e-05	0.00050125	0.593325	0.437278	1.5489	110		biological phase	biological_process	Strength	Unstressed
GO:0019374	1.52193e-05	0.000510487	0.593325	0.507723	1.72402	58		galactolipid metabolic process	biological_process	Laplacian	Unstressed
GO:0010073	1.66155e-05	0.000523098	0.57561	0.403652	1.47382	155		meristem maintenance	biological_process	Eigenvector	Unstressed
GO:0051273	1.66155e-05	0.000523098	0.57561	0.427858	1.53473	118		beta-glucan metabolic process	biological_process	Eigenvector	Unstressed
GO:0031399	1.63363e-05	0.000537899	0.57561	0.438793	1.55145	101		regulation of protein modification process	biological_process	Betweenness	Unstressed
GO:0048588	1.66155e-05	0.000552159	0.57561	0.399651	1.464	174		developmental cell growth	biological_process	Laplacian	Unstressed
GO:0048441	1.52193e-05	0.000557368	0.593325	0.58735	1.89918	34		petal development	biological_process	Strength	Unstressed
GO:0048465	1.52193e-05	0.000557368	0.593325	0.58735	1.89918	34		corolla development	biological_process	Strength	Unstressed
GO:0071840	1.57778e-05	0.000571985	0.57561	0.296111	1.15897	1710		cellular component organization or biogenesis	biological_process	Strength	Unstressed
GO:0051301	1.6057e-05	0.000588048	0.57561	0.382424	1.40439	213		cell division	biological_process	PageRank	Unstressed
GO:0009733	1.88495e-05	0.000588269	0.57561	0.384683	1.42365	204		response to auxin	biological_process	Eigenvector	Unstressed
GO:0050794	1.91288e-05	0.000591837	0.57561	0.291026	1.14282	2015		regulation of cellular process	biological_process	Eigenvector	Unstressed
GO:0006468	1.66155e-05	0.000596332	0.57561	0.333863	1.27674	526		protein phosphorylation	biological_process	Strength	Unstressed
GO:0071705	1.85703e-05	0.000605897	0.57561	0.318266	1.22958	828		nitrogen compound transport	biological_process	Betweenness	Unstressed
GO:0009416	1.9408e-05	0.000621923	0.57561	0.330477	1.26535	560		response to light stimulus	biological_process	Betweenness	Unstressed
GO:0071554	1.9408e-05	0.000621923	0.57561	0.336858	1.28446	475		cell wall organization or biogenesis	biological_process	Betweenness	Unstressed
GO:0019374	1.7174e-05	0.000622602	0.57561	0.49689	1.68846	58		galactolipid metabolic process	biological_process	PageRank	Unstressed
GO:0048638	1.46608e-05	0.000626401	0.593325	0.405803	1.47662	162		regulation of developmental growth	biological_process	Closeness	Unstressed
GO:0006260	1.52193e-05	0.000642613	0.593325	0.395993	1.44837	179		DNA replication	biological_process	Closeness	Unstressed
GO:0048438	1.80118e-05	0.000646442	0.57561	0.376183	1.3835	221		floral whorl development	biological_process	PageRank	Unstressed
GO:0099402	1.8291e-05	0.000649965	0.57561	0.323718	1.24406	690		plant organ development	biological_process	PageRank	Unstressed
GO:0009825	1.85703e-05	0.000653418	0.57561	0.462173	1.60526	74		multidimensional cell growth	biological_process	PageRank	Unstressed
GO:0040008	1.88495e-05	0.000656805	0.57561	0.400435	1.45263	166		regulation of growth	biological_process	PageRank	Unstressed
GO:0051258	1.57778e-05	0.000658448	0.57561	0.410556	1.48865	152		protein polymerization	biological_process	Closeness	Unstressed
GO:0042545	1.85703e-05	0.000659888	0.57561	0.434076	1.53977	112		cell wall modification	biological_process	Strength	Unstressed
GO:0033692	1.9408e-05	0.000669763	0.57561	0.369598	1.37	267		cellular polysaccharide biosynthetic process	biological_process	PageRank	Unstressed
GO:0016310	2.19212e-05	0.000672438	0.57561	0.31099	1.21049	925		phosphorylation	biological_process	Eigenvector	Unstressed
GO:0048653	1.99665e-05	0.000682474	0.57561	0.533171	1.77997	47		anther development	biological_process	PageRank	Unstressed
GO:0044085	2.24797e-05	0.000683727	0.57561	0.316752	1.22967	794		cellular component biogenesis	biological_process	Eigenvector	Unstressed
GO:0009186	2.13627e-05	0.000703402	0.57561	0.995382	1.99012	2		deoxyribonucleoside diphosphate metabolic process	biological_process	Laplacian	Unstressed
GO:0051322	2.1642e-05	0.000706119	0.57561	0.533712	1.78456	49		anaphase	biological_process	Laplacian	Unstressed
GO:0007389	1.7174e-05	0.000708478	0.57561	0.389914	1.42888	188		pattern specification process	biological_process	Closeness	Unstressed
GO:0098542	2.24797e-05	0.00071398	0.57561	0.329298	1.2634	600		defense response to other organism	biological_process	Betweenness	Unstressed
GO:0048653	2.22005e-05	0.000717815	0.57561	0.531102	1.76791	47		anther development	biological_process	Laplacian	Unstressed
GO:0007389	2.24797e-05	0.000720355	0.57561	0.38775	1.4255	188		pattern specification process	biological_process	Laplacian	Unstressed
GO:0048441	2.35967e-05	0.000742883	0.57561	0.576583	1.8425	34		petal development	biological_process	Laplacian	Unstressed
GO:0048465	2.35967e-05	0.000742883	0.57561	0.576583	1.8425	34		corolla development	biological_process	Laplacian	Unstressed
GO:0071695	2.13627e-05	0.000751675	0.57561	0.371115	1.38193	260		anatomical structure maturation	biological_process	Strength	Unstressed
GO:0048507	2.4993e-05	0.000753779	0.57561	0.364668	1.36491	267		meristem development	biological_process	Eigenvector	Unstressed
GO:0046677	2.44345e-05	0.000762568	0.57561	0.361217	1.35204	284		response to antibiotic	biological_process	Betweenness	Unstressed
GO:0071702	2.44345e-05	0.000762568	0.57561	0.315614	1.21866	816		organic substance transport	biological_process	Betweenness	Unstressed
GO:0010383	2.47137e-05	0.000764634	0.57561	0.402239	1.45245	156		cell wall polysaccharide metabolic process	biological_process	Betweenness	Unstressed
GO:0048653	2.22005e-05	0.000773568	0.57561	0.531368	1.76715	47		anther development	biological_process	Strength	Unstressed
GO:0018958	2.55515e-05	0.000783796	0.57561	0.432831	1.5376	111		phenol-containing compound metabolic process	biological_process	Betweenness	Unstressed
GO:0002831	2.61099e-05	0.000787467	0.57561	0.381857	1.40135	197		regulation of response to biotic stimulus	biological_process	Betweenness	Unstressed
GO:0006790	2.61099e-05	0.000787467	0.57561	0.347711	1.31103	358		sulfur compound metabolic process	biological_process	Betweenness	Unstressed
GO:0007389	2.69477e-05	0.000792748	0.57561	0.390903	1.44196	188		pattern specification process	biological_process	Eigenvector	Unstressed
GO:0050793	2.69477e-05	0.000792748	0.57561	0.33673	1.28582	464		regulation of developmental process	biological_process	Eigenvector	Unstressed
GO:0052546	2.69477e-05	0.000792748	0.57561	0.535167	1.73944	40		cell wall pectin metabolic process	biological_process	Eigenvector	Unstressed
GO:0006694	1.96873e-05	0.000802927	0.57561	0.473815	1.6397	76		steroid biosynthetic process	biological_process	Closeness	Unstressed
GO:0007165	2.72269e-05	0.000807583	0.57561	0.313873	1.2148	904		signal transduction	biological_process	Betweenness	Unstressed
GO:0046189	2.72269e-05	0.000807583	0.57561	0.434498	1.53626	101		phenol-containing compound biosynthetic process	biological_process	Betweenness	Unstressed
GO:0009415	2.80647e-05	0.000820374	0.57561	0.396555	1.43894	167		response to water	biological_process	Betweenness	Unstressed
GO:0016053	2.83439e-05	0.000820374	0.57561	0.326205	1.25136	590		organic acid biosynthetic process	biological_process	Betweenness	Unstressed
GO:0046394	2.83439e-05	0.000820374	0.57561	0.326205	1.25136	590		carboxylic acid biosynthetic process	biological_process	Betweenness	Unstressed
GO:0008219	2.89052e-05	0.000829926	0.57561	0.372796	1.38635	243		cell death	biological_process	Betweenness	Unstressed
GO:0019374	2.47137e-05	0.000852861	0.57561	0.493624	1.67734	58		galactolipid metabolic process	biological_process	Strength	Unstressed
GO:0033692	2.4993e-05	0.000854283	0.57561	0.369032	1.37616	267		cellular polysaccharide biosynthetic process	biological_process	Strength	Unstressed
GO:0006664	2.75062e-05	0.000858432	0.57561	0.467563	1.61958	72		glycolipid metabolic process	biological_process	Laplacian	Unstressed
GO:0006260	2.89052e-05	0.000894316	0.57561	0.390701	1.43277	179		DNA replication	biological_process	Laplacian	Unstressed
GO:0009150	3.17114e-05	0.000903272	0.557332	0.375856	1.38492	209		purine ribonucleotide metabolic process	biological_process	Betweenness	Unstressed
GO:0032268	3.28339e-05	0.000920632	0.557332	0.40972	1.47026	135		regulation of cellular protein metabolic process	biological_process	Betweenness	Unstressed
GO:0051656	3.28339e-05	0.000920632	0.557332	0.470293	1.62006	72		establishment of organelle localization	biological_process	Betweenness	Unstressed
GO:0022403	2.80647e-05	0.000932631	0.57561	0.427394	1.52199	110		cell cycle phase	biological_process	PageRank	Unstressed
GO:0044848	2.80647e-05	0.000932631	0.57561	0.427394	1.52199	110		biological phase	biological_process	PageRank	Unstressed
GO:0048446	2.80647e-05	0.000932631	0.57561	0.604803	1.88742	27		petal morphogenesis	biological_process	PageRank	Unstressed
GO:0042545	2.83439e-05	0.00093327	0.57561	0.431451	1.53857	112		cell wall modification	biological_process	PageRank	Unstressed
GO:0045491	2.3876e-05	0.000962818	0.57561	0.434029	1.5403	108		xylan metabolic process	biological_process	Closeness	Unstressed
GO:0034968	2.44345e-05	0.000974392	0.57561	0.423089	1.51449	121		histone lysine methylation	biological_process	Closeness	Unstressed
GO:0008361	2.89052e-05	0.000978686	0.57561	0.565902	1.81901	33		regulation of cell size	biological_process	Strength	Unstressed
GO:0009932	3.22727e-05	0.000989971	0.557332	0.413241	1.48905	133		cell tip growth	biological_process	Laplacian	Unstressed
GO:0048438	3.00277e-05	0.000997864	0.57561	0.37893	1.40129	221		floral whorl development	biological_process	Strength	Unstressed
GO:0051322	3.00277e-05	0.000997864	0.57561	0.518271	1.73226	49		anaphase	biological_process	Strength	Unstressed
GO:0000041	3.50789e-05	0.00102356	0.557332	0.418571	1.50504	124		transition metal ion transport	biological_process	Eigenvector	Unstressed
GO:0045491	3.11502e-05	0.00102567	0.557332	0.431373	1.52594	108		xylan metabolic process	biological_process	Strength	Unstressed
GO:0002682	3.73239e-05	0.00103842	0.557332	0.385912	1.40754	179		regulation of immune system process	biological_process	Betweenness	Unstressed
GO:0016570	2.63892e-05	0.00104078	0.57561	0.391674	1.43257	179		histone modification	biological_process	Closeness	Unstressed
GO:0031347	3.78852e-05	0.00104592	0.557332	0.362987	1.35324	258		regulation of defense response	biological_process	Betweenness	Unstressed
GO:0009186	3.62014e-05	0.0010478	0.557332	0.995734	2.00989	2		deoxyribonucleoside diphosphate metabolic process	biological_process	Eigenvector	Unstressed
GO:0097435	3.22727e-05	0.00105297	0.557332	0.402963	1.461	152		supramolecular fiber organization	biological_process	Strength	Unstressed
GO:0008361	3.50789e-05	0.00106693	0.557332	0.575776	1.83532	33		regulation of cell size	biological_process	Laplacian	Unstressed
GO:0048583	3.90077e-05	0.00106869	0.557332	0.338459	1.28162	403		regulation of response to stimulus	biological_process	Betweenness	Unstressed
GO:0019374	3.73239e-05	0.00107164	0.557332	0.494056	1.65718	58		galactolipid metabolic process	biological_process	Eigenvector	Unstressed
GO:0010410	3.33952e-05	0.00107978	0.557332	0.425633	1.513	117		hemicellulose metabolic process	biological_process	Strength	Unstressed
GO:0009414	4.01302e-05	0.00108291	0.557332	0.3958	1.43353	163		response to water deprivation	biological_process	Betweenness	Unstressed
GO:0044550	4.01302e-05	0.00108291	0.557332	0.394271	1.42761	162		secondary metabolite biosynthetic process	biological_process	Betweenness	Unstressed
GO:0010345	3.33952e-05	0.00108959	0.557332	0.602075	1.87891	27		suberin biosynthetic process	biological_process	PageRank	Unstressed
GO:0048229	3.84464e-05	0.00109511	0.557332	0.371821	1.3834	228		gametophyte development	biological_process	Eigenvector	Unstressed
GO:0009186	3.39564e-05	0.00109792	0.557332	0.994755	1.97974	2		deoxyribonucleoside diphosphate metabolic process	biological_process	PageRank	Unstressed
GO:0030865	4.01302e-05	0.0011079	0.557332	0.743689	2.04099	12		cortical cytoskeleton organization	biological_process	Eigenvector	Unstressed
GO:0048441	4.01302e-05	0.0011079	0.557332	0.570749	1.82639	34		petal development	biological_process	Eigenvector	Unstressed
GO:0048465	4.01302e-05	0.0011079	0.557332	0.570749	1.82639	34		corolla development	biological_process	Eigenvector	Unstressed
GO:0070592	3.95689e-05	0.0011079	0.557332	0.445768	1.56207	89		cell wall polysaccharide biosynthetic process	biological_process	Eigenvector	Unstressed
GO:0009733	3.67627e-05	0.00110875	0.557332	0.378607	1.39743	204		response to auxin	biological_process	Laplacian	Unstressed
GO:0010345	2.89052e-05	0.00112762	0.57561	0.610246	1.90264	27		suberin biosynthetic process	biological_process	Closeness	Unstressed
GO:0006664	4.12527e-05	0.0011302	0.557332	0.456828	1.56876	72		glycolipid metabolic process	biological_process	Eigenvector	Unstressed
GO:0042254	4.23752e-05	0.00113496	0.557332	0.390337	1.41839	169		ribosome biogenesis	biological_process	Betweenness	Unstressed
GO:0065007	3.56402e-05	0.00114208	0.557332	0.284925	1.12149	2721		biological regulation	biological_process	PageRank	Unstressed
GO:0006275	4.23752e-05	0.00115216	0.557332	0.488621	1.64727	60		regulation of DNA replication	biological_process	Eigenvector	Unstressed
GO:0050776	4.34977e-05	0.00115639	0.557332	0.38753	1.4123	178		regulation of immune response	biological_process	Betweenness	Unstressed
GO:0040008	3.00277e-05	0.00115881	0.57561	0.395334	1.4414	166		regulation of growth	biological_process	Closeness	Unstressed
GO:0015994	4.4059e-05	0.0011627	0.557332	0.427932	1.5202	111		chlorophyll metabolic process	biological_process	Betweenness	Unstressed
GO:0070592	3.11502e-05	0.00118934	0.557332	0.446962	1.56721	89		cell wall polysaccharide biosynthetic process	biological_process	Closeness	Unstressed
GO:0012501	4.57427e-05	0.00119833	0.557332	0.370979	1.37072	220		programmed cell death	biological_process	Betweenness	Unstressed
GO:0043604	4.6304e-05	0.00120424	0.557332	0.346575	1.30676	362		amide biosynthetic process	biological_process	Betweenness	Unstressed
GO:0048869	3.22727e-05	0.00121923	0.557332	0.327798	1.25603	546		cellular developmental process	biological_process	Closeness	Unstressed
GO:0009698	3.28339e-05	0.00122751	0.557332	0.41152	1.48295	137		phenylpropanoid metabolic process	biological_process	Closeness	Unstressed
GO:0048731	4.79877e-05	0.00123905	0.557332	0.298688	1.16518	1365		system development	biological_process	Betweenness	Unstressed
GO:0006972	4.8549e-05	0.00124124	0.557332	0.427175	1.51376	108		hyperosmotic response	biological_process	Betweenness	Unstressed
GO:0019220	4.91102e-05	0.00124124	0.557332	0.432255	1.52871	102		regulation of phosphate metabolic process	biological_process	Betweenness	Unstressed
GO:0051174	4.91102e-05	0.00124124	0.557332	0.432255	1.52871	102		regulation of phosphorus metabolic process	biological_process	Betweenness	Unstressed
GO:0014070	4.96715e-05	0.00124665	0.557332	0.354153	1.32678	295		response to organic cyclic compound	biological_process	Betweenness	Unstressed
GO:0009826	3.39564e-05	0.00125639	0.557332	0.381014	1.40989	219		unidimensional cell growth	biological_process	Closeness	Unstressed
GO:0008610	3.45177e-05	0.00126412	0.557332	0.333696	1.27381	486		lipid biosynthetic process	biological_process	Closeness	Unstressed
GO:0072657	5.13553e-05	0.00127113	0.557332	0.389225	1.41784	177		protein localization to membrane	biological_process	Betweenness	Unstressed
GO:0090150	5.13553e-05	0.00127113	0.557332	0.389225	1.41784	177		establishment of protein localization to membrane	biological_process	Betweenness	Unstressed
GO:0010345	4.01302e-05	0.00127458	0.557332	0.600076	1.87608	27		suberin biosynthetic process	biological_process	Strength	Unstressed
GO:0048446	4.01302e-05	0.00127458	0.557332	0.600064	1.87605	27		petal morphogenesis	biological_process	Strength	Unstressed
GO:0009932	4.74265e-05	0.0012798	0.557332	0.410681	1.48491	133		cell tip growth	biological_process	Eigenvector	Unstressed
GO:0008299	5.41615e-05	0.00133141	0.557332	0.377698	1.38638	198		isoprenoid biosynthetic process	biological_process	Betweenness	Unstressed
GO:0048507	4.46202e-05	0.00133452	0.557332	0.359103	1.34271	267		meristem development	biological_process	Laplacian	Unstressed
GO:0010941	5.47228e-05	0.00133605	0.557332	0.382427	1.40043	191		regulation of cell death	biological_process	Betweenness	Unstressed
GO:0007154	5.5284e-05	0.00134064	0.557332	0.307169	1.19255	1053		cell communication	biological_process	Betweenness	Unstressed
GO:0048588	4.23752e-05	0.00134588	0.557332	0.389394	1.41572	174		developmental cell growth	biological_process	PageRank	Unstressed
GO:0006275	3.73239e-05	0.00135309	0.557332	0.489773	1.66493	60		regulation of DNA replication	biological_process	Closeness	Unstressed
GO:0016310	4.57427e-05	0.00135678	0.557332	0.309764	1.19919	925		phosphorylation	biological_process	Laplacian	Unstressed
GO:0044038	5.24778e-05	0.00139513	0.557332	0.434686	1.52519	91		cell wall macromolecule biosynthetic process	biological_process	Eigenvector	Unstressed
GO:0070589	5.24778e-05	0.00139513	0.557332	0.434686	1.52519	91		cellular component macromolecule biosynthetic process	biological_process	Eigenvector	Unstressed
GO:0010410	4.79877e-05	0.0014117	0.557332	0.420912	1.5072	117		hemicellulose metabolic process	biological_process	Laplacian	Unstressed
GO:0022613	6.03519e-05	0.00144402	0.557332	0.387406	1.4087	172		ribonucleoprotein complex biogenesis	biological_process	Betweenness	Unstressed
GO:1901617	6.03519e-05	0.00144402	0.557332	0.368495	1.36602	233		organic hydroxy compound biosynthetic process	biological_process	Betweenness	Unstressed
GO:0051322	4.6304e-05	0.00145776	0.557332	0.509616	1.7098	49		anaphase	biological_process	PageRank	Unstressed
GO:0009825	5.5284e-05	0.00145893	0.557332	0.463137	1.59558	74		multidimensional cell growth	biological_process	Eigenvector	Unstressed
GO:0045491	5.13553e-05	0.00149849	0.557332	0.431642	1.53692	108		xylan metabolic process	biological_process	Laplacian	Unstressed
GO:0000041	4.18139e-05	0.0015007	0.557332	0.418674	1.50088	124		transition metal ion transport	biological_process	Closeness	Unstressed
GO:0030243	5.19165e-05	0.00150265	0.557332	0.432137	1.53397	105		cellulose metabolic process	biological_process	Laplacian	Unstressed
GO:0048588	4.79877e-05	0.00151077	0.557332	0.392436	1.43348	174		developmental cell growth	biological_process	Strength	Unstressed
GO:0065007	4.8549e-05	0.00151515	0.557332	0.286465	1.12727	2721		biological regulation	biological_process	Strength	Unstressed
GO:0042545	5.3039e-05	0.00152286	0.557332	0.427558	1.52648	112		cell wall modification	biological_process	Laplacian	Unstressed
GO:0016128	4.96715e-05	0.00152368	0.557332	0.526049	1.73073	42		phytosteroid metabolic process	biological_process	Strength	Unstressed
GO:0016131	4.96715e-05	0.00152368	0.557332	0.526049	1.73073	42		brassinosteroid metabolic process	biological_process	Strength	Unstressed
GO:0018022	4.29365e-05	0.00152573	0.557332	0.417915	1.49722	122		peptidyl-lysine methylation	biological_process	Closeness	Unstressed
GO:0009186	5.02327e-05	0.00152784	0.557332	0.995056	2.01794	2		deoxyribonucleoside diphosphate metabolic process	biological_process	Strength	Unstressed
GO:0010345	5.92239e-05	0.00155149	0.557332	0.592988	1.84553	27		suberin biosynthetic process	biological_process	Eigenvector	Unstressed
GO:0006643	5.47228e-05	0.00155873	0.557332	0.438469	1.54452	96		membrane lipid metabolic process	biological_process	Laplacian	Unstressed
GO:0010073	5.64065e-05	0.00159404	0.557332	0.398517	1.45085	155		meristem maintenance	biological_process	Laplacian	Unstressed
GO:0006342	6.3736e-05	0.00161091	0.538434	0.415223	1.49024	119		chromatin silencing	biological_process	Eigenvector	Unstressed
GO:0010413	6.2608e-05	0.00161091	0.538434	0.452234	1.55298	72		glucuronoxylan metabolic process	biological_process	Eigenvector	Unstressed
GO:0034401	6.3736e-05	0.00161091	0.538434	0.415223	1.49024	119		chromatin organization involved in regulation of transcription	biological_process	Eigenvector	Unstressed
GO:0045814	6.3736e-05	0.00161091	0.538434	0.415223	1.49024	119		negative regulation of gene expression, epigenetic	biological_process	Eigenvector	Unstressed
GO:0097549	6.3736e-05	0.00161091	0.538434	0.415223	1.49024	119		chromatin organization involved in negative regulation of transcription	biological_process	Eigenvector	Unstressed
GO:0010033	4.6304e-05	0.00162926	0.557332	0.298736	1.16569	1286		response to organic substance	biological_process	Closeness	Unstressed
GO:0006807	7.05043e-05	0.00167576	0.538434	0.28142	1.10964	3537		nitrogen compound metabolic process	biological_process	Betweenness	Unstressed
GO:0048442	5.5284e-05	0.00168148	0.557332	0.60659	1.86757	24		sepal development	biological_process	PageRank	Unstressed
GO:0048447	5.5284e-05	0.00168148	0.557332	0.60659	1.86757	24		sepal morphogenesis	biological_process	PageRank	Unstressed
GO:0048453	5.5284e-05	0.00168148	0.557332	0.60659	1.86757	24		sepal formation	biological_process	PageRank	Unstressed
GO:0048464	5.5284e-05	0.00168148	0.557332	0.60659	1.86757	24		flower calyx development	biological_process	PageRank	Unstressed
GO:0090558	7.16323e-05	0.00169137	0.538434	0.346	1.30109	337		plant epidermis development	biological_process	Betweenness	Unstressed
GO:0000041	6.03519e-05	0.00169221	0.557332	0.413458	1.48384	124		transition metal ion transport	biological_process	Laplacian	Unstressed
GO:0010410	4.91102e-05	0.00169478	0.557332	0.421489	1.50461	117		hemicellulose metabolic process	biological_process	Closeness	Unstressed
GO:0051322	4.91102e-05	0.00169478	0.557332	0.519632	1.72833	49		anaphase	biological_process	Closeness	Unstressed
GO:0016128	6.148e-05	0.00169732	0.538434	0.526202	1.73136	42		phytosteroid metabolic process	biological_process	Laplacian	Unstressed
GO:0016131	6.148e-05	0.00169732	0.538434	0.526202	1.73136	42		brassinosteroid metabolic process	biological_process	Laplacian	Unstressed
GO:0080134	7.27604e-05	0.00170678	0.538434	0.361952	1.35008	261		regulation of response to stress	biological_process	Betweenness	Unstressed
GO:0008219	6.82482e-05	0.00171289	0.538434	0.360801	1.34742	243		cell death	biological_process	Eigenvector	Unstressed
GO:0006811	5.69678e-05	0.00171813	0.557332	0.321115	1.23134	640		ion transport	biological_process	PageRank	Unstressed
GO:0009733	5.80958e-05	0.00175215	0.557332	0.376777	1.38881	204		response to auxin	biological_process	Strength	Unstressed
GO:0009808	7.05043e-05	0.00175722	0.538434	0.590044	1.83636	27		lignin metabolic process	biological_process	Eigenvector	Unstressed
GO:0030243	5.24778e-05	0.00179374	0.557332	0.431764	1.53006	105		cellulose metabolic process	biological_process	Closeness	Unstressed
GO:0009653	7.72726e-05	0.00180085	0.538434	0.307496	1.19008	908		anatomical structure morphogenesis	biological_process	Betweenness	Unstressed
GO:0008361	6.03519e-05	0.00180503	0.557332	0.562037	1.79979	33		regulation of cell size	biological_process	PageRank	Unstressed
GO:0016569	5.5284e-05	0.00183717	0.557332	0.372054	1.37427	213		covalent chromatin modification	biological_process	Closeness	Unstressed
GO:0048438	5.5284e-05	0.00183717	0.557332	0.374687	1.38707	221		floral whorl development	biological_process	Closeness	Unstressed
GO:0080147	5.47228e-05	0.00183717	0.557332	0.431179	1.52413	102		root hair cell development	biological_process	Closeness	Unstressed
GO:0000902	5.58453e-05	0.0018388	0.557332	0.347291	1.31161	356		cell morphogenesis	biological_process	Closeness	Unstressed
GO:0042545	7.50165e-05	0.00185679	0.538434	0.414752	1.483	112		cell wall modification	biological_process	Eigenvector	Unstressed
GO:0006811	6.3736e-05	0.00189048	0.538434	0.319669	1.22857	640		ion transport	biological_process	Strength	Unstressed
GO:0007389	6.3736e-05	0.00189048	0.538434	0.383977	1.40852	188		pattern specification process	biological_process	Strength	Unstressed
GO:0010363	8.17848e-05	0.00189371	0.538434	0.389405	1.40909	160		regulation of plant-type hypersensitive response	biological_process	Betweenness	Unstressed
GO:0048229	6.93763e-05	0.0019007	0.538434	0.366981	1.36248	228		gametophyte development	biological_process	Laplacian	Unstressed
GO:0030243	6.48641e-05	0.00192394	0.538434	0.431854	1.53421	105		cellulose metabolic process	biological_process	PageRank	Unstressed
GO:0043067	8.40409e-05	0.00193348	0.538434	0.383604	1.40457	189		regulation of programmed cell death	biological_process	Betweenness	Unstressed
GO:0071840	6.93763e-05	0.00204091	0.538434	0.293142	1.1472	1710		cellular component organization or biogenesis	biological_process	PageRank	Unstressed
GO:0002215	6.3736e-05	0.00204208	0.538434	0.797068	2.07617	9		defense response to nematode	biological_process	Closeness	Unstressed
GO:0009699	6.48641e-05	0.00204208	0.538434	0.422002	1.49722	107		phenylpropanoid biosynthetic process	biological_process	Closeness	Unstressed
GO:0009733	6.48641e-05	0.00204208	0.538434	0.378812	1.39412	204		response to auxin	biological_process	Closeness	Unstressed
GO:0016571	6.2608e-05	0.00204208	0.538434	0.401872	1.45039	139		histone methylation	biological_process	Closeness	Unstressed
GO:0099402	6.3736e-05	0.00204208	0.538434	0.315485	1.21561	690		plant organ development	biological_process	Closeness	Unstressed
GO:0019438	8.96811e-05	0.0020501	0.538434	0.297591	1.15922	1283		aromatic compound biosynthetic process	biological_process	Betweenness	Unstressed
GO:0009932	7.05043e-05	0.00205724	0.538434	0.404485	1.45589	133		cell tip growth	biological_process	PageRank	Unstressed
GO:0015995	9.08092e-05	0.00206275	0.538434	0.473001	1.60687	62		chlorophyll biosynthetic process	biological_process	Betweenness	Unstressed
GO:0009808	7.61445e-05	0.00207032	0.538434	0.60227	1.86926	27		lignin metabolic process	biological_process	Laplacian	Unstressed
GO:0030243	7.05043e-05	0.0020741	0.538434	0.429633	1.51605	105		cellulose metabolic process	biological_process	Strength	Unstressed
GO:0009825	6.71202e-05	0.00207667	0.538434	0.468391	1.61835	74		multidimensional cell growth	biological_process	Closeness	Unstressed
GO:0021700	6.71202e-05	0.00207667	0.538434	0.357854	1.33795	264		developmental maturation	biological_process	Closeness	Unstressed
GO:0032535	8.6297e-05	0.00210694	0.538434	0.427715	1.50795	95		regulation of cellular component size	biological_process	Eigenvector	Unstressed
GO:0090066	8.6297e-05	0.00210694	0.538434	0.427715	1.50795	95		regulation of anatomical structure size	biological_process	Eigenvector	Unstressed
GO:0009902	9.41933e-05	0.00211287	0.538434	0.471143	1.6151	68		chloroplast relocation	biological_process	Betweenness	Unstressed
GO:0051667	9.41933e-05	0.00211287	0.538434	0.471143	1.6151	68		establishment of plastid localization	biological_process	Betweenness	Unstressed
GO:0032501	6.93763e-05	0.00212813	0.538434	0.291136	1.14216	1878		multicellular organismal process	biological_process	Closeness	Unstressed
GO:0009668	9.75775e-05	0.00216176	0.538434	0.419096	1.49537	120		plastid membrane organization	biological_process	Betweenness	Unstressed
GO:0010027	9.75775e-05	0.00216176	0.538434	0.419096	1.49537	120		thylakoid membrane organization	biological_process	Betweenness	Unstressed
GO:0006811	8.06567e-05	0.00217652	0.538434	0.318785	1.22353	640		ion transport	biological_process	Laplacian	Unstressed
GO:0009808	7.27604e-05	0.00219443	0.538434	0.598128	1.86486	27		lignin metabolic process	biological_process	Closeness	Unstressed
GO:0048507	7.27604e-05	0.00219443	0.538434	0.360081	1.34696	267		meristem development	biological_process	Closeness	Unstressed
GO:0006364	0.000100962	0.00219607	0.538434	0.406387	1.45327	124		rRNA processing	biological_process	Betweenness	Unstressed
GO:0016072	0.000100962	0.00219607	0.538434	0.406387	1.45327	124		rRNA metabolic process	biological_process	Betweenness	Unstressed
GO:0051186	9.98336e-05	0.00219607	0.538434	0.328089	1.2494	463		cofactor metabolic process	biological_process	Betweenness	Unstressed
GO:0042545	7.38884e-05	0.00220988	0.538434	0.42068	1.49636	112		cell wall modification	biological_process	Closeness	Unstressed
GO:0009719	0.000104346	0.00221596	0.538434	0.309583	1.19732	864		response to endogenous stimulus	biological_process	Betweenness	Unstressed
GO:0019750	0.000104346	0.00221596	0.538434	0.463216	1.59034	69		chloroplast localization	biological_process	Betweenness	Unstressed
GO:0051644	0.000104346	0.00221596	0.538434	0.463216	1.59034	69		plastid localization	biological_process	Betweenness	Unstressed
GO:1901362	0.000104346	0.00221596	0.538434	0.29813	1.1631	1368		organic cyclic compound biosynthetic process	biological_process	Betweenness	Unstressed
GO:0045088	0.000106602	0.00225055	0.538434	0.385085	1.40081	173		regulation of innate immune response	biological_process	Betweenness	Unstressed
GO:0006629	8.51689e-05	0.00228113	0.538434	0.316485	1.21886	740		lipid metabolic process	biological_process	Laplacian	Unstressed
GO:0072330	0.000108858	0.00228474	0.538434	0.341038	1.28219	336		monocarboxylic acid biosynthetic process	biological_process	Betweenness	Unstressed
GO:0010073	7.84006e-05	0.00228764	0.538434	0.392976	1.42636	155		meristem maintenance	biological_process	Strength	Unstressed
GO:0050793	8.6297e-05	0.00229422	0.538434	0.330736	1.25814	464		regulation of developmental process	biological_process	Laplacian	Unstressed
GO:0009825	7.95287e-05	0.00230184	0.538434	0.461541	1.59458	74		multidimensional cell growth	biological_process	Strength	Unstressed
GO:0080135	0.000111114	0.00231854	0.538434	0.385603	1.39622	162		regulation of cellular response to stress	biological_process	Betweenness	Unstressed
GO:0048442	9.75775e-05	0.00231924	0.538434	0.606297	1.8487	24		sepal development	biological_process	Eigenvector	Unstressed
GO:0048447	9.75775e-05	0.00231924	0.538434	0.606297	1.8487	24		sepal morphogenesis	biological_process	Eigenvector	Unstressed
GO:0048453	9.75775e-05	0.00231924	0.538434	0.606297	1.8487	24		sepal formation	biological_process	Eigenvector	Unstressed
GO:0048464	9.75775e-05	0.00231924	0.538434	0.606297	1.8487	24		flower calyx development	biological_process	Eigenvector	Unstressed
GO:0044550	7.84006e-05	0.00232545	0.538434	0.394231	1.43451	162		secondary metabolite biosynthetic process	biological_process	Closeness	Unstressed
GO:0006643	8.17848e-05	0.00233816	0.538434	0.43048	1.51508	96		membrane lipid metabolic process	biological_process	Strength	Unstressed
GO:0048442	8.40409e-05	0.00233816	0.538434	0.606685	1.86381	24		sepal development	biological_process	Strength	Unstressed
GO:0048447	8.40409e-05	0.00233816	0.538434	0.606685	1.86381	24		sepal morphogenesis	biological_process	Strength	Unstressed
GO:0048453	8.40409e-05	0.00233816	0.538434	0.606685	1.86381	24		sepal formation	biological_process	Strength	Unstressed
GO:0048464	8.40409e-05	0.00233816	0.538434	0.606685	1.86381	24		flower calyx development	biological_process	Strength	Unstressed
GO:0006629	0.00010209	0.00239477	0.538434	0.313081	1.2126	740		lipid metabolic process	biological_process	Eigenvector	Unstressed
GO:0022402	0.00010209	0.00239477	0.538434	0.336402	1.27607	384		cell cycle process	biological_process	Eigenvector	Unstressed
GO:0006468	8.17848e-05	0.00240595	0.538434	0.328087	1.25537	526		protein phosphorylation	biological_process	Closeness	Unstressed
GO:0065008	0.000116765	0.00242238	0.538434	0.312599	1.20519	762		regulation of biological quality	biological_process	Betweenness	Unstressed
GO:0000271	0.000119033	0.00245522	0.538434	0.348422	1.3072	311		polysaccharide biosynthetic process	biological_process	Betweenness	Unstressed
GO:0010345	9.30653e-05	0.00245596	0.538434	0.596356	1.85091	27		suberin biosynthetic process	biological_process	Laplacian	Unstressed
GO:1903509	9.41933e-05	0.00246759	0.538434	0.458429	1.59066	73		liposaccharide metabolic process	biological_process	Laplacian	Unstressed
GO:0044038	8.6297e-05	0.00247776	0.538434	0.434354	1.52452	91		cell wall macromolecule biosynthetic process	biological_process	Closeness	Unstressed
GO:0048468	8.51689e-05	0.00247776	0.538434	0.35134	1.32279	318		cell development	biological_process	Closeness	Unstressed
GO:0070589	8.6297e-05	0.00247776	0.538434	0.434354	1.52452	91		cellular component macromolecule biosynthetic process	biological_process	Closeness	Unstressed
GO:0015698	8.7425e-05	0.00249023	0.538434	0.411609	1.47339	121		inorganic anion transport	biological_process	Closeness	Unstressed
GO:0007049	8.96811e-05	0.00253437	0.538434	0.335464	1.27654	443		cell cycle	biological_process	Closeness	Unstressed
GO:0009617	0.000125834	0.00256602	0.518848	0.371006	1.36409	203		response to bacterium	biological_process	Betweenness	Unstressed
GO:0009699	0.000125834	0.00256602	0.518848	0.419377	1.48602	107		phenylpropanoid biosynthetic process	biological_process	Betweenness	Unstressed
GO:0045491	0.000111114	0.00258954	0.538434	0.417213	1.48798	108		xylan metabolic process	biological_process	Eigenvector	Unstressed
GO:0019375	9.98336e-05	0.0025964	0.538434	0.500803	1.67936	51		galactolipid biosynthetic process	biological_process	Laplacian	Unstressed
GO:0009314	0.000128102	0.00259749	0.518848	0.321632	1.23393	591		response to radiation	biological_process	Betweenness	Unstressed
GO:0006811	0.00011337	0.00262507	0.538434	0.319145	1.23092	640		ion transport	biological_process	Eigenvector	Unstressed
GO:0032101	0.000132636	0.00265939	0.518848	0.376407	1.3771	187		regulation of response to external stimulus	biological_process	Betweenness	Unstressed
GO:0035556	0.000132636	0.00265939	0.518848	0.351674	1.31632	284		intracellular signal transduction	biological_process	Betweenness	Unstressed
GO:0016310	9.19372e-05	0.00266099	0.538434	0.306635	1.18848	925		phosphorylation	biological_process	PageRank	Unstressed
GO:0052546	0.000103218	0.0026651	0.538434	0.529533	1.72868	40		cell wall pectin metabolic process	biological_process	Laplacian	Unstressed
GO:0048451	9.30653e-05	0.00267209	0.538434	0.593826	1.84175	26		petal formation	biological_process	PageRank	Unstressed
GO:0018205	0.000116765	0.00268635	0.538434	0.375821	1.38934	197		peptidyl-lysine modification	biological_process	Eigenvector	Unstressed
GO:0019637	0.000134903	0.00268982	0.518848	0.316452	1.21644	656		organophosphate metabolic process	biological_process	Betweenness	Unstressed
GO:0010073	9.53214e-05	0.00270435	0.538434	0.389481	1.40879	155		meristem maintenance	biological_process	PageRank	Unstressed
GO:0016128	9.64494e-05	0.00270435	0.538434	0.52554	1.73399	42		phytosteroid metabolic process	biological_process	PageRank	Unstressed
GO:0016131	9.64494e-05	0.00270435	0.538434	0.52554	1.73399	42		brassinosteroid metabolic process	biological_process	PageRank	Unstressed
GO:0009605	9.64494e-05	0.00270435	0.538434	0.300788	1.17056	1122		response to external stimulus	biological_process	Closeness	Unstressed
GO:0033993	0.00013717	0.00271992	0.518848	0.33595	1.27337	415		response to lipid	biological_process	Betweenness	Unstressed
GO:0009725	0.000139438	0.00274968	0.518848	0.310706	1.20157	859		response to hormone	biological_process	Betweenness	Unstressed
GO:0051246	0.000141705	0.00277912	0.518848	0.397526	1.42823	139		regulation of protein metabolic process	biological_process	Betweenness	Unstressed
GO:0009932	0.000103218	0.0028496	0.538434	0.404588	1.45243	133		cell tip growth	biological_process	Strength	Unstressed
GO:0052546	0.000106602	0.00292057	0.538434	0.521255	1.71092	40		cell wall pectin metabolic process	biological_process	Strength	Unstressed
GO:0016310	0.000108858	0.00295978	0.538434	0.306779	1.18889	925		phosphorylation	biological_process	Strength	Unstressed
GO:0007389	0.000106602	0.00296585	0.538434	0.379906	1.38854	188		pattern specification process	biological_process	PageRank	Unstressed
GO:0006643	0.00010773	0.00297417	0.538434	0.429608	1.51629	96		membrane lipid metabolic process	biological_process	PageRank	Unstressed
GO:0050789	0.000130369	0.00298021	0.518848	0.286101	1.12537	2377		regulation of biological process	biological_process	Eigenvector	Unstressed
GO:0007049	0.000123567	0.00303755	0.518848	0.332323	1.26227	443		cell cycle	biological_process	Laplacian	Unstressed
GO:0010413	0.0001213	0.00303755	0.538434	0.450923	1.56194	72		glucuronoxylan metabolic process	biological_process	Laplacian	Unstressed
GO:0048442	0.000123567	0.00303755	0.518848	0.606631	1.84728	24		sepal development	biological_process	Laplacian	Unstressed
GO:0048447	0.000123567	0.00303755	0.518848	0.606631	1.84728	24		sepal morphogenesis	biological_process	Laplacian	Unstressed
GO:0048453	0.000123567	0.00303755	0.518848	0.606631	1.84728	24		sepal formation	biological_process	Laplacian	Unstressed
GO:0048464	0.000123567	0.00303755	0.518848	0.606631	1.84728	24		flower calyx development	biological_process	Laplacian	Unstressed
GO:0050794	0.000119033	0.00303755	0.538434	0.288812	1.13298	2015		regulation of cellular process	biological_process	Laplacian	Unstressed
GO:0006778	0.000157576	0.00307358	0.518848	0.397186	1.42516	134		porphyrin-containing compound metabolic process	biological_process	Betweenness	Unstressed
GO:0006820	0.000159843	0.00310095	0.518848	0.345514	1.29656	319		anion transport	biological_process	Betweenness	Unstressed
GO:0019748	0.000112242	0.00312277	0.538434	0.347638	1.30801	313		secondary metabolic process	biological_process	Closeness	Unstressed
GO:0016128	0.000139438	0.00314743	0.518848	0.523785	1.712	42		phytosteroid metabolic process	biological_process	Eigenvector	Unstressed
GO:0016131	0.000139438	0.00314743	0.518848	0.523785	1.712	42		brassinosteroid metabolic process	biological_process	Eigenvector	Unstressed
GO:0030865	0.000132636	0.0032383	0.518848	0.728741	2.00563	12		cortical cytoskeleton organization	biological_process	Laplacian	Unstressed
GO:0008283	0.000119033	0.00328622	0.538434	0.413583	1.48201	123		cell population proliferation	biological_process	Closeness	Unstressed
GO:0000272	0.000148507	0.00333119	0.518848	0.473019	1.58388	57		polysaccharide catabolic process	biological_process	Eigenvector	Unstressed
GO:0048451	0.000123567	0.00333445	0.518848	0.589001	1.83297	26		petal formation	biological_process	Strength	Unstressed
GO:0032501	0.000125834	0.00337029	0.518848	0.289086	1.13296	1878		multicellular organismal process	biological_process	Strength	Unstressed
GO:0010218	0.000175713	0.00339051	0.518848	0.51554	1.67135	40		response to far red light	biological_process	Betweenness	Unstressed
GO:0006629	0.000130369	0.00339053	0.518848	0.312948	1.20765	740		lipid metabolic process	biological_process	Closeness	Unstressed
GO:0030865	0.000128102	0.00339053	0.518848	0.727394	1.99118	12		cortical cytoskeleton organization	biological_process	Closeness	Unstressed
GO:0042221	0.000130369	0.00339053	0.518848	0.290825	1.13996	1788		response to chemical	biological_process	Closeness	Unstressed
GO:0048442	0.000130369	0.00339053	0.518848	0.588194	1.8022	24		sepal development	biological_process	Closeness	Unstressed
GO:0048447	0.000130369	0.00339053	0.518848	0.588194	1.8022	24		sepal morphogenesis	biological_process	Closeness	Unstressed
GO:0048453	0.000130369	0.00339053	0.518848	0.588194	1.8022	24		sepal formation	biological_process	Closeness	Unstressed
GO:0048464	0.000130369	0.00339053	0.518848	0.588194	1.8022	24		flower calyx development	biological_process	Closeness	Unstressed
GO:0051273	0.000128102	0.00339053	0.518848	0.412764	1.47428	118		beta-glucan metabolic process	biological_process	Closeness	Unstressed
GO:0010393	0.000155308	0.00344075	0.518848	0.504483	1.65445	45		galacturonan metabolic process	biological_process	Eigenvector	Unstressed
GO:0045488	0.000155308	0.00344075	0.518848	0.504483	1.65445	45		pectin metabolic process	biological_process	Eigenvector	Unstressed
GO:0016043	0.000130369	0.00346588	0.518848	0.295125	1.15297	1531		cellular component organization	biological_process	Strength	Unstressed
GO:0016310	0.000134903	0.00348322	0.518848	0.307916	1.19349	925		phosphorylation	biological_process	Closeness	Unstressed
GO:0006664	0.000132636	0.00350023	0.518848	0.457997	1.58077	72		glycolipid metabolic process	biological_process	Strength	Unstressed
GO:0016043	0.000130369	0.00357171	0.518848	0.293855	1.14831	1531		cellular component organization	biological_process	PageRank	Unstressed
GO:0009637	0.00018705	0.00358995	0.518848	0.478773	1.6097	56		response to blue light	biological_process	Betweenness	Unstressed
GO:0070592	0.000148507	0.00360129	0.518848	0.438643	1.54007	89		cell wall polysaccharide biosynthetic process	biological_process	Laplacian	Unstressed
GO:0022403	0.000141705	0.00360694	0.518848	0.414771	1.47454	110		cell cycle phase	biological_process	Closeness	Unstressed
GO:0044848	0.000141705	0.00360694	0.518848	0.414771	1.47454	110		biological phase	biological_process	Closeness	Unstressed
GO:0048446	0.000150774	0.00363173	0.518848	0.58772	1.82411	27		petal morphogenesis	biological_process	Laplacian	Unstressed
GO:0007275	0.000139438	0.00365286	0.518848	0.291709	1.14193	1730		multicellular organism development	biological_process	Strength	Unstressed
GO:0006629	0.000134903	0.00366794	0.518848	0.309995	1.19392	740		lipid metabolic process	biological_process	PageRank	Unstressed
GO:0048446	0.000166645	0.00366925	0.518848	0.574026	1.78651	27		petal morphogenesis	biological_process	Eigenvector	Unstressed
GO:0009056	0.000193851	0.00370071	0.518848	0.303989	1.1777	934		catabolic process	biological_process	Betweenness	Unstressed
GO:0097435	0.000139438	0.00376272	0.518848	0.394806	1.42641	152		supramolecular fiber organization	biological_process	PageRank	Unstressed
GO:0009914	0.000150774	0.00378411	0.518848	0.453533	1.56109	72		hormone transport	biological_process	Closeness	Unstressed
GO:0060918	0.000150774	0.00378411	0.518848	0.453533	1.56109	72		auxin transport	biological_process	Closeness	Unstressed
GO:0019375	0.000175713	0.00384534	0.518848	0.487603	1.61812	51		galactolipid biosynthetic process	biological_process	Eigenvector	Unstressed
GO:0042594	0.000155308	0.00387084	0.518848	0.404083	1.4499	125		response to starvation	biological_process	Closeness	Unstressed
GO:0006720	0.000205188	0.00389639	0.518848	0.362924	1.33727	209		isoprenoid metabolic process	biological_process	Betweenness	Unstressed
GO:0001578	0.000180248	0.00392067	0.518848	0.961904	2.03217	3		microtubule bundle formation	biological_process	Eigenvector	Unstressed
GO:0007275	0.00016211	0.0040125	0.518848	0.291366	1.14156	1730		multicellular organism development	biological_process	Closeness	Unstressed
GO:0048443	0.000214257	0.004026	0.518848	0.431441	1.50589	85		stamen development	biological_process	Betweenness	Unstressed
GO:0048466	0.000214257	0.004026	0.518848	0.431441	1.50589	85		androecium development	biological_process	Betweenness	Unstressed
GO:0006643	0.00018705	0.0040441	0.518848	0.42703	1.50659	96		membrane lipid metabolic process	biological_process	Eigenvector	Unstressed
GO:0043622	0.000191584	0.00409283	0.518848	0.723531	1.95444	11		cortical microtubule organization	biological_process	Eigenvector	Unstressed
GO:1903509	0.000191584	0.00409283	0.518848	0.44762	1.53887	73		liposaccharide metabolic process	biological_process	Eigenvector	Unstressed
GO:0065008	0.000166645	0.00409649	0.518848	0.311641	1.20374	762		regulation of biological quality	biological_process	Closeness	Unstressed
GO:0006479	0.000171179	0.00412323	0.518848	0.389172	1.40665	144		protein methylation	biological_process	Closeness	Unstressed
GO:0008213	0.000171179	0.00412323	0.518848	0.389172	1.40665	144		protein alkylation	biological_process	Closeness	Unstressed
GO:0015706	0.000168912	0.00412323	0.518848	0.434363	1.51297	83		nitrate transport	biological_process	Closeness	Unstressed
GO:0010817	0.000223326	0.00413152	0.518848	0.328058	1.24607	437		regulation of hormone levels	biological_process	Betweenness	Unstressed
GO:0046034	0.000223326	0.00413152	0.518848	0.380402	1.38032	167		ATP metabolic process	biological_process	Betweenness	Unstressed
GO:1901566	0.000221058	0.00413152	0.518848	0.299699	1.16385	1069		organonitrogen compound biosynthetic process	biological_process	Betweenness	Unstressed
GO:0032989	0.000173446	0.00414999	0.518848	0.543933	1.73926	34		cellular component morphogenesis	biological_process	Closeness	Unstressed
GO:0070592	0.000155308	0.00415971	0.518848	0.432691	1.52224	89		cell wall polysaccharide biosynthetic process	biological_process	PageRank	Unstressed
GO:0002376	0.00022786	0.0041724	0.518848	0.321779	1.22797	494		immune system process	biological_process	Betweenness	Unstressed
GO:0009698	0.00022786	0.0041724	0.518848	0.394348	1.4167	137		phenylpropanoid metabolic process	biological_process	Betweenness	Unstressed
GO:0071695	0.000175713	0.00417639	0.518848	0.354979	1.32591	260		anatomical structure maturation	biological_process	Closeness	Unstressed
GO:0006163	0.000230127	0.00419252	0.518848	0.361938	1.33998	227		purine nucleotide metabolic process	biological_process	Betweenness	Unstressed
GO:0014070	0.000177981	0.00420245	0.518848	0.348186	1.30717	295		response to organic cyclic compound	biological_process	Closeness	Unstressed
GO:0019374	0.000182515	0.00427861	0.518848	0.475696	1.61635	58		galactolipid metabolic process	biological_process	Closeness	Unstressed
GO:0031669	0.000184782	0.00427861	0.518848	0.398763	1.43242	130		cellular response to nutrient levels	biological_process	Closeness	Unstressed
GO:0052546	0.000184782	0.00427861	0.518848	0.520539	1.69446	40		cell wall pectin metabolic process	biological_process	Closeness	Unstressed
GO:0006261	0.00020292	0.00430936	0.518848	0.38883	1.4124	141		DNA-dependent DNA replication	biological_process	Eigenvector	Unstressed
GO:0009628	0.000191584	0.00437959	0.518848	0.295256	1.15356	1361		response to abiotic stimulus	biological_process	Closeness	Unstressed
GO:0009932	0.000191584	0.00437959	0.518848	0.401051	1.44257	133		cell tip growth	biological_process	Closeness	Unstressed
GO:0051179	0.000207455	0.00437974	0.518848	0.289471	1.13591	1853		localization	biological_process	Eigenvector	Unstressed
GO:0006812	0.000209722	0.00440171	0.518848	0.329678	1.25609	434		cation transport	biological_process	Eigenvector	Unstressed
GO:0048588	0.000193851	0.00440337	0.518848	0.378667	1.38441	174		developmental cell growth	biological_process	Closeness	Unstressed
GO:0006260	0.000168912	0.00448439	0.518848	0.377017	1.3733	179		DNA replication	biological_process	PageRank	Unstressed
GO:0031668	0.000171179	0.00448439	0.518848	0.391488	1.41294	148		cellular response to extracellular stimulus	biological_process	PageRank	Unstressed
GO:0032501	0.000171179	0.00448439	0.518848	0.288121	1.12925	1878		multicellular organismal process	biological_process	PageRank	Unstressed
GO:0031109	0.000216524	0.00449193	0.518848	0.440543	1.5181	75		microtubule polymerization or depolymerization	biological_process	Eigenvector	Unstressed
GO:0046785	0.000216524	0.00449193	0.518848	0.440543	1.5181	75		microtubule polymerization	biological_process	Eigenvector	Unstressed
GO:0006275	0.000191584	0.00452365	0.518848	0.466646	1.58954	60		regulation of DNA replication	biological_process	Laplacian	Unstressed
GO:0051179	0.000189317	0.00452365	0.518848	0.288583	1.1311	1853		localization	biological_process	Laplacian	Unstressed
GO:0051273	0.000191584	0.00452365	0.518848	0.409887	1.46741	118		beta-glucan metabolic process	biological_process	Laplacian	Unstressed
GO:0018205	0.000193851	0.00454727	0.518848	0.369121	1.36031	197		peptidyl-lysine modification	biological_process	Laplacian	Unstressed
GO:0051273	0.000175713	0.00456982	0.518848	0.408477	1.46075	118		beta-glucan metabolic process	biological_process	PageRank	Unstressed
GO:0009955	0.000223326	0.00460641	0.518848	0.552484	1.7348	29		adaxial/abaxial pattern specification	biological_process	Eigenvector	Unstressed
GO:0030865	0.000180248	0.00468775	0.518848	0.718527	1.96856	12		cortical cytoskeleton organization	biological_process	Strength	Unstressed
GO:0048229	0.000182515	0.00471257	0.518848	0.363558	1.3465	228		gametophyte development	biological_process	Strength	Unstressed
GO:0010410	0.000230127	0.00471958	0.518848	0.408306	1.4641	117		hemicellulose metabolic process	biological_process	Eigenvector	Unstressed
GO:0009733	0.000184782	0.00477111	0.518848	0.371585	1.36214	204		response to auxin	biological_process	PageRank	Unstressed
GO:0007275	0.00018705	0.00479515	0.518848	0.289954	1.13488	1730		multicellular organism development	biological_process	PageRank	Unstressed
GO:0008219	0.000207455	0.00483478	0.518848	0.360971	1.34391	243		cell death	biological_process	Laplacian	Unstressed
GO:0016572	0.000189317	0.00485327	0.518848	0.57012	1.78243	27		histone phosphorylation	biological_process	Strength	Unstressed
GO:0051726	0.000239241	0.00487861	0.518848	0.392943	1.42409	137		regulation of cell cycle	biological_process	Eigenvector	Unstressed
GO:0006333	0.000271139	0.00491473	0.498493	0.422609	1.49106	97		chromatin assembly or disassembly	biological_process	Betweenness	Unstressed
GO:0042761	0.000216524	0.00501357	0.518848	0.595078	1.8008	23		very long-chain fatty acid biosynthetic process	biological_process	Laplacian	Unstressed
GO:0006636	0.000280253	0.00502913	0.498493	0.51633	1.6671	38		unsaturated fatty acid biosynthetic process	biological_process	Betweenness	Unstressed
GO:0033559	0.000280253	0.00502913	0.498493	0.51633	1.6671	38		unsaturated fatty acid metabolic process	biological_process	Betweenness	Unstressed
GO:0012501	0.000248355	0.00503585	0.498493	0.363353	1.34946	220		programmed cell death	biological_process	Eigenvector	Unstressed
GO:0009267	0.000223326	0.00504098	0.518848	0.409221	1.46638	123		cellular response to starvation	biological_process	Closeness	Unstressed
GO:0030865	0.000198386	0.00504969	0.518848	0.714866	1.95302	12		cortical cytoskeleton organization	biological_process	PageRank	Unstressed
GO:0010393	0.000221058	0.00505336	0.518848	0.500454	1.65785	45		galacturonan metabolic process	biological_process	Laplacian	Unstressed
GO:0045488	0.000221058	0.00505336	0.518848	0.500454	1.65785	45		pectin metabolic process	biological_process	Laplacian	Unstressed
GO:0019748	0.00022786	0.00514333	0.518848	0.342786	1.28929	313		secondary metabolic process	biological_process	Laplacian	Unstressed
GO:0048451	0.00022786	0.00514333	0.518848	0.57643	1.77744	26		petal formation	biological_process	Laplacian	Unstressed
GO:0010075	0.000289366	0.00516684	0.498493	0.404945	1.43581	109		regulation of meristem growth	biological_process	Betweenness	Unstressed
GO:0048589	0.000293923	0.00522223	0.498493	0.331673	1.25557	401		developmental growth	biological_process	Betweenness	Unstressed
GO:0000272	0.000234684	0.00526426	0.518848	0.479433	1.62449	57		polysaccharide catabolic process	biological_process	Laplacian	Unstressed
GO:0010817	0.000234684	0.00526426	0.518848	0.327697	1.24639	437		regulation of hormone levels	biological_process	Closeness	Unstressed
GO:0071496	0.000209722	0.00530065	0.518848	0.383771	1.38685	151		cellular response to external stimulus	biological_process	PageRank	Unstressed
GO:0006812	0.000239241	0.00533314	0.518848	0.326976	1.24194	434		cation transport	biological_process	Laplacian	Unstressed
GO:0043067	0.000239241	0.00533314	0.518848	0.372199	1.36447	189		regulation of programmed cell death	biological_process	Closeness	Unstressed
GO:0016572	0.000266582	0.00537507	0.498493	0.561167	1.74649	27		histone phosphorylation	biological_process	Eigenvector	Unstressed
GO:0042761	0.000218791	0.0054912	0.518848	0.589875	1.80877	23		very long-chain fatty acid biosynthetic process	biological_process	PageRank	Unstressed
GO:0009186	0.000248355	0.00550213	0.498493	0.988506	1.98991	2		deoxyribonucleoside diphosphate metabolic process	biological_process	Closeness	Unstressed
GO:0000278	0.000252911	0.00556871	0.498493	0.464141	1.5787	61		mitotic cell cycle	biological_process	Closeness	Unstressed
GO:0048451	0.000280253	0.00561914	0.498493	0.562448	1.73941	26		petal formation	biological_process	Eigenvector	Unstressed
GO:0010393	0.000262025	0.00569944	0.498493	0.498456	1.64023	45		galacturonan metabolic process	biological_process	Closeness	Unstressed
GO:0045488	0.000262025	0.00569944	0.498493	0.498456	1.64023	45		pectin metabolic process	biological_process	Closeness	Unstressed
GO:0008361	0.000266582	0.00576363	0.498493	0.553253	1.76201	33		regulation of cell size	biological_process	Closeness	Unstressed
GO:0032535	0.000262025	0.00576938	0.498493	0.422289	1.48681	95		regulation of cellular component size	biological_process	Laplacian	Unstressed
GO:0090066	0.000262025	0.00576938	0.498493	0.422289	1.48681	95		regulation of anatomical structure size	biological_process	Laplacian	Unstressed
GO:0010413	0.000271139	0.00582705	0.498493	0.445348	1.53291	72		glucuronoxylan metabolic process	biological_process	Closeness	Unstressed
GO:0007167	0.000293923	0.00582812	0.498493	0.560732	1.7341	26		enzyme linked receptor protein signaling pathway	biological_process	Eigenvector	Unstressed
GO:0007169	0.000293923	0.00582812	0.498493	0.560732	1.7341	26		transmembrane receptor protein tyrosine kinase signaling pathway	biological_process	Eigenvector	Unstressed
GO:0044550	0.00029848	0.00588596	0.498493	0.374526	1.36884	162		secondary metabolite biosynthetic process	biological_process	Eigenvector	Unstressed
GO:0006664	0.000239241	0.00592163	0.518848	0.456864	1.5851	72		glycolipid metabolic process	biological_process	PageRank	Unstressed
GO:1903509	0.000239241	0.00592163	0.518848	0.448121	1.5574	73		liposaccharide metabolic process	biological_process	PageRank	Unstressed
GO:0008219	0.000243798	0.00595231	0.518848	0.353373	1.30566	243		cell death	biological_process	PageRank	Unstressed
GO:0048507	0.000243798	0.00595231	0.518848	0.351831	1.30415	267		meristem development	biological_process	PageRank	Unstressed
GO:0031323	0.000339492	0.00600215	0.498493	0.302255	1.17109	935		regulation of cellular metabolic process	biological_process	Betweenness	Unstressed
GO:0033013	0.000348605	0.00610315	0.498493	0.390954	1.40451	137		tetrapyrrole metabolic process	biological_process	Betweenness	Unstressed
GO:0034641	0.000348605	0.00610315	0.498493	0.283659	1.11376	2230		cellular nitrogen compound metabolic process	biological_process	Betweenness	Unstressed
GO:0030001	0.000312151	0.0061219	0.498493	0.345294	1.29738	291		metal ion transport	biological_process	Eigenvector	Unstressed
GO:0051234	0.000316707	0.00617751	0.498493	0.287522	1.12783	1775		establishment of localization	biological_process	Eigenvector	Unstressed
GO:0006812	0.000248355	0.00623318	0.498493	0.326922	1.24255	434		cation transport	biological_process	Strength	Unstressed
GO:0070592	0.000248355	0.00623318	0.498493	0.430676	1.50571	89		cell wall polysaccharide biosynthetic process	biological_process	Strength	Unstressed
GO:0071496	0.000248355	0.00623318	0.498493	0.385633	1.39635	151		cellular response to external stimulus	biological_process	Strength	Unstressed
GO:1903509	0.000252911	0.00630347	0.498493	0.448926	1.54954	73		liposaccharide metabolic process	biological_process	Strength	Unstressed
GO:0030001	0.000262025	0.00635411	0.498493	0.344908	1.28463	291		metal ion transport	biological_process	PageRank	Unstressed
GO:0008219	0.000257468	0.00637278	0.498493	0.356339	1.32313	243		cell death	biological_process	Strength	Unstressed
GO:0071840	0.00029848	0.00637646	0.498493	0.288183	1.1292	1710		cellular component organization or biogenesis	biological_process	Closeness	Unstressed
GO:0042761	0.000330378	0.00640933	0.498493	0.588446	1.78094	23		very long-chain fatty acid biosynthetic process	biological_process	Eigenvector	Unstressed
GO:0048229	0.000266582	0.00642123	0.498493	0.358979	1.32264	228		gametophyte development	biological_process	PageRank	Unstressed
GO:0012501	0.000293923	0.00643226	0.498493	0.362547	1.34427	220		programmed cell death	biological_process	Laplacian	Unstressed
GO:0002215	0.000334935	0.0064628	0.498493	0.756559	1.95393	9		defense response to nematode	biological_process	Eigenvector	Unstressed
GO:0002215	0.000303037	0.00651257	0.498493	0.756724	1.98895	9		defense response to nematode	biological_process	Laplacian	Unstressed
GO:0044038	0.000303037	0.00651257	0.498493	0.428257	1.50414	91		cell wall macromolecule biosynthetic process	biological_process	Laplacian	Unstressed
GO:0070589	0.000303037	0.00651257	0.498493	0.428257	1.50414	91		cellular component macromolecule biosynthetic process	biological_process	Laplacian	Unstressed
GO:0044255	0.000380504	0.00662926	0.498493	0.315148	1.20967	617		cellular lipid metabolic process	biological_process	Betweenness	Unstressed
GO:0048507	0.000271139	0.00666519	0.498493	0.353322	1.31758	267		meristem development	biological_process	Strength	Unstressed
GO:0000272	0.000389617	0.00672277	0.498493	0.464976	1.566	57		polysaccharide catabolic process	biological_process	Betweenness	Unstressed
GO:0009832	0.000389617	0.00672277	0.498493	0.414527	1.46858	106		plant-type cell wall biogenesis	biological_process	Betweenness	Unstressed
GO:0043067	0.000353162	0.00677807	0.498493	0.363969	1.34272	189		regulation of programmed cell death	biological_process	Eigenvector	Unstressed
GO:0009943	0.000357719	0.00679288	0.498493	0.554294	1.73632	28		adaxial/abaxial axis specification	biological_process	Eigenvector	Unstressed
GO:0009944	0.000357719	0.00679288	0.498493	0.554294	1.73632	28		polarity specification of adaxial/abaxial axis	biological_process	Eigenvector	Unstressed
GO:0006260	0.000280253	0.00684236	0.498493	0.37708	1.38076	179		DNA replication	biological_process	Strength	Unstressed
GO:0045892	0.000366833	0.0068571	0.498493	0.372404	1.36828	175		negative regulation of transcription, DNA-templated	biological_process	Eigenvector	Unstressed
GO:1902679	0.000366833	0.0068571	0.498493	0.372404	1.36828	175		negative regulation of RNA biosynthetic process	biological_process	Eigenvector	Unstressed
GO:1903507	0.000366833	0.0068571	0.498493	0.372404	1.36828	175		negative regulation of nucleic acid-templated transcription	biological_process	Eigenvector	Unstressed
GO:0010417	0.000321264	0.0068632	0.498493	0.792738	1.99287	7		glucuronoxylan biosynthetic process	biological_process	Laplacian	Unstressed
GO:0002215	0.000289366	0.00692357	0.498493	0.75548	1.96946	9		defense response to nematode	biological_process	PageRank	Unstressed
GO:0009926	0.000330378	0.00701613	0.498493	0.454916	1.56057	68		auxin polar transport	biological_process	Closeness	Unstressed
GO:0034637	0.000416959	0.00716012	0.498493	0.34654	1.29668	283		cellular carbohydrate biosynthetic process	biological_process	Betweenness	Unstressed
GO:0016572	0.000303037	0.00720264	0.498493	0.570963	1.78182	27		histone phosphorylation	biological_process	PageRank	Unstressed
GO:0000165	0.000426072	0.00724727	0.498493	0.400455	1.42313	113		MAPK cascade	biological_process	Betweenness	Unstressed
GO:0035304	0.000426072	0.00724727	0.498493	0.499822	1.63432	43		regulation of protein dephosphorylation	biological_process	Betweenness	Unstressed
GO:0019748	0.000307594	0.00726285	0.498493	0.341972	1.2775	313		secondary metabolic process	biological_process	PageRank	Unstressed
GO:0008356	0.000394174	0.00729222	0.498493	0.61426	1.80323	19		asymmetric cell division	biological_process	Eigenvector	Unstressed
GO:0065001	0.000394174	0.00729222	0.498493	0.538865	1.69204	29		specification of axis polarity	biological_process	Eigenvector	Unstressed
GO:0031122	0.000398731	0.0073387	0.498493	0.684328	1.87808	12		cytoplasmic microtubule organization	biological_process	Eigenvector	Unstressed
GO:0019375	0.000303037	0.00734864	0.498493	0.486224	1.63252	51		galactolipid biosynthetic process	biological_process	Strength	Unstressed
GO:0007154	0.000348605	0.00735968	0.498493	0.29906	1.16285	1053		cell communication	biological_process	Closeness	Unstressed
GO:0009624	0.000435186	0.00736737	0.498493	0.447927	1.54074	71		response to nematode	biological_process	Betweenness	Unstressed
GO:0044085	0.000348605	0.00740322	0.498493	0.306645	1.18201	794		cellular component biogenesis	biological_process	Laplacian	Unstressed
GO:0009698	0.000307594	0.00740908	0.498493	0.388234	1.39579	137		phenylpropanoid metabolic process	biological_process	Strength	Unstressed
GO:0009698	0.000316707	0.00742917	0.498493	0.390255	1.40609	137		phenylpropanoid metabolic process	biological_process	PageRank	Unstressed
GO:0000041	0.000316707	0.00752757	0.498493	0.399361	1.42377	124		transition metal ion transport	biological_process	Strength	Unstressed
GO:0002215	0.000316707	0.00752757	0.498493	0.755772	1.98555	9		defense response to nematode	biological_process	Strength	Unstressed
GO:0051606	0.000448857	0.00756313	0.498493	0.426956	1.48687	83		detection of stimulus	biological_process	Betweenness	Unstressed
GO:0018205	0.000321264	0.00758564	0.498493	0.367861	1.3533	197		peptidyl-lysine modification	biological_process	Strength	Unstressed
GO:0006270	0.000416959	0.00763502	0.498493	0.520566	1.67585	37		DNA replication initiation	biological_process	Eigenvector	Unstressed
GO:0034762	0.000366833	0.0076992	0.498493	0.478288	1.60968	53		regulation of transmembrane transport	biological_process	Laplacian	Unstressed
GO:0034765	0.000366833	0.0076992	0.498493	0.478288	1.60968	53		regulation of ion transmembrane transport	biological_process	Laplacian	Unstressed
GO:0010941	0.00037139	0.00779484	0.498493	0.372174	1.36532	191		regulation of cell death	biological_process	Closeness	Unstressed
GO:0045492	0.000430629	0.00784532	0.498493	0.439634	1.50429	69		xylan biosynthetic process	biological_process	Eigenvector	Unstressed
GO:0031668	0.000339492	0.00796363	0.498493	0.386432	1.39798	148		cellular response to extracellular stimulus	biological_process	Strength	Unstressed
GO:0010393	0.000348605	0.00802016	0.498493	0.493452	1.63372	45		galacturonan metabolic process	biological_process	Strength	Unstressed
GO:0042761	0.000348605	0.00802016	0.498493	0.592246	1.80948	23		very long-chain fatty acid biosynthetic process	biological_process	Strength	Unstressed
GO:0045488	0.000348605	0.00802016	0.498493	0.493452	1.63372	45		pectin metabolic process	biological_process	Strength	Unstressed
GO:0051253	0.0004443	0.0080535	0.498493	0.367875	1.35241	176		negative regulation of RNA metabolic process	biological_process	Eigenvector	Unstressed
GO:0009767	0.000480845	0.00806426	0.498493	0.503524	1.64264	42		photosynthetic electron transport chain	biological_process	Betweenness	Unstressed
GO:0051273	0.000357719	0.00817741	0.498493	0.406209	1.44456	118		beta-glucan metabolic process	biological_process	Strength	Unstressed
GO:0019725	0.000490003	0.00817964	0.477271	0.378609	1.36423	149		cellular homeostasis	biological_process	Betweenness	Unstressed
GO:0009626	0.000499162	0.00821786	0.477271	0.370376	1.35221	180		plant-type hypersensitive response	biological_process	Betweenness	Unstressed
GO:0017144	0.000499162	0.00821786	0.477271	0.329409	1.24674	400		drug metabolic process	biological_process	Betweenness	Unstressed
GO:0034050	0.000499162	0.00821786	0.477271	0.370376	1.35221	180		host programmed cell death induced by symbiont	biological_process	Betweenness	Unstressed
GO:0048441	0.000398731	0.00827194	0.498493	0.53272	1.70341	34		petal development	biological_process	Closeness	Unstressed
GO:0048465	0.000398731	0.00827194	0.498493	0.53272	1.70341	34		corolla development	biological_process	Closeness	Unstressed
GO:0009240	0.000508321	0.00829256	0.477271	0.395649	1.40638	112		isopentenyl diphosphate biosynthetic process	biological_process	Betweenness	Unstressed
GO:0046490	0.000508321	0.00829256	0.477271	0.395649	1.40638	112		isopentenyl diphosphate metabolic process	biological_process	Betweenness	Unstressed
GO:0009955	0.000398731	0.00832003	0.498493	0.551807	1.72826	29		adaxial/abaxial pattern specification	biological_process	Laplacian	Unstressed
GO:0030001	0.000407845	0.00841238	0.498493	0.341927	1.28314	291		metal ion transport	biological_process	Closeness	Unstressed
GO:0006812	0.000380504	0.0084298	0.498493	0.329609	1.24744	434		cation transport	biological_process	PageRank	Unstressed
GO:0010393	0.000375947	0.0084298	0.498493	0.486336	1.61698	45		galacturonan metabolic process	biological_process	PageRank	Unstressed
GO:0018205	0.000375947	0.0084298	0.498493	0.365525	1.33879	197		peptidyl-lysine modification	biological_process	PageRank	Unstressed
GO:0032535	0.000380504	0.0084298	0.498493	0.415546	1.46695	95		regulation of cellular component size	biological_process	PageRank	Unstressed
GO:0044038	0.00037139	0.0084298	0.498493	0.421654	1.48488	91		cell wall macromolecule biosynthetic process	biological_process	PageRank	Unstressed
GO:0045488	0.000375947	0.0084298	0.498493	0.486336	1.61698	45		pectin metabolic process	biological_process	PageRank	Unstressed
GO:0052546	0.000380504	0.0084298	0.498493	0.513689	1.68544	40		cell wall pectin metabolic process	biological_process	PageRank	Unstressed
GO:0070589	0.00037139	0.0084298	0.498493	0.421654	1.48488	91		cellular component macromolecule biosynthetic process	biological_process	PageRank	Unstressed
GO:0090066	0.000380504	0.0084298	0.498493	0.415546	1.46695	95		regulation of anatomical structure size	biological_process	PageRank	Unstressed
GO:0006629	0.00037139	0.00843295	0.498493	0.310544	1.19648	740		lipid metabolic process	biological_process	Strength	Unstressed
GO:0009955	0.000375947	0.00843295	0.498493	0.542124	1.70856	29		adaxial/abaxial pattern specification	biological_process	Strength	Unstressed
GO:0051179	0.000375947	0.00843295	0.498493	0.288102	1.12891	1853		localization	biological_process	Strength	Unstressed
GO:0000278	0.000471686	0.00850694	0.498493	0.452374	1.52673	61		mitotic cell cycle	biological_process	Eigenvector	Unstressed
GO:0015698	0.000526638	0.00855251	0.477271	0.396385	1.41504	121		inorganic anion transport	biological_process	Betweenness	Unstressed
GO:0009943	0.000394174	0.00857389	0.498493	0.544019	1.70732	28		adaxial/abaxial axis specification	biological_process	Strength	Unstressed
GO:0009944	0.000394174	0.00857389	0.498493	0.544019	1.70732	28		polarity specification of adaxial/abaxial axis	biological_process	Strength	Unstressed
GO:0012501	0.00038506	0.00857389	0.498493	0.360856	1.33402	220		programmed cell death	biological_process	Strength	Unstressed
GO:0034762	0.000394174	0.00857389	0.498493	0.474901	1.60221	53		regulation of transmembrane transport	biological_process	Strength	Unstressed
GO:0034765	0.000394174	0.00857389	0.498493	0.474901	1.60221	53		regulation of ion transmembrane transport	biological_process	Strength	Unstressed
GO:0008202	0.000480845	0.00862876	0.498493	0.411698	1.44625	92		steroid metabolic process	biological_process	Eigenvector	Unstressed
GO:0044038	0.000403288	0.00866707	0.498493	0.419551	1.46972	91		cell wall macromolecule biosynthetic process	biological_process	Strength	Unstressed
GO:0070589	0.000403288	0.00866707	0.498493	0.419551	1.46972	91		cellular component macromolecule biosynthetic process	biological_process	Strength	Unstressed
GO:0000272	0.000407845	0.00871283	0.498493	0.466512	1.58341	57		polysaccharide catabolic process	biological_process	Strength	Unstressed
GO:0010941	0.000490003	0.00874936	0.477271	0.364547	1.3448	191		regulation of cell death	biological_process	Eigenvector	Unstressed
GO:0050789	0.000412402	0.00875804	0.498493	0.281449	1.10631	2377		regulation of biological process	biological_process	Strength	Unstressed
GO:0031669	0.000398731	0.00877942	0.498493	0.395954	1.42361	130		cellular response to nutrient levels	biological_process	PageRank	Unstressed
GO:0006694	0.000499162	0.00878183	0.477271	0.430733	1.48611	76		steroid biosynthetic process	biological_process	Eigenvector	Unstressed
GO:1901987	0.000499162	0.00878183	0.477271	0.550038	1.71185	27		regulation of cell cycle phase transition	biological_process	Eigenvector	Unstressed
GO:1901990	0.000499162	0.00878183	0.477271	0.550038	1.71185	27		regulation of mitotic cell cycle phase transition	biological_process	Eigenvector	Unstressed
GO:0000086	0.000517479	0.00880205	0.477271	0.567053	1.74452	25		G2/M transition of mitotic cell cycle	biological_process	Eigenvector	Unstressed
GO:0006338	0.000508321	0.00880205	0.477271	0.734082	1.94124	10		chromatin remodeling	biological_process	Eigenvector	Unstressed
GO:0010389	0.000517479	0.00880205	0.477271	0.567053	1.74452	25		regulation of G2/M transition of mitotic cell cycle	biological_process	Eigenvector	Unstressed
GO:0014070	0.000508321	0.00880205	0.477271	0.343139	1.28962	295		response to organic cyclic compound	biological_process	Eigenvector	Unstressed
GO:0044839	0.000517479	0.00880205	0.477271	0.567053	1.74452	25		cell cycle G2/M phase transition	biological_process	Eigenvector	Unstressed
GO:0045934	0.000508321	0.00880205	0.477271	0.365858	1.34633	180		negative regulation of nucleobase-containing compound metabolic process	biological_process	Eigenvector	Unstressed
GO:1902749	0.000517479	0.00880205	0.477271	0.567053	1.74452	25		regulation of cell cycle G2/M phase transition	biological_process	Eigenvector	Unstressed
GO:0010410	0.000544955	0.00881011	0.477271	0.400389	1.42466	117		hemicellulose metabolic process	biological_process	Betweenness	Unstressed
GO:0065008	0.000526638	0.00891559	0.477271	0.304905	1.1823	762		regulation of biological quality	biological_process	Eigenvector	Unstressed
GO:0072521	0.000554114	0.00891801	0.477271	0.350148	1.30096	239		purine-containing compound metabolic process	biological_process	Betweenness	Unstressed
GO:0001578	0.000430629	0.00893369	0.498493	0.952042	2.03417	3		microtubule bundle formation	biological_process	Laplacian	Unstressed
GO:0035303	0.000563273	0.00902494	0.477271	0.490933	1.60798	44		regulation of dephosphorylation	biological_process	Betweenness	Unstressed
GO:0019375	0.000416959	0.00906948	0.498493	0.480987	1.61895	51		galactolipid biosynthetic process	biological_process	PageRank	Unstressed
GO:0050793	0.000416959	0.00906948	0.498493	0.320681	1.21677	464		regulation of developmental process	biological_process	PageRank	Unstressed
GO:0065008	0.000430629	0.00909134	0.498493	0.304826	1.17522	762		regulation of biological quality	biological_process	Strength	Unstressed
GO:0042761	0.0004443	0.00911195	0.498493	0.577872	1.76006	23		very long-chain fatty acid biosynthetic process	biological_process	Closeness	Unstressed
GO:0006275	0.000435186	0.00913382	0.498493	0.455261	1.55152	60		regulation of DNA replication	biological_process	Strength	Unstressed
GO:0034762	0.000554114	0.00929306	0.477271	0.463147	1.54321	53		regulation of transmembrane transport	biological_process	Eigenvector	Unstressed
GO:0034765	0.000554114	0.00929306	0.477271	0.463147	1.54321	53		regulation of ion transmembrane transport	biological_process	Eigenvector	Unstressed
GO:0010941	0.000453414	0.00935231	0.498493	0.366761	1.34986	191		regulation of cell death	biological_process	Laplacian	Unstressed
GO:0016572	0.00045797	0.00939232	0.498493	0.567086	1.76006	27		histone phosphorylation	biological_process	Laplacian	Unstressed
GO:0009697	0.000599908	0.00952685	0.477271	0.421737	1.48443	95		salicylic acid biosynthetic process	biological_process	Betweenness	Unstressed
GO:0019252	0.000599908	0.00952685	0.477271	0.421498	1.48359	95		starch biosynthetic process	biological_process	Betweenness	Unstressed
GO:0010941	0.0004443	0.00960598	0.498493	0.361648	1.32274	191		regulation of cell death	biological_process	PageRank	Unstressed
GO:0000278	0.000471686	0.00961864	0.498493	0.448505	1.52807	61		mitotic cell cycle	biological_process	Laplacian	Unstressed
GO:0000041	0.00045797	0.00965122	0.498493	0.397747	1.42594	124		transition metal ion transport	biological_process	PageRank	Unstressed
GO:0006342	0.000462527	0.00965122	0.498493	0.397943	1.42401	119		chromatin silencing	biological_process	PageRank	Unstressed
GO:0014070	0.000453414	0.00965122	0.498493	0.342048	1.27484	295		response to organic cyclic compound	biological_process	PageRank	Unstressed
GO:0034401	0.000462527	0.00965122	0.498493	0.397943	1.42401	119		chromatin organization involved in regulation of transcription	biological_process	PageRank	Unstressed
GO:0045814	0.000462527	0.00965122	0.498493	0.397943	1.42401	119		negative regulation of gene expression, epigenetic	biological_process	PageRank	Unstressed
GO:0097549	0.000462527	0.00965122	0.498493	0.397943	1.42401	119		chromatin organization involved in negative regulation of transcription	biological_process	PageRank	Unstressed
GO:0031669	0.000462527	0.00965122	0.498493	0.390774	1.40064	130		cellular response to nutrient levels	biological_process	Strength	Unstressed
GO:0009943	0.000480845	0.00969523	0.498493	0.55365	1.72628	28		adaxial/abaxial axis specification	biological_process	Laplacian	Unstressed
GO:0009944	0.000480845	0.00969523	0.498493	0.55365	1.72628	28		polarity specification of adaxial/abaxial axis	biological_process	Laplacian	Unstressed
GO:0009624	0.00058159	0.0097085	0.477271	0.433294	1.48614	71		response to nematode	biological_process	Eigenvector	Unstressed
GO:0010214	0.000618225	0.00977449	0.477271	0.581684	1.73572	20		seed coat development	biological_process	Betweenness	Unstressed
GO:0005982	0.000471686	0.00978544	0.498493	0.384364	1.38615	141		starch metabolic process	biological_process	PageRank	Unstressed
GO:0097435	0.000480845	0.00980541	0.498493	0.382587	1.38724	152		supramolecular fiber organization	biological_process	Closeness	Unstressed
GO:0006694	0.000490003	0.0098247	0.477271	0.430506	1.49808	76		steroid biosynthetic process	biological_process	Laplacian	Unstressed
GO:0048523	0.000627384	0.00987579	0.477271	0.335058	1.26226	352		negative regulation of cellular process	biological_process	Betweenness	Unstressed
GO:0030154	0.000490003	0.0098799	0.477271	0.319182	1.21926	494		cell differentiation	biological_process	Closeness	Unstressed
GO:0071496	0.000490003	0.0098799	0.477271	0.377456	1.36865	151		cellular response to external stimulus	biological_process	Closeness	Unstressed
GO:0010417	0.000599908	0.00992198	0.477271	0.801822	1.97786	7		glucuronoxylan biosynthetic process	biological_process	Eigenvector	Unstressed
GO:0019748	0.000599908	0.00992198	0.477271	0.338889	1.2773	313		secondary metabolic process	biological_process	Eigenvector	Unstressed
GO:0009814	0.000636543	0.00993283	0.477271	0.355509	1.31479	223		defense response, incompatible interaction	biological_process	Betweenness	Unstressed
GO:0070887	0.000636543	0.00993283	0.477271	0.311224	1.19606	638		cellular response to chemical stimulus	biological_process	Betweenness	Unstressed
GO:0050793	0.000480845	0.00997544	0.498493	0.323153	1.2305	464		regulation of developmental process	biological_process	Strength	Unstressed

## Sheet: stressed
pathway	pval	padj	log2err	ES	NES	size	leadingEdge	go_name	root_node	Centrality	Condition
GO:0008150	2.07104e-26	7.18237e-23	1.3345	0.316095	1.2518	6413		biological_process	biological_process	Closeness	Drought
GO:0015979	7.45527e-25	2.58549e-21	1.29512	0.593955	2.17898	161		photosynthesis	biological_process	Eigenvector	Drought
GO:0015979	1.12646e-23	3.90658e-20	1.26274	0.583104	2.12489	161		photosynthesis	biological_process	Laplacian	Drought
GO:0015979	1.60292e-22	2.77947e-19	1.2295	0.579682	2.11282	161		photosynthesis	biological_process	Closeness	Drought
GO:0015979	1.17798e-22	4.08525e-19	1.2295	0.571904	2.0838	161		photosynthesis	biological_process	Strength	Drought
GO:0006091	1.54022e-21	2.67074e-18	1.20398	0.475902	1.8002	342		generation of precursor metabolites and energy	biological_process	Eigenvector	Drought
GO:0008152	4.00753e-21	4.6327e-18	1.18665	0.314765	1.24488	4775		metabolic process	biological_process	Closeness	Drought
GO:0015979	2.16107e-21	7.49459e-18	1.19534	0.568917	2.07931	161		photosynthesis	biological_process	PageRank	Drought
GO:0006091	7.2445e-20	6.28098e-17	1.15122	0.465078	1.75207	342		generation of precursor metabolites and energy	biological_process	Closeness	Drought
GO:0006091	9.36604e-20	1.62407e-16	1.15122	0.465171	1.75229	342		generation of precursor metabolites and energy	biological_process	Laplacian	Drought
GO:0019684	2.29899e-18	2.65763e-15	1.10534	0.585884	2.10629	119		photosynthesis, light reaction	biological_process	Eigenvector	Drought
GO:0006091	1.99075e-18	3.45196e-15	1.10534	0.45552	1.71883	342		generation of precursor metabolites and energy	biological_process	PageRank	Drought
GO:0006091	2.71048e-18	4.69998e-15	1.10534	0.456808	1.72447	342		generation of precursor metabolites and energy	biological_process	Strength	Drought
GO:0009987	1.9917e-17	1.38145e-14	1.07687	0.305321	1.20845	5233		cellular process	biological_process	Closeness	Drought
GO:0008150	3.37433e-17	2.92554e-14	1.06721	0.302548	1.19817	6413		biological_process	biological_process	Eigenvector	Drought
GO:0019684	7.8772e-17	4.55302e-14	1.05746	0.577257	2.06329	119		photosynthesis, light reaction	biological_process	Closeness	Drought
GO:1901700	1.00751e-16	4.99149e-14	1.05746	0.378964	1.46552	797		response to oxygen-containing compound	biological_process	Closeness	Drought
GO:0019684	6.44499e-17	7.45041e-14	1.05746	0.576046	2.061	119		photosynthesis, light reaction	biological_process	Laplacian	Drought
GO:0044281	1.38003e-16	9.57187e-14	1.04763	0.351	1.37091	1286		small molecule metabolic process	biological_process	Eigenvector	Drought
GO:0043436	2.94385e-16	1.27616e-13	1.0377	0.367576	1.42515	917		oxoacid metabolic process	biological_process	Closeness	Drought
GO:0006082	3.86474e-16	1.48921e-13	1.0377	0.36693	1.42269	918		organic acid metabolic process	biological_process	Closeness	Drought
GO:0009657	8.45503e-16	2.66564e-13	1.02767	0.482682	1.78735	223		plastid organization	biological_process	Closeness	Drought
GO:0055114	7.90512e-16	2.66564e-13	1.02767	0.390263	1.50029	635		oxidation-reduction process	biological_process	Closeness	Drought
GO:0019684	3.04594e-16	3.52111e-13	1.0377	0.567683	2.03771	119		photosynthesis, light reaction	biological_process	PageRank	Drought
GO:0009657	7.76765e-16	4.4897e-13	1.02767	0.482365	1.80137	223		plastid organization	biological_process	Eigenvector	Drought
GO:0051186	2.22435e-15	6.42837e-13	1.00732	0.425971	1.6113	394		cofactor metabolic process	biological_process	Closeness	Drought
GO:0019684	5.71156e-16	6.60257e-13	1.02767	0.568463	2.03392	119		photosynthesis, light reaction	biological_process	Strength	Drought
GO:0001101	4.24853e-15	1.13338e-12	0.996986	0.399418	1.52786	535		response to acid chemical	biological_process	Closeness	Drought
GO:0008152	2.39014e-15	1.18414e-12	1.00732	0.3047	1.20427	4775		metabolic process	biological_process	Eigenvector	Drought
GO:0043436	3.47103e-15	1.3375e-12	1.00732	0.365541	1.41772	917		oxoacid metabolic process	biological_process	Eigenvector	Drought
GO:0055114	3.4155e-15	1.3375e-12	1.00732	0.386884	1.48837	635		oxidation-reduction process	biological_process	Eigenvector	Drought
GO:0006082	5.35924e-15	1.85858e-12	0.996986	0.365044	1.41585	918		organic acid metabolic process	biological_process	Eigenvector	Drought
GO:0044281	8.09254e-15	2.00464e-12	0.986546	0.345561	1.34712	1286		small molecule metabolic process	biological_process	Closeness	Drought
GO:0050896	1.31242e-14	3.03432e-12	0.986546	0.318296	1.25244	2612		response to stimulus	biological_process	Closeness	Drought
GO:0019752	1.40216e-14	3.03918e-12	0.986546	0.361748	1.40231	874		carboxylic acid metabolic process	biological_process	Closeness	Drought
GO:0008150	4.47067e-15	3.87607e-12	0.996986	0.299471	1.18627	6413		biological_process	biological_process	Laplacian	Drought
GO:0009657	9.43197e-15	6.54202e-12	0.986546	0.474188	1.75563	223		plastid organization	biological_process	Laplacian	Drought
GO:0009657	1.26755e-14	8.79176e-12	0.986546	0.47416	1.75605	223		plastid organization	biological_process	Strength	Drought
GO:0043436	1.22269e-14	8.79176e-12	0.986546	0.362462	1.40623	917		oxoacid metabolic process	biological_process	Strength	Drought
GO:0009657	1.12179e-14	9.72591e-12	0.986546	0.473231	1.75773	223		plastid organization	biological_process	PageRank	Drought
GO:0006082	1.98545e-14	1.14759e-11	0.975995	0.361943	1.4043	918		organic acid metabolic process	biological_process	Strength	Drought
GO:0055114	2.63781e-14	1.30685e-11	0.975995	0.382889	1.47213	635		oxidation-reduction process	biological_process	Strength	Drought
GO:0051186	5.30167e-14	1.67147e-11	0.965328	0.417039	1.58531	394		cofactor metabolic process	biological_process	Eigenvector	Drought
GO:0008150	3.94541e-14	1.71034e-11	0.965328	0.297054	1.17647	6413		biological_process	biological_process	Strength	Drought
GO:0055114	3.26906e-14	1.88952e-11	0.965328	0.38125	1.46382	635		oxidation-reduction process	biological_process	Laplacian	Drought
GO:0008150	3.31415e-14	2.2987e-11	0.965328	0.296809	1.17545	6413		biological_process	biological_process	PageRank	Drought
GO:0043436	4.17086e-14	2.41076e-11	0.965328	0.360682	1.39952	917		oxoacid metabolic process	biological_process	PageRank	Drought
GO:0006720	1.06557e-13	3.0795e-11	0.954542	0.486868	1.79491	181		isoprenoid metabolic process	biological_process	Eigenvector	Drought
GO:0006082	6.66104e-14	3.30007e-11	0.954542	0.358331	1.38863	918		organic acid metabolic process	biological_process	Laplacian	Drought
GO:0006082	7.20479e-14	3.56946e-11	0.954542	0.36015	1.39739	918		organic acid metabolic process	biological_process	PageRank	Drought
GO:0006720	1.8854e-13	3.84622e-11	0.943632	0.483979	1.7748	181		isoprenoid metabolic process	biological_process	Closeness	Drought
GO:0044281	1.21128e-13	5.25092e-11	0.943632	0.342684	1.33581	1286		small molecule metabolic process	biological_process	Laplacian	Drought
GO:0019752	2.06844e-13	5.51797e-11	0.943632	0.360332	1.39724	874		carboxylic acid metabolic process	biological_process	Eigenvector	Drought
GO:0043436	1.53915e-13	5.93084e-11	0.943632	0.358825	1.39051	917		oxoacid metabolic process	biological_process	Laplacian	Drought
GO:0055114	1.83058e-13	7.93556e-11	0.943632	0.379831	1.46145	635		oxidation-reduction process	biological_process	PageRank	Drought
GO:0051186	2.54436e-13	8.02167e-11	0.932595	0.411685	1.55779	394		cofactor metabolic process	biological_process	Laplacian	Drought
GO:1901700	2.36131e-13	8.02167e-11	0.932595	0.362726	1.40067	797		response to oxygen-containing compound	biological_process	Laplacian	Drought
GO:0006739	3.863e-13	8.93126e-11	0.932595	0.555784	1.97182	100		NADP metabolic process	biological_process	Eigenvector	Drought
GO:0006740	3.863e-13	8.93126e-11	0.932595	0.555784	1.97182	100		NADPH regeneration	biological_process	Eigenvector	Drought
GO:0008299	4.2309e-13	9.17047e-11	0.932595	0.490068	1.80375	174		isoprenoid biosynthetic process	biological_process	Eigenvector	Drought
GO:0009987	4.96669e-13	1.0132e-10	0.921426	0.298922	1.1822	5233		cellular process	biological_process	Eigenvector	Drought
GO:0006793	6.65901e-13	1.28297e-10	0.921426	0.340597	1.32675	1241		phosphorus metabolic process	biological_process	Closeness	Drought
GO:0019752	3.5328e-13	1.36131e-10	0.932595	0.357261	1.38501	874		carboxylic acid metabolic process	biological_process	Strength	Drought
GO:0051234	7.91204e-13	1.44416e-10	0.921426	0.332917	1.30019	1428		establishment of localization	biological_process	Closeness	Drought
GO:0009668	8.05993e-13	1.47115e-10	0.921426	0.53872	1.93072	115		plastid membrane organization	biological_process	Eigenvector	Drought
GO:0010027	8.05993e-13	1.47115e-10	0.921426	0.53872	1.93072	115		thylakoid membrane organization	biological_process	Eigenvector	Drought
GO:0008152	5.33458e-13	1.5417e-10	0.921426	0.300131	1.18755	4775		metabolic process	biological_process	Laplacian	Drought
GO:0006796	1.17571e-12	2.03867e-10	0.91012	0.33991	1.32631	1227		phosphate-containing compound metabolic process	biological_process	Eigenvector	Drought
GO:0010207	1.42711e-12	2.47461e-10	0.91012	0.62009	2.10946	64		photosystem II assembly	biological_process	Closeness	Drought
GO:0042221	1.5605e-12	2.57705e-10	0.91012	0.333757	1.30323	1398		response to chemical	biological_process	Closeness	Drought
GO:0065007	1.67939e-12	2.64733e-10	0.91012	0.318208	1.24943	2165		biological regulation	biological_process	Closeness	Drought
GO:0032787	1.88745e-12	2.72737e-10	0.898671	0.3809	1.45986	585		monocarboxylic acid metabolic process	biological_process	Closeness	Drought
GO:0044237	1.88745e-12	2.72737e-10	0.898671	0.303586	1.19943	3968		cellular metabolic process	biological_process	Closeness	Drought
GO:0010817	1.97662e-12	2.74197e-10	0.898671	0.421586	1.58633	331		regulation of hormone levels	biological_process	Closeness	Drought
GO:0008299	2.06579e-12	2.75545e-10	0.898671	0.483866	1.77036	174		isoprenoid biosynthetic process	biological_process	Closeness	Drought
GO:0006098	1.9469e-12	2.93558e-10	0.898671	0.551961	1.95689	99		pentose-phosphate shunt	biological_process	Eigenvector	Drought
GO:0006793	1.85773e-12	2.93558e-10	0.898671	0.340188	1.3279	1241		phosphorus metabolic process	biological_process	Eigenvector	Drought
GO:0051156	1.9469e-12	2.93558e-10	0.898671	0.551961	1.95689	99		glucose 6-phosphate metabolic process	biological_process	Eigenvector	Drought
GO:0006796	2.57108e-12	3.30242e-10	0.898671	0.339591	1.32275	1227		phosphate-containing compound metabolic process	biological_process	Closeness	Drought
GO:0061024	2.48192e-12	3.58637e-10	0.898671	0.517523	1.86765	126		membrane organization	biological_process	Eigenvector	Drought
GO:0006098	1.61995e-12	3.6685e-10	0.91012	0.556828	1.96565	99		pentose-phosphate shunt	biological_process	Laplacian	Drought
GO:0006739	1.79828e-12	3.6685e-10	0.91012	0.559521	1.97873	100		NADP metabolic process	biological_process	Laplacian	Drought
GO:0006740	1.79828e-12	3.6685e-10	0.91012	0.559521	1.97873	100		NADPH regeneration	biological_process	Laplacian	Drought
GO:0006793	1.79828e-12	3.6685e-10	0.91012	0.337695	1.31558	1241		phosphorus metabolic process	biological_process	Laplacian	Drought
GO:0051156	1.61995e-12	3.6685e-10	0.91012	0.556828	1.96565	99		glucose 6-phosphate metabolic process	biological_process	Laplacian	Drought
GO:0019752	1.04261e-12	4.01752e-10	0.91012	0.355483	1.37801	874		carboxylic acid metabolic process	biological_process	PageRank	Drought
GO:0044237	3.01693e-12	4.18509e-10	0.898671	0.300763	1.18817	3968		cellular metabolic process	biological_process	Eigenvector	Drought
GO:0044281	1.35317e-12	4.69279e-10	0.91012	0.336067	1.31206	1286		small molecule metabolic process	biological_process	Strength	Drought
GO:1901700	3.85329e-12	5.13969e-10	0.887075	0.358469	1.38756	797		response to oxygen-containing compound	biological_process	Eigenvector	Drought
GO:0008299	2.83859e-12	5.46902e-10	0.898671	0.47806	1.74905	174		isoprenoid biosynthetic process	biological_process	Laplacian	Drought
GO:0006796	3.25589e-12	5.94286e-10	0.898671	0.337176	1.31357	1227		phosphate-containing compound metabolic process	biological_process	Laplacian	Drought
GO:0071704	4.98834e-12	6.17842e-10	0.887075	0.301692	1.19191	3941		organic substance metabolic process	biological_process	Closeness	Drought
GO:0009668	7.38442e-12	8.53639e-10	0.875325	0.526392	1.87944	115		plastid membrane organization	biological_process	Closeness	Drought
GO:0010027	7.38442e-12	8.53639e-10	0.875325	0.526392	1.87944	115		thylakoid membrane organization	biological_process	Closeness	Drought
GO:0006081	7.26435e-12	9.33065e-10	0.887075	0.485795	1.77933	156		cellular aldehyde metabolic process	biological_process	Eigenvector	Drought
GO:0010207	7.8647e-12	9.74099e-10	0.875325	0.617924	2.11696	64		photosystem II assembly	biological_process	Eigenvector	Drought
GO:0019752	6.18373e-12	1.07226e-09	0.887075	0.354087	1.37074	874		carboxylic acid metabolic process	biological_process	Laplacian	Drought
GO:0006629	1.0146e-11	1.21332e-09	0.875325	0.376284	1.44479	586		lipid metabolic process	biological_process	Eigenvector	Drought
GO:0008152	3.73381e-12	1.29488e-09	0.887075	0.297775	1.17742	4775		metabolic process	biological_process	PageRank	Drought
GO:0051179	1.24285e-11	1.39039e-09	0.875325	0.327701	1.28069	1486		localization	biological_process	Closeness	Drought
GO:0046148	1.29112e-11	1.49253e-09	0.875325	0.504047	1.83176	137		pigment biosynthetic process	biological_process	Eigenvector	Drought
GO:0006739	1.48418e-11	1.55974e-09	0.863415	0.542859	1.9155	100		NADP metabolic process	biological_process	Closeness	Drought
GO:0006740	1.48418e-11	1.55974e-09	0.863415	0.542859	1.9155	100		NADPH regeneration	biological_process	Closeness	Drought
GO:0006098	1.58071e-11	1.56625e-09	0.863415	0.540824	1.90678	99		pentose-phosphate shunt	biological_process	Closeness	Drought
GO:0051156	1.58071e-11	1.56625e-09	0.863415	0.540824	1.90678	99		glucose 6-phosphate metabolic process	biological_process	Closeness	Drought
GO:0032787	5.16756e-12	1.62919e-09	0.887075	0.373271	1.43312	585		monocarboxylic acid metabolic process	biological_process	PageRank	Drought
GO:0061024	1.77377e-11	1.70873e-09	0.863415	0.515025	1.84829	126		membrane organization	biological_process	Closeness	Drought
GO:0001101	1.20671e-11	1.81951e-09	0.875325	0.377859	1.44529	535		response to acid chemical	biological_process	Laplacian	Drought
GO:0006720	1.13467e-11	1.81951e-09	0.875325	0.474954	1.74081	181		isoprenoid metabolic process	biological_process	Laplacian	Drought
GO:0010207	1.19471e-11	1.81951e-09	0.875325	0.60749	2.05958	64		photosystem II assembly	biological_process	Laplacian	Drought
GO:0032787	7.62456e-12	2.40382e-09	0.875325	0.374252	1.4351	585		monocarboxylic acid metabolic process	biological_process	Strength	Drought
GO:0006090	2.30468e-11	2.52385e-09	0.863415	0.457283	1.69281	196		pyruvate metabolic process	biological_process	Eigenvector	Drought
GO:0034660	2.32882e-11	2.52385e-09	0.863415	0.459256	1.69791	191		ncRNA metabolic process	biological_process	Eigenvector	Drought
GO:0051186	9.30553e-12	2.6893e-09	0.875325	0.402462	1.52712	394		cofactor metabolic process	biological_process	Strength	Drought
GO:0009240	3.08002e-11	2.88689e-09	0.851339	0.535169	1.90305	104		isopentenyl diphosphate biosynthetic process	biological_process	Eigenvector	Drought
GO:0019288	3.08002e-11	2.88689e-09	0.851339	0.535169	1.90305	104		isopentenyl diphosphate biosynthetic process, methylerythritol 4-phosphate pathway	biological_process	Eigenvector	Drought
GO:0019682	3.08002e-11	2.88689e-09	0.851339	0.535169	1.90305	104		glyceraldehyde-3-phosphate metabolic process	biological_process	Eigenvector	Drought
GO:0032787	2.93451e-11	2.88689e-09	0.851339	0.372111	1.42884	585		monocarboxylic acid metabolic process	biological_process	Eigenvector	Drought
GO:0046490	3.08002e-11	2.88689e-09	0.851339	0.535169	1.90305	104		isopentenyl diphosphate metabolic process	biological_process	Eigenvector	Drought
GO:0008152	1.15869e-11	3.09102e-09	0.875325	0.296766	1.1733	4775		metabolic process	biological_process	Strength	Drought
GO:0009668	2.30468e-11	3.19706e-09	0.863415	0.525852	1.87906	115		plastid membrane organization	biological_process	Laplacian	Drought
GO:0010027	2.30468e-11	3.19706e-09	0.863415	0.525852	1.87906	115		thylakoid membrane organization	biological_process	Laplacian	Drought
GO:0065008	3.66206e-11	3.43244e-09	0.851339	0.369822	1.41786	588		regulation of biological quality	biological_process	Closeness	Drought
GO:0008610	3.80757e-11	3.47491e-09	0.851339	0.397877	1.50503	394		lipid biosynthetic process	biological_process	Closeness	Drought
GO:0006739	1.58071e-11	3.91564e-09	0.863415	0.534857	1.89765	100		NADP metabolic process	biological_process	PageRank	Drought
GO:0006740	1.58071e-11	3.91564e-09	0.863415	0.534857	1.89765	100		NADPH regeneration	biological_process	PageRank	Drought
GO:0044281	1.53244e-11	3.91564e-09	0.863415	0.333648	1.30115	1286		small molecule metabolic process	biological_process	PageRank	Drought
GO:0071704	4.48662e-11	4.09463e-09	0.851339	0.298812	1.18032	3941		organic substance metabolic process	biological_process	Eigenvector	Drought
GO:0051186	1.7979e-11	4.15674e-09	0.863415	0.401225	1.52013	394		cofactor metabolic process	biological_process	PageRank	Drought
GO:0006720	1.82203e-11	4.51343e-09	0.863415	0.46813	1.7154	181		isoprenoid metabolic process	biological_process	Strength	Drought
GO:0008610	5.11812e-11	4.55119e-09	0.851339	0.397204	1.50991	394		lipid biosynthetic process	biological_process	Eigenvector	Drought
GO:0006720	3.03152e-11	6.57081e-09	0.851339	0.464751	1.70845	181		isoprenoid metabolic process	biological_process	PageRank	Drought
GO:0006098	4.1956e-11	7.27516e-09	0.851339	0.539597	1.91466	99		pentose-phosphate shunt	biological_process	Strength	Drought
GO:0006739	3.66206e-11	7.27516e-09	0.851339	0.542304	1.92496	100		NADP metabolic process	biological_process	Strength	Drought
GO:0006740	3.66206e-11	7.27516e-09	0.851339	0.542304	1.92496	100		NADPH regeneration	biological_process	Strength	Drought
GO:0006793	3.27403e-11	7.27516e-09	0.851339	0.333507	1.30127	1241		phosphorus metabolic process	biological_process	Strength	Drought
GO:0008299	4.1956e-11	7.27516e-09	0.851339	0.471336	1.72355	174		isoprenoid biosynthetic process	biological_process	Strength	Drought
GO:0051156	4.1956e-11	7.27516e-09	0.851339	0.539597	1.91466	99		glucose 6-phosphate metabolic process	biological_process	Strength	Drought
GO:0010033	8.82257e-11	7.8453e-09	0.839089	0.343199	1.33167	992		response to organic substance	biological_process	Closeness	Drought
GO:0042440	9.40749e-11	8.12228e-09	0.839089	0.457945	1.68138	185		pigment metabolic process	biological_process	Closeness	Drought
GO:0046148	9.60246e-11	8.12228e-09	0.839089	0.495242	1.78764	137		pigment biosynthetic process	biological_process	Closeness	Drought
GO:0006090	6.87286e-11	9.07823e-09	0.839089	0.45437	1.67035	196		pyruvate metabolic process	biological_process	Laplacian	Drought
GO:0032787	7.06783e-11	9.07823e-09	0.839089	0.36834	1.41152	585		monocarboxylic acid metabolic process	biological_process	Laplacian	Drought
GO:1901700	5.50806e-11	9.09617e-09	0.851339	0.352794	1.36497	797		response to oxygen-containing compound	biological_process	Strength	Drought
GO:0006629	5.898e-11	9.29739e-09	0.839089	0.368971	1.41492	586		lipid metabolic process	biological_process	Strength	Drought
GO:0009719	1.12665e-10	9.30287e-09	0.839089	0.362636	1.39578	661		response to endogenous stimulus	biological_process	Closeness	Drought
GO:0006629	1.24421e-10	1.00347e-08	0.826657	0.36783	1.40966	586		lipid metabolic process	biological_process	Closeness	Drought
GO:0044262	1.28339e-10	1.01155e-08	0.826657	0.392236	1.48378	397		cellular carbohydrate metabolic process	biological_process	Closeness	Drought
GO:0009725	1.45973e-10	1.12497e-08	0.826657	0.362279	1.39419	658		response to hormone	biological_process	Closeness	Drought
GO:0006796	8.04269e-11	1.14273e-08	0.839089	0.332818	1.2984	1227		phosphate-containing compound metabolic process	biological_process	Strength	Drought
GO:0009668	8.23766e-11	1.14273e-08	0.839089	0.517468	1.8491	115		plastid membrane organization	biological_process	Strength	Drought
GO:0010027	8.23766e-11	1.14273e-08	0.839089	0.517468	1.8491	115		thylakoid membrane organization	biological_process	Strength	Drought
GO:0042440	1.32258e-10	1.14668e-08	0.826657	0.454699	1.67775	185		pigment metabolic process	biological_process	Eigenvector	Drought
GO:0006629	1.04827e-10	1.25359e-08	0.839089	0.368716	1.41306	586		lipid metabolic process	biological_process	Laplacian	Drought
GO:0009987	1.02868e-10	1.25359e-08	0.839089	0.292728	1.15865	5233		cellular process	biological_process	Laplacian	Drought
GO:0008299	6.48291e-11	1.27227e-08	0.839089	0.468858	1.72002	174		isoprenoid biosynthetic process	biological_process	PageRank	Drought
GO:0009668	6.97034e-11	1.27227e-08	0.839089	0.514931	1.84465	115		plastid membrane organization	biological_process	PageRank	Drought
GO:0010027	6.97034e-11	1.27227e-08	0.839089	0.514931	1.84465	115		thylakoid membrane organization	biological_process	PageRank	Drought
GO:0005975	1.69485e-10	1.27777e-08	0.826657	0.353679	1.36572	727		carbohydrate metabolic process	biological_process	Closeness	Drought
GO:0006629	7.45777e-11	1.29318e-08	0.839089	0.367897	1.41268	586		lipid metabolic process	biological_process	PageRank	Drought
GO:0019637	1.53811e-10	1.30101e-08	0.826657	0.367212	1.4098	581		organophosphate metabolic process	biological_process	Eigenvector	Drought
GO:0010207	7.9452e-11	1.31209e-08	0.839089	0.596998	2.05237	64		photosystem II assembly	biological_process	PageRank	Drought
GO:0009240	1.2638e-10	1.32814e-08	0.826657	0.524564	1.85929	104		isopentenyl diphosphate biosynthetic process	biological_process	Laplacian	Drought
GO:0019288	1.2638e-10	1.32814e-08	0.826657	0.524564	1.85929	104		isopentenyl diphosphate biosynthetic process, methylerythritol 4-phosphate pathway	biological_process	Laplacian	Drought
GO:0019682	1.2638e-10	1.32814e-08	0.826657	0.524564	1.85929	104		glyceraldehyde-3-phosphate metabolic process	biological_process	Laplacian	Drought
GO:0046490	1.2638e-10	1.32814e-08	0.826657	0.524564	1.85929	104		isopentenyl diphosphate metabolic process	biological_process	Laplacian	Drought
GO:0006364	1.79282e-10	1.44593e-08	0.826657	0.503002	1.80833	119		rRNA processing	biological_process	Eigenvector	Drought
GO:0016072	1.79282e-10	1.44593e-08	0.826657	0.503002	1.80833	119		rRNA metabolic process	biological_process	Eigenvector	Drought
GO:0046148	1.47933e-10	1.50891e-08	0.826657	0.49037	1.76916	137		pigment biosynthetic process	biological_process	Laplacian	Drought
GO:0001101	1.96916e-10	1.55206e-08	0.826657	0.372575	1.42743	535		response to acid chemical	biological_process	Eigenvector	Drought
GO:0006090	2.26442e-10	1.67085e-08	0.826657	0.452763	1.66899	196		pyruvate metabolic process	biological_process	Closeness	Drought
GO:0010207	1.36177e-10	1.81639e-08	0.826657	0.601722	2.06087	64		photosystem II assembly	biological_process	Strength	Drought
GO:0006098	1.34217e-10	2.02376e-08	0.826657	0.532143	1.88684	99		pentose-phosphate shunt	biological_process	PageRank	Drought
GO:0051156	1.34217e-10	2.02376e-08	0.826657	0.532143	1.88684	99		glucose 6-phosphate metabolic process	biological_process	PageRank	Drought
GO:0006793	1.69485e-10	2.37828e-08	0.826657	0.331189	1.29082	1241		phosphorus metabolic process	biological_process	PageRank	Drought
GO:1901700	1.71445e-10	2.37828e-08	0.826657	0.349876	1.35336	797		response to oxygen-containing compound	biological_process	PageRank	Drought
GO:0006090	1.94957e-10	2.50411e-08	0.826657	0.448693	1.65017	196		pyruvate metabolic process	biological_process	Strength	Drought
GO:0009058	4.2346e-10	2.99706e-08	0.814036	0.307167	1.20794	2437		biosynthetic process	biological_process	Closeness	Drought
GO:0051188	4.2346e-10	2.99706e-08	0.814036	0.42523	1.58121	247		cofactor biosynthetic process	biological_process	Closeness	Drought
GO:0006081	3.48521e-10	3.45334e-08	0.814036	0.469275	1.70784	156		cellular aldehyde metabolic process	biological_process	Laplacian	Drought
GO:0042440	4.94695e-10	4.76556e-08	0.801216	0.453766	1.66542	185		pigment metabolic process	biological_process	Laplacian	Drought
GO:0061024	5.10524e-10	4.78513e-08	0.801216	0.498955	1.79126	126		membrane organization	biological_process	Laplacian	Drought
GO:0009240	7.55889e-10	4.94608e-08	0.801216	0.520315	1.84301	104		isopentenyl diphosphate biosynthetic process	biological_process	Closeness	Drought
GO:0019288	7.55889e-10	4.94608e-08	0.801216	0.520315	1.84301	104		isopentenyl diphosphate biosynthetic process, methylerythritol 4-phosphate pathway	biological_process	Closeness	Drought
GO:0019682	7.55889e-10	4.94608e-08	0.801216	0.520315	1.84301	104		glyceraldehyde-3-phosphate metabolic process	biological_process	Closeness	Drought
GO:0046490	7.55889e-10	4.94608e-08	0.801216	0.520315	1.84301	104		isopentenyl diphosphate metabolic process	biological_process	Closeness	Drought
GO:0006810	9.94275e-10	6.38545e-08	0.788187	0.323761	1.26406	1381		transport	biological_process	Closeness	Drought
GO:0006796	5.10524e-10	6.80961e-08	0.801216	0.330171	1.28628	1227		phosphate-containing compound metabolic process	biological_process	PageRank	Drought
GO:0008610	7.47974e-10	6.82624e-08	0.801216	0.388568	1.47032	394		lipid biosynthetic process	biological_process	Laplacian	Drought
GO:0051234	5.50099e-10	7.06572e-08	0.801216	0.322063	1.25828	1428		establishment of localization	biological_process	PageRank	Drought
GO:0008610	6.05504e-10	7.4996e-08	0.801216	0.390283	1.48091	394		lipid biosynthetic process	biological_process	Strength	Drought
GO:0001101	6.29249e-10	7.52495e-08	0.801216	0.368527	1.40989	535		response to acid chemical	biological_process	Strength	Drought
GO:0009240	7.40059e-10	7.77734e-08	0.801216	0.514054	1.82835	104		isopentenyl diphosphate biosynthetic process	biological_process	Strength	Drought
GO:0019288	7.40059e-10	7.77734e-08	0.801216	0.514054	1.82835	104		isopentenyl diphosphate biosynthetic process, methylerythritol 4-phosphate pathway	biological_process	Strength	Drought
GO:0019682	7.40059e-10	7.77734e-08	0.801216	0.514054	1.82835	104		glyceraldehyde-3-phosphate metabolic process	biological_process	Strength	Drought
GO:0046490	7.40059e-10	7.77734e-08	0.801216	0.514054	1.82835	104		isopentenyl diphosphate metabolic process	biological_process	Strength	Drought
GO:0009240	8.03379e-10	8.98747e-08	0.801216	0.514514	1.83188	104		isopentenyl diphosphate biosynthetic process	biological_process	PageRank	Drought
GO:0019288	8.03379e-10	8.98747e-08	0.801216	0.514514	1.83188	104		isopentenyl diphosphate biosynthetic process, methylerythritol 4-phosphate pathway	biological_process	PageRank	Drought
GO:0019682	8.03379e-10	8.98747e-08	0.801216	0.514514	1.83188	104		glyceraldehyde-3-phosphate metabolic process	biological_process	PageRank	Drought
GO:0046490	8.03379e-10	8.98747e-08	0.801216	0.514514	1.83188	104		isopentenyl diphosphate metabolic process	biological_process	PageRank	Drought
GO:0006364	1.18517e-09	1.02754e-07	0.788187	0.491907	1.75997	119		rRNA processing	biological_process	Laplacian	Drought
GO:0016072	1.18517e-09	1.02754e-07	0.788187	0.491907	1.75997	119		rRNA metabolic process	biological_process	Laplacian	Drought
GO:0015994	1.47152e-09	1.1094e-07	0.788187	0.506237	1.79604	100		chlorophyll metabolic process	biological_process	Eigenvector	Drought
GO:0051188	1.4397e-09	1.1094e-07	0.788187	0.420254	1.57593	247		cofactor biosynthetic process	biological_process	Eigenvector	Drought
GO:0006090	1.12154e-09	1.21547e-07	0.788187	0.443532	1.63611	196		pyruvate metabolic process	biological_process	PageRank	Drought
GO:0009987	1.32834e-09	1.35491e-07	0.788187	0.289339	1.14455	5233		cellular process	biological_process	Strength	Drought
GO:0008610	1.40789e-09	1.47956e-07	0.788187	0.386244	1.46338	394		lipid biosynthetic process	biological_process	PageRank	Drought
GO:0051656	2.09429e-09	1.54532e-07	0.774939	0.566041	1.94449	66		establishment of organelle localization	biological_process	Eigenvector	Drought
GO:0044237	1.8385e-09	1.5551e-07	0.788187	0.294271	1.16276	3968		cellular metabolic process	biological_process	Laplacian	Drought
GO:0006811	2.54192e-09	1.60279e-07	0.774939	0.370604	1.41197	472		ion transport	biological_process	Closeness	Drought
GO:0044255	2.38205e-09	1.72103e-07	0.774939	0.368922	1.41259	493		cellular lipid metabolic process	biological_process	Eigenvector	Drought
GO:0065007	2.50994e-09	1.77642e-07	0.774939	0.307406	1.20806	2165		biological regulation	biological_process	Eigenvector	Drought
GO:0010033	2.63784e-09	1.8296e-07	0.774939	0.334467	1.29919	992		response to organic substance	biological_process	Eigenvector	Drought
GO:0061024	1.80653e-09	1.84266e-07	0.788187	0.48781	1.75931	126		membrane organization	biological_process	PageRank	Drought
GO:0061024	1.99837e-09	1.9801e-07	0.774939	0.48615	1.74768	126		membrane organization	biological_process	Strength	Drought
GO:0032870	3.21336e-09	1.98999e-07	0.774939	0.387557	1.4631	365		cellular response to hormone stimulus	biological_process	Closeness	Drought
GO:0001101	2.15824e-09	2.1385e-07	0.774939	0.364865	1.39768	535		response to acid chemical	biological_process	PageRank	Drought
GO:0009725	3.21336e-09	2.18508e-07	0.774939	0.352187	1.35702	658		response to hormone	biological_process	Eigenvector	Drought
GO:0046148	2.28613e-09	2.2023e-07	0.774939	0.472538	1.71274	137		pigment biosynthetic process	biological_process	PageRank	Drought
GO:0034660	3.6309e-09	2.20912e-07	0.774939	0.437618	1.61001	191		ncRNA metabolic process	biological_process	Closeness	Drought
GO:0007154	3.75943e-09	2.24788e-07	0.761461	0.340846	1.31975	822		cell communication	biological_process	Closeness	Drought
GO:0034660	2.82968e-09	2.28217e-07	0.774939	0.438894	1.612	191		ncRNA metabolic process	biological_process	Laplacian	Drought
GO:0051234	2.76573e-09	2.28217e-07	0.774939	0.321849	1.25675	1428		establishment of localization	biological_process	Laplacian	Drought
GO:0006081	3.95221e-09	2.3231e-07	0.761461	0.457899	1.66455	156		cellular aldehyde metabolic process	biological_process	Closeness	Drought
GO:0006081	2.57389e-09	2.47951e-07	0.774939	0.456918	1.66177	156		cellular aldehyde metabolic process	biological_process	Strength	Drought
GO:0009719	3.82369e-09	2.55011e-07	0.761461	0.35277	1.35943	661		response to endogenous stimulus	biological_process	Eigenvector	Drought
GO:0006779	4.01647e-09	2.62814e-07	0.761461	0.545775	1.89355	76		porphyrin-containing compound biosynthetic process	biological_process	Eigenvector	Drought
GO:0006778	4.46631e-09	2.81621e-07	0.761461	0.480412	1.73164	123		porphyrin-containing compound metabolic process	biological_process	Eigenvector	Drought
GO:0042221	4.40205e-09	2.81621e-07	0.761461	0.321015	1.25548	1398		response to chemical	biological_process	Eigenvector	Drought
GO:0071495	5.10894e-09	2.95296e-07	0.761461	0.38787	1.46432	368		cellular response to endogenous stimulus	biological_process	Closeness	Drought
GO:0034470	4.78762e-09	2.96491e-07	0.761461	0.468523	1.70419	139		ncRNA processing	biological_process	Eigenvector	Drought
GO:0050794	5.49451e-09	3.12376e-07	0.761461	0.31514	1.23274	1597		regulation of cellular process	biological_process	Closeness	Drought
GO:0009058	5.36599e-09	3.20849e-07	0.761461	0.30376	1.1949	2437		biosynthetic process	biological_process	Eigenvector	Drought
GO:0051234	5.36599e-09	3.20849e-07	0.761461	0.31995	1.25182	1428		establishment of localization	biological_process	Eigenvector	Drought
GO:0051234	3.43812e-09	3.22254e-07	0.774939	0.319363	1.24869	1428		establishment of localization	biological_process	Strength	Drought
GO:0051640	5.55877e-09	3.26743e-07	0.761461	0.528105	1.85785	88		organelle localization	biological_process	Eigenvector	Drought
GO:0046148	3.95221e-09	3.60691e-07	0.761461	0.476541	1.72131	137		pigment biosynthetic process	biological_process	Strength	Drought
GO:0019637	5.04467e-09	3.97612e-07	0.761461	0.358328	1.373	581		organophosphate metabolic process	biological_process	Laplacian	Drought
GO:0006778	7.42682e-09	4.15423e-07	0.761461	0.479987	1.7199	123		porphyrin-containing compound metabolic process	biological_process	Closeness	Drought
GO:0042440	4.46631e-09	4.18626e-07	0.761461	0.437221	1.60856	185		pigment metabolic process	biological_process	PageRank	Drought
GO:0005975	7.42682e-09	4.2927e-07	0.761461	0.34696	1.34004	727		carbohydrate metabolic process	biological_process	Eigenvector	Drought
GO:0051179	7.55598e-09	4.29576e-07	0.74774	0.31713	1.24165	1486		localization	biological_process	Eigenvector	Drought
GO:0033013	7.68514e-09	4.29872e-07	0.74774	0.47363	1.70925	126		tetrapyrrole metabolic process	biological_process	Eigenvector	Drought
GO:0051656	8.33094e-09	4.58598e-07	0.74774	0.562328	1.91714	66		establishment of organelle localization	biological_process	Closeness	Drought
GO:0009987	5.04467e-09	4.60393e-07	0.761461	0.288757	1.14231	5233		cellular process	biological_process	PageRank	Drought
GO:0051179	6.00861e-09	4.63064e-07	0.761461	0.318012	1.24269	1486		localization	biological_process	Laplacian	Drought
GO:0009658	9.10589e-09	4.93426e-07	0.74774	0.463705	1.67571	143		chloroplast organization	biological_process	Closeness	Drought
GO:0042440	5.55877e-09	4.94303e-07	0.761461	0.440266	1.61419	185		pigment metabolic process	biological_process	Strength	Drought
GO:0006364	1.02683e-08	5.39554e-07	0.74774	0.481609	1.72141	119		rRNA processing	biological_process	Closeness	Drought
GO:0016072	1.02683e-08	5.39554e-07	0.74774	0.481609	1.72141	119		rRNA metabolic process	biological_process	Closeness	Drought
GO:0009755	1.11724e-08	5.78299e-07	0.74774	0.392479	1.47431	317		hormone-mediated signaling pathway	biological_process	Closeness	Drought
GO:0009753	1.23349e-08	6.29079e-07	0.74774	0.450758	1.63992	158		response to jasmonic acid	biological_process	Closeness	Drought
GO:0015994	1.25932e-08	6.32945e-07	0.74774	0.50449	1.78011	100		chlorophyll metabolic process	biological_process	Closeness	Drought
GO:0006644	1.15599e-08	6.36346e-07	0.74774	0.438678	1.61584	176		phospholipid metabolic process	biological_process	Eigenvector	Drought
GO:0006779	9.75169e-09	7.35193e-07	0.74774	0.53922	1.85839	76		porphyrin-containing compound biosynthetic process	biological_process	Laplacian	Drought
GO:0051188	1.001e-08	7.38611e-07	0.74774	0.415913	1.54621	247		cofactor biosynthetic process	biological_process	Laplacian	Drought
GO:0006779	1.64846e-08	7.7425e-07	0.733762	0.532543	1.84168	76		porphyrin-containing compound biosynthetic process	biological_process	Closeness	Drought
GO:0019750	1.67442e-08	7.7425e-07	0.733762	0.556134	1.89189	64		chloroplast localization	biological_process	Closeness	Drought
GO:0042445	1.59654e-08	7.7425e-07	0.733762	0.40687	1.5149	251		hormone metabolic process	biological_process	Closeness	Drought
GO:0051640	1.6225e-08	7.7425e-07	0.733762	0.520043	1.81949	88		organelle localization	biological_process	Closeness	Drought
GO:0051644	1.67442e-08	7.7425e-07	0.733762	0.556134	1.89189	64		plastid localization	biological_process	Closeness	Drought
GO:1901576	1.59654e-08	7.7425e-07	0.733762	0.304151	1.19549	2325		organic substance biosynthetic process	biological_process	Closeness	Drought
GO:0009902	1.83017e-08	8.2429e-07	0.733762	0.558453	1.89837	63		chloroplast relocation	biological_process	Closeness	Drought
GO:0051667	1.83017e-08	8.2429e-07	0.733762	0.558453	1.89837	63		establishment of plastid localization	biological_process	Closeness	Drought
GO:0044264	1.88209e-08	8.36806e-07	0.733762	0.384969	1.45027	342		cellular polysaccharide metabolic process	biological_process	Closeness	Drought
GO:1901135	1.6225e-08	8.7919e-07	0.733762	0.34762	1.33907	653		carbohydrate derivative metabolic process	biological_process	Eigenvector	Drought
GO:0006778	1.25932e-08	8.9129e-07	0.74774	0.479389	1.71838	123		porphyrin-containing compound metabolic process	biological_process	Laplacian	Drought
GO:0033014	1.25932e-08	8.9129e-07	0.74774	0.520003	1.80545	81		tetrapyrrole biosynthetic process	biological_process	Laplacian	Drought
GO:0015995	2.03785e-08	8.94589e-07	0.733762	0.578105	1.93957	55		chlorophyll biosynthetic process	biological_process	Closeness	Drought
GO:0051179	1.02683e-08	9.13091e-07	0.74774	0.318762	1.24651	1486		localization	biological_process	PageRank	Drought
GO:0005976	2.27148e-08	9.84688e-07	0.733762	0.381401	1.44031	373		polysaccharide metabolic process	biological_process	Closeness	Drought
GO:0006081	1.14308e-08	9.91047e-07	0.74774	0.457126	1.66977	156		cellular aldehyde metabolic process	biological_process	PageRank	Drought
GO:0044255	2.37532e-08	1.01699e-06	0.733762	0.358017	1.36586	493		cellular lipid metabolic process	biological_process	Closeness	Drought
GO:0051640	1.54462e-08	1.07135e-06	0.733762	0.512395	1.7922	88		organelle localization	biological_process	Laplacian	Drought
GO:0051179	1.31098e-08	1.13662e-06	0.74774	0.316557	1.2389	1486		localization	biological_process	Strength	Drought
GO:0033014	2.29744e-08	1.22577e-06	0.733762	0.526476	1.83858	81		tetrapyrrole biosynthetic process	biological_process	Eigenvector	Drought
GO:0009658	1.90805e-08	1.29747e-06	0.733762	0.452268	1.63739	143		chloroplast organization	biological_process	Laplacian	Drought
GO:1901135	3.15667e-08	1.33504e-06	0.719513	0.344503	1.32538	653		carbohydrate derivative metabolic process	biological_process	Closeness	Drought
GO:0033013	3.26102e-08	1.36255e-06	0.719513	0.472703	1.69641	126		tetrapyrrole metabolic process	biological_process	Closeness	Drought
GO:0044249	2.68709e-08	1.41194e-06	0.733762	0.303003	1.19079	2217		cellular biosynthetic process	biological_process	Eigenvector	Drought
GO:0015995	2.73927e-08	1.41788e-06	0.733762	0.578517	1.94928	55		chlorophyll biosynthetic process	biological_process	Eigenvector	Drought
GO:0009725	2.24552e-08	1.49759e-06	0.733762	0.344541	1.32406	658		response to hormone	biological_process	Laplacian	Drought
GO:1901576	3.05232e-08	1.55668e-06	0.719513	0.302518	1.18919	2325		organic substance biosynthetic process	biological_process	Eigenvector	Drought
GO:0010817	1.93401e-08	1.63589e-06	0.733762	0.386475	1.45671	331		regulation of hormone levels	biological_process	PageRank	Drought
GO:0051656	2.60896e-08	1.70714e-06	0.733762	0.55275	1.87847	66		establishment of organelle localization	biological_process	Laplacian	Drought
GO:0071704	2.68709e-08	1.72571e-06	0.733762	0.292311	1.15497	3941		organic substance metabolic process	biological_process	Laplacian	Drought
GO:0008654	3.46972e-08	1.74391e-06	0.719513	0.44616	1.63529	158		phospholipid biosynthetic process	biological_process	Eigenvector	Drought
GO:0042493	4.30452e-08	1.77715e-06	0.719513	0.384112	1.44449	327		response to drug	biological_process	Closeness	Drought
GO:0006364	2.34936e-08	1.8906e-06	0.733762	0.47777	1.70943	119		rRNA processing	biological_process	Strength	Drought
GO:0016072	2.34936e-08	1.8906e-06	0.733762	0.47777	1.70943	119		rRNA metabolic process	biological_process	Strength	Drought
GO:0034660	2.4532e-08	1.8906e-06	0.733762	0.429339	1.57742	191		ncRNA metabolic process	biological_process	Strength	Drought
GO:0051656	2.4532e-08	1.8906e-06	0.733762	0.555169	1.90687	66		establishment of organelle localization	biological_process	Strength	Drought
GO:0065007	2.37532e-08	1.8906e-06	0.733762	0.303733	1.19285	2165		biological regulation	biological_process	Strength	Drought
GO:0009902	3.88712e-08	1.89867e-06	0.719513	0.554503	1.89666	63		chloroplast relocation	biological_process	Eigenvector	Drought
GO:0051667	3.88712e-08	1.89867e-06	0.719513	0.554503	1.89666	63		establishment of plastid localization	biological_process	Eigenvector	Drought
GO:0051656	2.34936e-08	1.9399e-06	0.733762	0.554952	1.91675	66		establishment of organelle localization	biological_process	PageRank	Drought
GO:0042254	4.04365e-08	1.94769e-06	0.719513	0.441905	1.62137	160		ribosome biogenesis	biological_process	Eigenvector	Drought
GO:0016310	4.82628e-08	1.96726e-06	0.719513	0.339923	1.31337	741		phosphorylation	biological_process	Closeness	Drought
GO:0044085	4.87845e-08	1.96726e-06	0.719513	0.343912	1.32474	671		cellular component biogenesis	biological_process	Closeness	Drought
GO:0050896	4.148e-08	1.97058e-06	0.719513	0.299588	1.17914	2612		response to stimulus	biological_process	Eigenvector	Drought
GO:0044255	2.55704e-08	2.06228e-06	0.733762	0.362058	1.38246	493		cellular lipid metabolic process	biological_process	PageRank	Drought
GO:0019750	3.62624e-08	2.20628e-06	0.719513	0.544897	1.84737	64		chloroplast localization	biological_process	Laplacian	Drought
GO:0051644	3.62624e-08	2.20628e-06	0.719513	0.544897	1.84737	64		plastid localization	biological_process	Laplacian	Drought
GO:0065007	3.62624e-08	2.20628e-06	0.719513	0.303466	1.19095	2165		biological regulation	biological_process	Laplacian	Drought
GO:0033014	5.92505e-08	2.36185e-06	0.719513	0.510063	1.77146	81		tetrapyrrole biosynthetic process	biological_process	Closeness	Drought
GO:0034470	3.99147e-08	2.38662e-06	0.719513	0.450366	1.62751	139		ncRNA processing	biological_process	Laplacian	Drought
GO:0006950	6.13478e-08	2.41766e-06	0.704976	0.314508	1.22944	1493		response to stress	biological_process	Closeness	Drought
GO:0009605	6.23964e-08	2.43136e-06	0.704976	0.332687	1.28929	862		response to external stimulus	biological_process	Closeness	Drought
GO:0006644	6.34451e-08	2.44475e-06	0.704976	0.427391	1.56474	176		phospholipid metabolic process	biological_process	Closeness	Drought
GO:0006790	6.44937e-08	2.45785e-06	0.704976	0.384129	1.44266	314		sulfur compound metabolic process	biological_process	Closeness	Drought
GO:0009658	5.40072e-08	2.53104e-06	0.719513	0.454603	1.65561	143		chloroplast organization	biological_process	Eigenvector	Drought
GO:0007154	5.50559e-08	2.54578e-06	0.719513	0.335783	1.30005	822		cell communication	biological_process	Eigenvector	Drought
GO:0051188	3.41754e-08	2.57653e-06	0.719513	0.406535	1.51367	247		cofactor biosynthetic process	biological_process	Strength	Drought
GO:0044237	3.36537e-08	2.65252e-06	0.719513	0.291047	1.14952	3968		cellular metabolic process	biological_process	PageRank	Drought
GO:0009719	4.61758e-08	2.7142e-06	0.719513	0.345397	1.32776	661		response to endogenous stimulus	biological_process	Laplacian	Drought
GO:0044237	3.67842e-08	2.7142e-06	0.719513	0.290324	1.14643	3968		cellular metabolic process	biological_process	Strength	Drought
GO:0050896	4.72193e-08	2.72927e-06	0.719513	0.299129	1.17603	2612		response to stimulus	biological_process	Laplacian	Drought
GO:0034660	3.57407e-08	2.75442e-06	0.719513	0.425782	1.56881	191		ncRNA metabolic process	biological_process	PageRank	Drought
GO:0033013	5.24368e-08	2.93308e-06	0.719513	0.472157	1.69505	126		tetrapyrrole metabolic process	biological_process	Laplacian	Drought
GO:0044255	5.24368e-08	2.93308e-06	0.719513	0.360349	1.37612	493		cellular lipid metabolic process	biological_process	Laplacian	Drought
GO:0019750	6.55424e-08	2.95196e-06	0.704976	0.551254	1.88855	64		chloroplast localization	biological_process	Eigenvector	Drought
GO:0051644	6.55424e-08	2.95196e-06	0.704976	0.551254	1.88855	64		plastid localization	biological_process	Eigenvector	Drought
GO:0044255	4.20017e-08	3.03462e-06	0.719513	0.359769	1.37376	493		cellular lipid metabolic process	biological_process	Strength	Drought
GO:0006364	4.148e-08	3.06069e-06	0.719513	0.472922	1.69756	119		rRNA processing	biological_process	PageRank	Drought
GO:0016072	4.148e-08	3.06069e-06	0.719513	0.472922	1.69756	119		rRNA metabolic process	biological_process	PageRank	Drought
GO:0006810	5.61045e-08	3.08842e-06	0.719513	0.314719	1.22825	1381		transport	biological_process	Laplacian	Drought
GO:0015994	5.82018e-08	3.15381e-06	0.719513	0.493282	1.74448	100		chlorophyll metabolic process	biological_process	Laplacian	Drought
GO:0009719	4.61758e-08	3.26811e-06	0.719513	0.342791	1.32011	661		response to endogenous stimulus	biological_process	Strength	Drought
GO:0010817	4.7741e-08	3.31132e-06	0.719513	0.386124	1.45574	331		regulation of hormone levels	biological_process	Strength	Drought
GO:0010817	7.49803e-08	3.33374e-06	0.704976	0.382768	1.44604	331		regulation of hormone levels	biological_process	Eigenvector	Drought
GO:0005975	4.9828e-08	3.38831e-06	0.719513	0.337371	1.30207	727		carbohydrate metabolic process	biological_process	Strength	Drought
GO:0022900	9.70022e-08	3.65656e-06	0.704976	0.503311	1.75972	87		electron transport chain	biological_process	Closeness	Drought
GO:0009628	1.01197e-07	3.69422e-06	0.704976	0.320494	1.24456	1097		response to abiotic stimulus	biological_process	Closeness	Drought
GO:0009773	1.01197e-07	3.69422e-06	0.704976	0.703063	2.14922	25		photosynthetic electron transport in photosystem I	biological_process	Closeness	Drought
GO:1901698	1.00148e-07	3.69422e-06	0.704976	0.429311	1.57087	175		response to nitrogen compound	biological_process	Closeness	Drought
GO:0006790	8.44183e-08	3.70585e-06	0.704976	0.389652	1.46903	314		sulfur compound metabolic process	biological_process	Eigenvector	Drought
GO:0015995	7.07857e-08	3.77669e-06	0.704976	0.569488	1.90718	55		chlorophyll biosynthetic process	biological_process	Laplacian	Drought
GO:0008654	1.12763e-07	4.07357e-06	0.704976	0.439116	1.59756	158		phospholipid biosynthetic process	biological_process	Closeness	Drought
GO:0006778	6.23964e-08	4.14193e-06	0.704976	0.464604	1.66659	123		porphyrin-containing compound metabolic process	biological_process	Strength	Drought
GO:0019637	6.44937e-08	4.14193e-06	0.704976	0.349937	1.34166	581		organophosphate metabolic process	biological_process	Strength	Drought
GO:0051640	6.44937e-08	4.14193e-06	0.704976	0.503951	1.7706	88		organelle localization	biological_process	Strength	Drought
GO:0007165	1.19086e-07	4.25764e-06	0.704976	0.337895	1.30369	712		signal transduction	biological_process	Closeness	Drought
GO:0015994	5.92505e-08	4.28085e-06	0.719513	0.483055	1.71386	100		chlorophyll metabolic process	biological_process	PageRank	Drought
GO:0016556	1.02246e-07	4.43234e-06	0.704976	0.510524	1.77048	75		mRNA modification	biological_process	Eigenvector	Drought
GO:0005982	1.27517e-07	4.51253e-06	0.690132	0.462908	1.66126	126		starch metabolic process	biological_process	Closeness	Drought
GO:0050789	1.31732e-07	4.61462e-06	0.690132	0.305583	1.19765	1897		regulation of biological process	biological_process	Closeness	Drought
GO:0015995	7.39317e-08	4.66173e-06	0.704976	0.562057	1.89369	55		chlorophyll biosynthetic process	biological_process	Strength	Drought
GO:0051188	6.65911e-08	4.71302e-06	0.704976	0.402187	1.50203	247		cofactor biosynthetic process	biological_process	PageRank	Drought
GO:0019750	6.9737e-08	4.74212e-06	0.704976	0.545655	1.87586	64		chloroplast localization	biological_process	PageRank	Drought
GO:0051644	6.9737e-08	4.74212e-06	0.704976	0.545655	1.87586	64		plastid localization	biological_process	PageRank	Drought
GO:0009902	7.9175e-08	4.81717e-06	0.704976	0.548759	1.87739	63		chloroplast relocation	biological_process	Strength	Drought
GO:0051667	7.9175e-08	4.81717e-06	0.704976	0.548759	1.87739	63		establishment of plastid localization	biological_process	Strength	Drought
GO:0005975	1.01197e-07	5.13895e-06	0.704976	0.336599	1.29679	727		carbohydrate metabolic process	biological_process	Laplacian	Drought
GO:0008654	1.01197e-07	5.13895e-06	0.704976	0.434712	1.58306	158		phospholipid biosynthetic process	biological_process	Laplacian	Drought
GO:0042221	1.02246e-07	5.13895e-06	0.704976	0.31341	1.22356	1398		response to chemical	biological_process	Laplacian	Drought
GO:1901135	9.80509e-08	5.13895e-06	0.704976	0.341879	1.31371	653		carbohydrate derivative metabolic process	biological_process	Laplacian	Drought
GO:0065008	8.65156e-08	5.17304e-06	0.704976	0.346807	1.33002	588		regulation of biological quality	biological_process	Strength	Drought
GO:0016108	1.23301e-07	5.21475e-06	0.690132	0.548834	1.87386	62		tetraterpenoid metabolic process	biological_process	Eigenvector	Drought
GO:0016116	1.23301e-07	5.21475e-06	0.690132	0.548834	1.87386	62		carotenoid metabolic process	biological_process	Eigenvector	Drought
GO:0010817	1.0644e-07	5.27335e-06	0.704976	0.381714	1.43437	331		regulation of hormone levels	biological_process	Laplacian	Drought
GO:0009902	1.10655e-07	5.32991e-06	0.704976	0.548362	1.85377	63		chloroplast relocation	biological_process	Laplacian	Drought
GO:0051667	1.10655e-07	5.32991e-06	0.704976	0.548362	1.85377	63		establishment of plastid localization	biological_process	Laplacian	Drought
GO:0006468	1.57024e-07	5.4456e-06	0.690132	0.367493	1.3939	423		protein phosphorylation	biological_process	Closeness	Drought
GO:0044249	1.59132e-07	5.46405e-06	0.690132	0.301013	1.18246	2217		cellular biosynthetic process	biological_process	Closeness	Drought
GO:0006779	8.23209e-08	5.49017e-06	0.704976	0.516723	1.80024	76		porphyrin-containing compound biosynthetic process	biological_process	PageRank	Drought
GO:0006810	1.38055e-07	5.6997e-06	0.690132	0.313097	1.22412	1381		transport	biological_process	Eigenvector	Drought
GO:0016999	1.38055e-07	5.6997e-06	0.690132	0.4355	1.59954	166		antibiotic metabolic process	biological_process	Eigenvector	Drought
GO:0009902	8.96616e-08	5.75826e-06	0.704976	0.548541	1.88261	63		chloroplast relocation	biological_process	PageRank	Drought
GO:0051667	8.96616e-08	5.75826e-06	0.704976	0.548541	1.88261	63		establishment of plastid localization	biological_process	PageRank	Drought
GO:0016999	1.23301e-07	5.85766e-06	0.690132	0.431652	1.57592	166		antibiotic metabolic process	biological_process	Laplacian	Drought
GO:0071704	9.38562e-08	5.91806e-06	0.704976	0.290374	1.1467	3941		organic substance metabolic process	biological_process	PageRank	Drought
GO:0015994	1.01197e-07	5.94832e-06	0.704976	0.486237	1.72595	100		chlorophyll metabolic process	biological_process	Strength	Drought
GO:0019750	1.0644e-07	6.05138e-06	0.704976	0.54578	1.86927	64		chloroplast localization	biological_process	Strength	Drought
GO:0051644	1.0644e-07	6.05138e-06	0.704976	0.54578	1.86927	64		plastid localization	biological_process	Strength	Drought
GO:0071229	1.80209e-07	6.12709e-06	0.690132	0.396004	1.47445	251		cellular response to acid chemical	biological_process	Closeness	Drought
GO:0016109	1.78101e-07	7.18203e-06	0.690132	0.546784	1.86389	61		tetraterpenoid biosynthetic process	biological_process	Eigenvector	Drought
GO:0016117	1.78101e-07	7.18203e-06	0.690132	0.546784	1.86389	61		carotenoid biosynthetic process	biological_process	Eigenvector	Drought
GO:0071495	1.80209e-07	7.18349e-06	0.690132	0.370851	1.40691	368		cellular response to endogenous stimulus	biological_process	Eigenvector	Drought
GO:0000271	2.22404e-07	7.48831e-06	0.690132	0.38971	1.45502	273		polysaccharide biosynthetic process	biological_process	Closeness	Drought
GO:0044238	1.90747e-07	7.51717e-06	0.690132	0.290317	1.14562	3600		primary metabolic process	biological_process	Eigenvector	Drought
GO:0010033	1.6124e-07	7.55647e-06	0.690132	0.323747	1.25712	992		response to organic substance	biological_process	Laplacian	Drought
GO:0009607	2.2664e-07	7.55757e-06	0.690132	0.340575	1.30995	646		response to biotic stimulus	biological_process	Closeness	Drought
GO:0006073	2.35112e-07	7.69216e-06	0.690132	0.397128	1.47489	241		cellular glucan metabolic process	biological_process	Closeness	Drought
GO:0044042	2.35112e-07	7.69216e-06	0.690132	0.397128	1.47489	241		glucan metabolic process	biological_process	Closeness	Drought
GO:0006644	1.67563e-07	7.74809e-06	0.690132	0.423751	1.55071	176		phospholipid metabolic process	biological_process	Laplacian	Drought
GO:0051640	1.31732e-07	8.15798e-06	0.690132	0.503976	1.77694	88		organelle localization	biological_process	PageRank	Drought
GO:0070887	2.52057e-07	8.16947e-06	0.674963	0.352259	1.34428	494		cellular response to chemical stimulus	biological_process	Closeness	Drought
GO:0006812	2.56293e-07	8.22985e-06	0.674963	0.379911	1.4271	317		cation transport	biological_process	Closeness	Drought
GO:0009725	1.63347e-07	8.99188e-06	0.690132	0.341898	1.31647	658		response to hormone	biological_process	Strength	Drought
GO:0071704	1.6124e-07	8.99188e-06	0.690132	0.288957	1.14097	3941		organic substance metabolic process	biological_process	Strength	Drought
GO:0006778	1.52809e-07	9.29721e-06	0.690132	0.461463	1.66149	123		porphyrin-containing compound metabolic process	biological_process	PageRank	Drought
GO:0007154	2.09716e-07	9.56968e-06	0.690132	0.33032	1.27646	822		cell communication	biological_process	Laplacian	Drought
GO:0010218	2.52057e-07	9.82172e-06	0.674963	0.619295	1.99153	37		response to far red light	biological_process	Eigenvector	Drought
GO:0033013	1.86532e-07	1.01077e-05	0.690132	0.457275	1.64387	126		tetrapyrrole metabolic process	biological_process	Strength	Drought
GO:0065008	1.6967e-07	1.01451e-05	0.690132	0.345795	1.32773	588		regulation of biological quality	biological_process	PageRank	Drought
GO:0005975	1.78101e-07	1.04687e-05	0.690132	0.336255	1.29788	727		carbohydrate metabolic process	biological_process	PageRank	Drought
GO:0044238	3.32544e-07	1.05804e-05	0.674963	0.290163	1.14551	3600		primary metabolic process	biological_process	Closeness	Drought
GO:0006732	3.41016e-07	1.06545e-05	0.674963	0.459135	1.64359	121		coenzyme metabolic process	biological_process	Closeness	Drought
GO:0046677	3.41016e-07	1.06545e-05	0.674963	0.40807	1.50911	210		response to antibiotic	biological_process	Closeness	Drought
GO:0065007	1.84424e-07	1.06597e-05	0.690132	0.301402	1.18513	2165		biological regulation	biological_process	PageRank	Drought
GO:0006779	2.01285e-07	1.07394e-05	0.690132	0.519362	1.80296	76		porphyrin-containing compound biosynthetic process	biological_process	Strength	Drought
GO:0009737	3.96087e-07	1.2156e-05	0.674963	0.391274	1.45684	251		response to abscisic acid	biological_process	Closeness	Drought
GO:0097305	3.96087e-07	1.2156e-05	0.674963	0.391274	1.45684	251		response to alcohol	biological_process	Closeness	Drought
GO:0019637	4.04559e-07	1.23071e-05	0.674963	0.343365	1.31591	581		organophosphate metabolic process	biological_process	Closeness	Drought
GO:0009658	2.18168e-07	1.24034e-05	0.690132	0.446403	1.62254	143		chloroplast organization	biological_process	PageRank	Drought
GO:0016999	4.21504e-07	1.27111e-05	0.674963	0.426064	1.55568	166		antibiotic metabolic process	biological_process	Closeness	Drought
GO:0009658	2.43585e-07	1.27993e-05	0.674963	0.445172	1.61067	143		chloroplast organization	biological_process	Strength	Drought
GO:0007165	3.41016e-07	1.31405e-05	0.674963	0.335462	1.29481	712		signal transduction	biological_process	Eigenvector	Drought
GO:0034470	4.64032e-07	1.3873e-05	0.674963	0.443522	1.60123	139		ncRNA processing	biological_process	Closeness	Drought
GO:0006810	2.8171e-07	1.43672e-05	0.674963	0.311737	1.21799	1381		transport	biological_process	Strength	Drought
GO:0007154	2.8171e-07	1.43672e-05	0.674963	0.328763	1.2728	822		cell communication	biological_process	Strength	Drought
GO:0072330	4.89575e-07	1.45115e-05	0.659444	0.394041	1.4646	246		monocarboxylic acid biosynthetic process	biological_process	Closeness	Drought
GO:0015995	2.64765e-07	1.48098e-05	0.674963	0.559611	1.89812	55		chlorophyll biosynthetic process	biological_process	PageRank	Drought
GO:0044419	5.15117e-07	1.51392e-05	0.659444	0.338595	1.30175	638		interspecies interaction between organisms	biological_process	Closeness	Drought
GO:0022613	4.2574e-07	1.62249e-05	0.674963	0.436161	1.60127	163		ribonucleoprotein complex biogenesis	biological_process	Eigenvector	Drought
GO:0044283	5.66202e-07	1.65007e-05	0.659444	0.342376	1.31224	587		small molecule biosynthetic process	biological_process	Closeness	Drought
GO:0009719	3.07127e-07	1.69066e-05	0.674963	0.338421	1.3039	661		response to endogenous stimulus	biological_process	PageRank	Drought
GO:0042254	3.83378e-07	1.72669e-05	0.674963	0.429312	1.56426	160		ribosome biogenesis	biological_process	Laplacian	Drought
GO:0032870	4.64032e-07	1.7492e-05	0.674963	0.369337	1.40137	365		cellular response to hormone stimulus	biological_process	Eigenvector	Drought
GO:0016053	6.51344e-07	1.86683e-05	0.659444	0.355115	1.35098	453		organic acid biosynthetic process	biological_process	Closeness	Drought
GO:0046394	6.51344e-07	1.86683e-05	0.659444	0.355115	1.35098	453		carboxylic acid biosynthetic process	biological_process	Closeness	Drought
GO:0033014	3.74906e-07	1.88431e-05	0.674963	0.500371	1.74958	81		tetrapyrrole biosynthetic process	biological_process	Strength	Drought
GO:0009058	4.2574e-07	1.8929e-05	0.674963	0.295642	1.16131	2437		biosynthetic process	biological_process	Laplacian	Drought
GO:0007154	3.57961e-07	1.9397e-05	0.674963	0.328804	1.27351	822		cell communication	biological_process	PageRank	Drought
GO:0051716	6.854e-07	1.94833e-05	0.659444	0.319057	1.23818	1073		cellular response to stimulus	biological_process	Closeness	Drought
GO:0065008	4.55518e-07	1.99967e-05	0.674963	0.342189	1.31157	588		regulation of biological quality	biological_process	Laplacian	Drought
GO:0033013	3.74906e-07	2.00027e-05	0.674963	0.454041	1.63752	126		tetrapyrrole metabolic process	biological_process	PageRank	Drought
GO:0010218	4.64032e-07	2.01158e-05	0.674963	0.616869	1.97915	37		response to far red light	biological_process	Laplacian	Drought
GO:0006810	3.9185e-07	2.059e-05	0.674963	0.313379	1.22404	1381		transport	biological_process	PageRank	Drought
GO:0012501	7.45e-07	2.10054e-05	0.659444	0.423221	1.5453	166		programmed cell death	biological_process	Closeness	Drought
GO:0009773	6.00259e-07	2.23838e-05	0.659444	0.672862	2.06997	25		photosynthetic electron transport in photosystem I	biological_process	Eigenvector	Drought
GO:0006790	5.23631e-07	2.24192e-05	0.659444	0.375938	1.41081	314		sulfur compound metabolic process	biological_process	Laplacian	Drought
GO:0009626	8.13113e-07	2.2559e-05	0.659444	0.436313	1.57116	133		plant-type hypersensitive response	biological_process	Closeness	Drought
GO:0034050	8.13113e-07	2.2559e-05	0.659444	0.436313	1.57116	133		host programmed cell death induced by symbiont	biological_process	Closeness	Drought
GO:0016108	5.49174e-07	2.29462e-05	0.659444	0.533197	1.80019	62		tetraterpenoid metabolic process	biological_process	Laplacian	Drought
GO:0016116	5.49174e-07	2.29462e-05	0.659444	0.533197	1.80019	62		carotenoid metabolic process	biological_process	Laplacian	Drought
GO:0019637	4.47004e-07	2.31375e-05	0.674963	0.344213	1.32102	581		organophosphate metabolic process	biological_process	PageRank	Drought
GO:0023052	8.4717e-07	2.33173e-05	0.659444	0.331764	1.28159	738		signaling	biological_process	Closeness	Drought
GO:0016109	6.25801e-07	2.55327e-05	0.659444	0.531135	1.79098	61		tetraterpenoid biosynthetic process	biological_process	Laplacian	Drought
GO:0016117	6.25801e-07	2.55327e-05	0.659444	0.531135	1.79098	61		carotenoid biosynthetic process	biological_process	Laplacian	Drought
GO:0016114	6.93915e-07	2.5601e-05	0.659444	0.482325	1.69998	92		terpenoid biosynthetic process	biological_process	Eigenvector	Drought
GO:0009773	6.59858e-07	2.63033e-05	0.659444	0.669856	2.05136	25		photosynthetic electron transport in photosystem I	biological_process	Laplacian	Drought
GO:0016556	6.59858e-07	2.63033e-05	0.659444	0.501622	1.72912	75		mRNA modification	biological_process	Laplacian	Drought
GO:0071495	5.4066e-07	2.67858e-05	0.659444	0.364354	1.37933	368		cellular response to endogenous stimulus	biological_process	Strength	Drought
GO:0050896	5.8323e-07	2.84879e-05	0.659444	0.295014	1.16055	2612		response to stimulus	biological_process	Strength	Drought
GO:0014070	1.15511e-06	3.05795e-05	0.643552	0.399566	1.47578	206		response to organic cyclic compound	biological_process	Closeness	Drought
GO:0042254	1.15511e-06	3.05795e-05	0.643552	0.418035	1.52328	160		ribosome biogenesis	biological_process	Closeness	Drought
GO:0043207	1.15511e-06	3.05795e-05	0.643552	0.339128	1.30344	633		response to external biotic stimulus	biological_process	Closeness	Drought
GO:0051049	1.138e-06	3.05795e-05	0.643552	0.499068	1.72228	75		regulation of transport	biological_process	Closeness	Drought
GO:0051707	1.15511e-06	3.05795e-05	0.643552	0.339128	1.30344	633		response to other organism	biological_process	Closeness	Drought
GO:0044262	6.51344e-07	3.13731e-05	0.659444	0.362341	1.37525	397		cellular carbohydrate metabolic process	biological_process	Strength	Drought
GO:0006811	6.76886e-07	3.21567e-05	0.659444	0.352256	1.34409	472		ion transport	biological_process	Strength	Drought
GO:0006721	8.81311e-07	3.21725e-05	0.659444	0.474051	1.67831	98		terpenoid metabolic process	biological_process	Eigenvector	Drought
GO:0071495	8.30142e-07	3.27151e-05	0.659444	0.364746	1.37677	368		cellular response to endogenous stimulus	biological_process	Laplacian	Drought
GO:0009725	6.4283e-07	3.27843e-05	0.659444	0.337525	1.30031	658		response to hormone	biological_process	PageRank	Drought
GO:0016108	1.2749e-06	3.32431e-05	0.643552	0.522468	1.77276	62		tetraterpenoid metabolic process	biological_process	Closeness	Drought
GO:0016116	1.2749e-06	3.32431e-05	0.643552	0.522468	1.77276	62		carotenoid metabolic process	biological_process	Closeness	Drought
GO:0022613	8.64198e-07	3.36746e-05	0.659444	0.422904	1.54224	163		ribonucleoprotein complex biogenesis	biological_process	Laplacian	Drought
GO:0050794	9.66872e-07	3.49283e-05	0.643552	0.305856	1.1979	1597		regulation of cellular process	biological_process	Eigenvector	Drought
GO:0042446	1.39468e-06	3.60952e-05	0.643552	0.397706	1.4733	226		hormone biosynthetic process	biological_process	Closeness	Drought
GO:0006811	9.4976e-07	3.65974e-05	0.659444	0.351249	1.339	472		ion transport	biological_process	Laplacian	Drought
GO:0010033	7.87571e-07	3.69094e-05	0.659444	0.319277	1.24086	992		response to organic substance	biological_process	Strength	Drought
GO:0009737	1.06955e-06	3.78488e-05	0.643552	0.390589	1.46511	251		response to abscisic acid	biological_process	Eigenvector	Drought
GO:0097305	1.06955e-06	3.78488e-05	0.643552	0.390589	1.46511	251		response to alcohol	biological_process	Eigenvector	Drought
GO:0022900	1.08666e-06	3.8066e-05	0.643552	0.490196	1.72305	87		electron transport chain	biological_process	Eigenvector	Drought
GO:0044262	1.10377e-06	3.82788e-05	0.643552	0.362217	1.37696	397		cellular carbohydrate metabolic process	biological_process	Eigenvector	Drought
GO:0034470	8.4717e-07	3.91731e-05	0.659444	0.436257	1.57602	139		ncRNA processing	biological_process	Strength	Drought
GO:0034637	1.66848e-06	4.28614e-05	0.643552	0.383675	1.42736	249		cellular carbohydrate biosynthetic process	biological_process	Closeness	Drought
GO:0044262	8.55684e-07	4.30074e-05	0.659444	0.359215	1.36118	397		cellular carbohydrate metabolic process	biological_process	PageRank	Drought
GO:0033014	8.81311e-07	4.36627e-05	0.659444	0.497637	1.74347	81		tetrapyrrole biosynthetic process	biological_process	PageRank	Drought
GO:0032870	1.15511e-06	4.40211e-05	0.643552	0.362945	1.36992	365		cellular response to hormone stimulus	biological_process	Laplacian	Drought
GO:0006644	9.66872e-07	4.41199e-05	0.643552	0.41208	1.50799	176		phospholipid metabolic process	biological_process	Strength	Drought
GO:0071310	1.80572e-06	4.60458e-05	0.643552	0.354191	1.34665	448		cellular response to organic substance	biological_process	Closeness	Drought
GO:0016310	1.24067e-06	4.67679e-05	0.643552	0.329896	1.27104	741		phosphorylation	biological_process	Laplacian	Drought
GO:0044262	1.29201e-06	4.81794e-05	0.643552	0.360524	1.36481	397		cellular carbohydrate metabolic process	biological_process	Laplacian	Drought
GO:0006811	1.41179e-06	4.84763e-05	0.643552	0.347287	1.32861	472		ion transport	biological_process	Eigenvector	Drought
GO:0065008	1.44602e-06	4.91647e-05	0.643552	0.339466	1.30363	588		regulation of biological quality	biological_process	Eigenvector	Drought
GO:0042254	1.10377e-06	4.97127e-05	0.643552	0.420071	1.53071	160		ribosome biogenesis	biological_process	Strength	Drought
GO:1905392	1.97769e-06	5.00629e-05	0.627257	0.369203	1.38514	306		plant organ morphogenesis	biological_process	Closeness	Drought
GO:0019252	2.04647e-06	5.14288e-05	0.627257	0.479055	1.67609	88		starch biosynthetic process	biological_process	Closeness	Drought
GO:0016556	2.08087e-06	5.19169e-05	0.627257	0.494151	1.70531	75		mRNA modification	biological_process	Closeness	Drought
GO:0070887	1.54869e-06	5.21444e-05	0.643552	0.348924	1.33597	494		cellular response to chemical stimulus	biological_process	Eigenvector	Drought
GO:0006952	2.14966e-06	5.32501e-05	0.627257	0.34098	1.30432	535		defense response	biological_process	Closeness	Drought
GO:0044085	1.66848e-06	5.56375e-05	0.643552	0.331645	1.27788	671		cellular component biogenesis	biological_process	Eigenvector	Drought
GO:0017144	1.56581e-06	5.77683e-05	0.643552	0.368296	1.38205	319		drug metabolic process	biological_process	Laplacian	Drought
GO:0009637	2.39041e-06	5.8794e-05	0.627257	0.535775	1.78255	51		response to blue light	biological_process	Closeness	Drought
GO:0042221	1.36046e-06	6.0488e-05	0.643552	0.308599	1.20582	1398		response to chemical	biological_process	Strength	Drought
GO:0032870	1.25778e-06	6.14365e-05	0.643552	0.362789	1.37178	365		cellular response to hormone stimulus	biological_process	PageRank	Drought
GO:0009773	1.32623e-06	6.38802e-05	0.643552	0.666052	2.05528	25		photosynthetic electron transport in photosystem I	biological_process	PageRank	Drought
GO:0071310	1.94329e-06	6.41842e-05	0.627257	0.347498	1.32715	448		cellular response to organic substance	biological_process	Eigenvector	Drought
GO:0006612	2.66556e-06	6.50998e-05	0.627257	0.428661	1.54543	134		protein targeting to membrane	biological_process	Closeness	Drought
GO:0016108	1.39468e-06	6.53616e-05	0.643552	0.517555	1.77568	62		tetraterpenoid metabolic process	biological_process	PageRank	Drought
GO:0016116	1.39468e-06	6.53616e-05	0.643552	0.517555	1.77568	62		carotenoid metabolic process	biological_process	PageRank	Drought
GO:0070887	1.80572e-06	6.59183e-05	0.643552	0.346555	1.32335	494		cellular response to chemical stimulus	biological_process	Laplacian	Drought
GO:0019748	2.73435e-06	6.63128e-05	0.627257	0.392172	1.45424	231		secondary metabolic process	biological_process	Closeness	Drought
GO:0016999	1.53158e-06	6.63941e-05	0.643552	0.418331	1.52611	166		antibiotic metabolic process	biological_process	Strength	Drought
GO:0022900	1.51447e-06	6.63941e-05	0.643552	0.477673	1.67865	87		electron transport chain	biological_process	Strength	Drought
GO:0033993	2.76875e-06	6.66806e-05	0.627257	0.370611	1.39127	312		response to lipid	biological_process	Closeness	Drought
GO:0014070	1.9089e-06	6.8959e-05	0.627257	0.397276	1.46593	206		response to organic cyclic compound	biological_process	Laplacian	Drought
GO:0016108	1.65137e-06	6.98408e-05	0.643552	0.521565	1.78332	62		tetraterpenoid metabolic process	biological_process	Strength	Drought
GO:0016116	1.65137e-06	6.98408e-05	0.643552	0.521565	1.78332	62		carotenoid metabolic process	biological_process	Strength	Drought
GO:0035304	2.94071e-06	7.03338e-05	0.627257	0.574171	1.87643	41		regulation of protein dephosphorylation	biological_process	Closeness	Drought
GO:0070887	1.73693e-06	7.25745e-05	0.643552	0.345276	1.31846	494		cellular response to chemical stimulus	biological_process	Strength	Drought
GO:0016310	2.21844e-06	7.25808e-05	0.627257	0.328462	1.2692	741		phosphorylation	biological_process	Eigenvector	Drought
GO:0005982	2.25284e-06	7.30172e-05	0.627257	0.436982	1.57699	126		starch metabolic process	biological_process	Eigenvector	Drought
GO:0009773	1.77133e-06	7.31304e-05	0.643552	0.667297	2.04536	25		photosynthetic electron transport in photosystem I	biological_process	Strength	Drought
GO:0016109	3.21587e-06	7.53556e-05	0.627257	0.520288	1.76267	61		tetraterpenoid biosynthetic process	biological_process	Closeness	Drought
GO:0016117	3.21587e-06	7.53556e-05	0.627257	0.520288	1.76267	61		carotenoid biosynthetic process	biological_process	Closeness	Drought
GO:0022613	3.21587e-06	7.53556e-05	0.627257	0.411759	1.50213	163		ribonucleoprotein complex biogenesis	biological_process	Closeness	Drought
GO:0008219	3.35344e-06	7.80519e-05	0.627257	0.40306	1.47963	186		cell death	biological_process	Closeness	Drought
GO:0043067	3.42223e-06	7.9122e-05	0.627257	0.422308	1.52873	145		regulation of programmed cell death	biological_process	Closeness	Drought
GO:0016109	1.97769e-06	7.97514e-05	0.627257	0.519486	1.77375	61		tetraterpenoid biosynthetic process	biological_process	Strength	Drought
GO:0016117	1.97769e-06	7.97514e-05	0.627257	0.519486	1.77375	61		carotenoid biosynthetic process	biological_process	Strength	Drought
GO:0016051	3.56015e-06	8.17655e-05	0.627257	0.354422	1.34096	393		carbohydrate biosynthetic process	biological_process	Closeness	Drought
GO:0071495	1.77133e-06	8.19061e-05	0.643552	0.364575	1.37874	368		cellular response to endogenous stimulus	biological_process	PageRank	Drought
GO:0071407	2.56238e-06	8.22809e-05	0.627257	0.437651	1.57751	123		cellular response to organic cyclic compound	biological_process	Eigenvector	Drought
GO:0023052	2.63117e-06	8.37146e-05	0.627257	0.329106	1.27162	738		signaling	biological_process	Eigenvector	Drought
GO:0010218	2.14966e-06	8.56897e-05	0.627257	0.589853	1.90646	37		response to far red light	biological_process	Strength	Drought
GO:0017144	2.73435e-06	8.62066e-05	0.627257	0.368535	1.39061	319		drug metabolic process	biological_process	Eigenvector	Drought
GO:0006811	1.9089e-06	8.71061e-05	0.627257	0.349712	1.33279	472		ion transport	biological_process	PageRank	Drought
GO:0008654	2.25284e-06	8.87823e-05	0.627257	0.422825	1.53956	158		phospholipid biosynthetic process	biological_process	Strength	Drought
GO:0034470	1.97769e-06	8.9073e-05	0.627257	0.436168	1.58177	139		ncRNA processing	biological_process	PageRank	Drought
GO:0035303	3.90578e-06	8.91135e-05	0.610527	0.568255	1.85758	42		regulation of dephosphorylation	biological_process	Closeness	Drought
GO:1901135	2.49359e-06	9.71661e-05	0.627257	0.331732	1.27687	653		carbohydrate derivative metabolic process	biological_process	Strength	Drought
GO:0032870	2.59678e-06	0.000100062	0.627257	0.362539	1.37202	365		cellular response to hormone stimulus	biological_process	Strength	Drought
GO:0042254	2.25284e-06	0.000100165	0.627257	0.414562	1.51501	160		ribosome biogenesis	biological_process	PageRank	Drought
GO:0007165	2.63117e-06	0.000100274	0.627257	0.330627	1.2753	712		signal transduction	biological_process	Strength	Drought
GO:0016999	2.32163e-06	0.000101916	0.627257	0.41501	1.51966	166		antibiotic metabolic process	biological_process	PageRank	Drought
GO:0022900	2.87193e-06	0.000102679	0.627257	0.476541	1.6654	87		electron transport chain	biological_process	Laplacian	Drought
GO:0072593	4.66618e-06	0.000105767	0.610527	0.424329	1.528	133		reactive oxygen species metabolic process	biological_process	Closeness	Drought
GO:1901701	4.80443e-06	0.000108193	0.610527	0.367004	1.37876	319		cellular response to oxygen-containing compound	biological_process	Closeness	Drought
GO:0017144	2.87193e-06	0.000108259	0.627257	0.364181	1.37114	319		drug metabolic process	biological_process	Strength	Drought
GO:0016114	3.07829e-06	0.000108934	0.627257	0.46562	1.63507	92		terpenoid biosynthetic process	biological_process	Laplacian	Drought
GO:0016310	2.94071e-06	0.00010966	0.627257	0.326152	1.25962	741		phosphorylation	biological_process	Strength	Drought
GO:0016109	2.56238e-06	0.000109708	0.627257	0.515468	1.76615	61		tetraterpenoid biosynthetic process	biological_process	PageRank	Drought
GO:0016117	2.56238e-06	0.000109708	0.627257	0.515468	1.76615	61		carotenoid biosynthetic process	biological_process	PageRank	Drought
GO:1901576	3.21587e-06	0.000112653	0.627257	0.293465	1.15216	2325		organic substance biosynthetic process	biological_process	Laplacian	Drought
GO:0009072	3.28465e-06	0.000113912	0.627257	0.446564	1.59474	114		aromatic amino acid family metabolic process	biological_process	Laplacian	Drought
GO:0010033	2.73435e-06	0.000115643	0.627257	0.318024	1.235	992		response to organic substance	biological_process	PageRank	Drought
GO:0007165	2.76875e-06	0.000115687	0.627257	0.329533	1.27083	712		signal transduction	biological_process	PageRank	Drought
GO:0010218	5.2192e-06	0.000116775	0.610527	0.584205	1.88653	37		response to far red light	biological_process	Closeness	Drought
GO:0017144	5.28833e-06	0.000117564	0.610527	0.36645	1.37668	319		drug metabolic process	biological_process	Closeness	Drought
GO:0009311	5.42658e-06	0.000119869	0.610527	0.453763	1.6141	109		oligosaccharide metabolic process	biological_process	Closeness	Drought
GO:0042743	5.49571e-06	0.000120627	0.610527	0.444406	1.58762	117		hydrogen peroxide metabolic process	biological_process	Closeness	Drought
GO:0016556	3.31905e-06	0.000122452	0.627257	0.490025	1.69959	75		mRNA modification	biological_process	Strength	Drought
GO:0044249	3.6984e-06	0.000126991	0.627257	0.293922	1.15361	2217		cellular biosynthetic process	biological_process	Laplacian	Drought
GO:0050776	5.9796e-06	0.000130423	0.610527	0.422549	1.52159	133		regulation of immune response	biological_process	Closeness	Drought
GO:0005984	6.04873e-06	0.000131106	0.610527	0.45444	1.60351	100		disaccharide metabolic process	biological_process	Closeness	Drought
GO:0033692	6.25611e-06	0.000134759	0.610527	0.380202	1.4113	237		cellular polysaccharide biosynthetic process	biological_process	Closeness	Drought
GO:0006721	6.46349e-06	0.000137518	0.610527	0.456837	1.61169	98		terpenoid metabolic process	biological_process	Closeness	Drought
GO:0010941	6.46349e-06	0.000137518	0.610527	0.419753	1.52083	147		regulation of cell death	biological_process	Closeness	Drought
GO:0009751	6.60175e-06	0.000138757	0.610527	0.427221	1.54077	135		response to salicylic acid	biological_process	Closeness	Drought
GO:0010016	6.60175e-06	0.000138757	0.610527	0.397392	1.46598	203		shoot system morphogenesis	biological_process	Closeness	Drought
GO:0009637	3.90578e-06	0.000142582	0.610527	0.533424	1.78475	51		response to blue light	biological_process	Strength	Drought
GO:0008654	3.49102e-06	0.000144129	0.627257	0.416889	1.5234	158		phospholipid biosynthetic process	biological_process	PageRank	Drought
GO:0050794	4.25142e-06	0.000144548	0.610527	0.301294	1.17856	1597		regulation of cellular process	biological_process	Laplacian	Drought
GO:0006721	4.32054e-06	0.000145472	0.610527	0.458227	1.61721	98		terpenoid metabolic process	biological_process	Laplacian	Drought
GO:0009451	4.66618e-06	0.000145787	0.610527	0.414047	1.51915	160		RNA modification	biological_process	Eigenvector	Drought
GO:0071407	7.15545e-06	0.000149489	0.610527	0.432415	1.54944	123		cellular response to organic cyclic compound	biological_process	Closeness	Drought
GO:0022900	3.6984e-06	0.000150895	0.627257	0.475072	1.67419	87		electron transport chain	biological_process	PageRank	Drought
GO:0010114	7.29439e-06	0.000151479	0.610527	0.566137	1.84569	40		response to red light	biological_process	Closeness	Drought
GO:0010218	3.83665e-06	0.000154715	0.610527	0.592593	1.92171	37		response to far red light	biological_process	PageRank	Drought
GO:0007165	4.66618e-06	0.000155599	0.610527	0.327988	1.26303	712		signal transduction	biological_process	Laplacian	Drought
GO:0070887	3.90578e-06	0.000155692	0.610527	0.345239	1.31825	494		cellular response to chemical stimulus	biological_process	PageRank	Drought
GO:0022613	4.32054e-06	0.00015608	0.610527	0.41357	1.50824	163		ribonucleoprotein complex biogenesis	biological_process	Strength	Drought
GO:0006644	4.04403e-06	0.000159372	0.610527	0.408581	1.49935	176		phospholipid metabolic process	biological_process	PageRank	Drought
GO:0050896	4.11316e-06	0.000160275	0.610527	0.293206	1.15449	2612		response to stimulus	biological_process	PageRank	Drought
GO:0016556	4.18229e-06	0.000161158	0.610527	0.4877	1.69888	75		mRNA modification	biological_process	PageRank	Drought
GO:0014070	5.35745e-06	0.00016589	0.610527	0.391944	1.45568	206		response to organic cyclic compound	biological_process	Eigenvector	Drought
GO:0002682	8.12801e-06	0.000167785	0.593325	0.419876	1.51375	134		regulation of immune system process	biological_process	Closeness	Drought
GO:0006790	4.73531e-06	0.000169299	0.610527	0.366729	1.37977	314		sulfur compound metabolic process	biological_process	Strength	Drought
GO:0042221	4.4588e-06	0.000169924	0.610527	0.307312	1.20009	1398		response to chemical	biological_process	PageRank	Drought
GO:0044550	8.54482e-06	0.000175346	0.593325	0.439975	1.56654	111		secondary metabolite biosynthetic process	biological_process	Closeness	Drought
GO:0071310	5.2192e-06	0.000184696	0.610527	0.344182	1.31235	448		cellular response to organic substance	biological_process	Strength	Drought
GO:0005982	4.94269e-06	0.000186318	0.610527	0.434067	1.56549	126		starch metabolic process	biological_process	PageRank	Drought
GO:0098542	9.23951e-06	0.000188486	0.593325	0.343202	1.30622	458		defense response to other organism	biological_process	Closeness	Drought
GO:0042743	5.77222e-06	0.00018885	0.610527	0.442127	1.58079	117		hydrogen peroxide metabolic process	biological_process	Laplacian	Drought
GO:0071310	5.77222e-06	0.00018885	0.610527	0.345292	1.31307	448		cellular response to organic substance	biological_process	Laplacian	Drought
GO:0032879	9.37844e-06	0.000190201	0.593325	0.466192	1.63419	90		regulation of localization	biological_process	Closeness	Drought
GO:0009653	9.65632e-06	0.000194698	0.593325	0.32466	1.2524	698		anatomical structure morphogenesis	biological_process	Closeness	Drought
GO:0010103	6.46349e-06	0.000198366	0.610527	0.504523	1.7257	63		stomatal complex morphogenesis	biological_process	Eigenvector	Drought
GO:0042743	6.74e-06	0.000205038	0.610527	0.438226	1.57278	117		hydrogen peroxide metabolic process	biological_process	Eigenvector	Drought
GO:0072657	1.04899e-05	0.000209075	0.593325	0.423388	1.52828	137		protein localization to membrane	biological_process	Closeness	Drought
GO:0090150	1.04899e-05	0.000209075	0.593325	0.423388	1.52828	137		establishment of protein localization to membrane	biological_process	Closeness	Drought
GO:0033993	7.15545e-06	0.000215784	0.610527	0.36628	1.38032	312		response to lipid	biological_process	Eigenvector	Drought
GO:0009072	6.32524e-06	0.000221575	0.610527	0.440691	1.57344	114		aromatic amino acid family metabolic process	biological_process	Strength	Drought
GO:0009637	5.9796e-06	0.000222981	0.610527	0.532219	1.79156	51		response to blue light	biological_process	PageRank	Drought
GO:0010200	1.13236e-05	0.000224401	0.593325	0.446545	1.58275	105		response to chitin	biological_process	Closeness	Drought
GO:0005982	7.29439e-06	0.000234231	0.610527	0.435545	1.56362	126		starch metabolic process	biological_process	Laplacian	Drought
GO:0044238	7.29439e-06	0.000234231	0.610527	0.284415	1.12278	3600		primary metabolic process	biological_process	Laplacian	Drought
GO:0006790	6.39437e-06	0.000235911	0.610527	0.364699	1.37297	314		sulfur compound metabolic process	biological_process	PageRank	Drought
GO:0010103	1.22961e-05	0.00024229	0.593325	0.4955	1.68437	63		stomatal complex morphogenesis	biological_process	Closeness	Drought
GO:0005982	7.01652e-06	0.000243333	0.610527	0.429865	1.54534	126		starch metabolic process	biological_process	Strength	Drought
GO:0042445	7.15545e-06	0.000245694	0.610527	0.378845	1.41153	251		hormone metabolic process	biological_process	Strength	Drought
GO:0009072	6.87826e-06	0.000251093	0.610527	0.43861	1.57002	114		aromatic amino acid family metabolic process	biological_process	PageRank	Drought
GO:1901135	7.01652e-06	0.000253472	0.610527	0.329666	1.26937	653		carbohydrate derivative metabolic process	biological_process	PageRank	Drought
GO:0050789	8.68376e-06	0.000259614	0.593325	0.297113	1.16515	1897		regulation of biological process	biological_process	Eigenvector	Drought
GO:0006820	1.34076e-05	0.000262699	0.593325	0.381154	1.4134	233		anion transport	biological_process	Closeness	Drought
GO:0009637	8.26695e-06	0.000263025	0.593325	0.521944	1.73491	51		response to blue light	biological_process	Laplacian	Drought
GO:0035304	8.96163e-06	0.000265632	0.593325	0.558234	1.81754	41		regulation of protein dephosphorylation	biological_process	Eigenvector	Drought
GO:0010374	9.23951e-06	0.000271548	0.593325	0.484025	1.67654	73		stomatal complex development	biological_process	Eigenvector	Drought
GO:0017144	7.98907e-06	0.00028563	0.593325	0.36067	1.35885	319		drug metabolic process	biological_process	PageRank	Drought
GO:0032879	8.68376e-06	0.000295248	0.593325	0.455271	1.60419	90		regulation of localization	biological_process	Strength	Drought
GO:0071396	1.52193e-05	0.00029652	0.593325	0.406729	1.47769	155		cellular response to lipid	biological_process	Closeness	Drought
GO:0042445	8.40588e-06	0.000297465	0.593325	0.379315	1.41719	251		hormone metabolic process	biological_process	PageRank	Drought
GO:0016310	8.54482e-06	0.000299328	0.593325	0.324006	1.25104	741		phosphorylation	biological_process	PageRank	Drought
GO:0035303	1.0351e-05	0.000301658	0.593325	0.5509	1.79697	42		regulation of dephosphorylation	biological_process	Eigenvector	Drought
GO:0023052	9.51738e-06	0.000320449	0.593325	0.322329	1.24483	738		signaling	biological_process	Strength	Drought
GO:0010114	1.14625e-05	0.000331266	0.593325	0.554254	1.8015	40		response to red light	biological_process	Eigenvector	Drought
GO:0009755	9.93419e-06	0.000331267	0.593325	0.356923	1.3435	317		hormone-mediated signaling pathway	biological_process	Strength	Drought
GO:0009767	1.7174e-05	0.000332735	0.57561	0.565794	1.8371	39		photosynthetic electron transport chain	biological_process	Closeness	Drought
GO:0016114	1.77325e-05	0.000341647	0.57561	0.457754	1.60729	92		terpenoid biosynthetic process	biological_process	Closeness	Drought
GO:0014070	1.0351e-05	0.000341879	0.593325	0.389102	1.43539	206		response to organic cyclic compound	biological_process	Strength	Drought
GO:0009737	1.11846e-05	0.000346324	0.593325	0.380275	1.41457	251		response to abscisic acid	biological_process	Laplacian	Drought
GO:0009755	1.11846e-05	0.000346324	0.593325	0.357279	1.34063	317		hormone-mediated signaling pathway	biological_process	Laplacian	Drought
GO:0097305	1.11846e-05	0.000346324	0.593325	0.380275	1.41457	251		response to alcohol	biological_process	Laplacian	Drought
GO:0050794	1.06289e-05	0.000347745	0.593325	0.30021	1.17603	1597		regulation of cellular process	biological_process	Strength	Drought
GO:0009694	1.16014e-05	0.000349859	0.593325	0.459665	1.60197	83		jasmonic acid metabolic process	biological_process	Laplacian	Drought
GO:0023052	1.16014e-05	0.000349859	0.593325	0.321392	1.23828	738		signaling	biological_process	Laplacian	Drought
GO:0042445	1.14625e-05	0.000349859	0.593325	0.380076	1.41383	251		hormone metabolic process	biological_process	Laplacian	Drought
GO:0046677	1.09068e-05	0.000353501	0.593325	0.387612	1.43198	210		response to antibiotic	biological_process	Strength	Drought
GO:0009058	1.11846e-05	0.000359151	0.593325	0.290447	1.14123	2437		biosynthetic process	biological_process	Strength	Drought
GO:0006972	1.91288e-05	0.000366511	0.57561	0.466883	1.62051	80		hyperosmotic response	biological_process	Closeness	Drought
GO:0010243	1.9408e-05	0.000369818	0.57561	0.426143	1.52677	122		response to organonitrogen compound	biological_process	Closeness	Drought
GO:0010363	1.96873e-05	0.00037309	0.57561	0.430221	1.54009	121		regulation of plant-type hypersensitive response	biological_process	Closeness	Drought
GO:0022613	1.07678e-05	0.000373428	0.593325	0.4081	1.49262	163		ribonucleoprotein complex biogenesis	biological_process	PageRank	Drought
GO:0006812	1.17404e-05	0.000373538	0.593325	0.356152	1.34059	317		cation transport	biological_process	Strength	Drought
GO:0046677	1.14625e-05	0.000389725	0.593325	0.386825	1.43192	210		response to antibiotic	biological_process	PageRank	Drought
GO:0071310	1.14625e-05	0.000389725	0.593325	0.343313	1.3055	448		cellular response to organic substance	biological_process	PageRank	Drought
GO:0006812	1.35466e-05	0.000404996	0.593325	0.356263	1.33681	317		cation transport	biological_process	Laplacian	Drought
GO:0035304	1.38245e-05	0.000406298	0.593325	0.546206	1.7735	41		regulation of protein dephosphorylation	biological_process	Laplacian	Drought
GO:0044085	1.38245e-05	0.000406298	0.593325	0.32508	1.24999	671		cellular component biogenesis	biological_process	Laplacian	Drought
GO:0009737	1.34076e-05	0.000418898	0.593325	0.373947	1.39328	251		response to abscisic acid	biological_process	Strength	Drought
GO:0097305	1.34076e-05	0.000418898	0.593325	0.373947	1.39328	251		response to alcohol	biological_process	Strength	Drought
GO:0002831	2.24797e-05	0.000423694	0.57561	0.409144	1.48481	152		regulation of response to biotic stimulus	biological_process	Closeness	Drought
GO:0080135	2.2759e-05	0.000426638	0.57561	0.422815	1.51504	123		regulation of cellular response to stress	biological_process	Closeness	Drought
GO:0042737	1.49401e-05	0.000428199	0.593325	0.488951	1.68558	69		drug catabolic process	biological_process	Eigenvector	Drought
GO:0006732	1.28519e-05	0.000432722	0.593325	0.428998	1.54242	121		coenzyme metabolic process	biological_process	PageRank	Drought
GO:0042743	1.38245e-05	0.000456602	0.593325	0.428902	1.5377	117		hydrogen peroxide metabolic process	biological_process	PageRank	Drought
GO:0051716	1.38245e-05	0.000456602	0.593325	0.31051	1.20698	1073		cellular response to stimulus	biological_process	PageRank	Drought
GO:0016052	1.43816e-05	0.000470522	0.593325	0.391568	1.44128	189		carbohydrate catabolic process	biological_process	PageRank	Drought
GO:0042445	1.7174e-05	0.000488193	0.57561	0.375767	1.40951	251		hormone metabolic process	biological_process	Eigenvector	Drought
GO:0051716	1.74533e-05	0.000492097	0.57561	0.310648	1.20966	1073		cellular response to stimulus	biological_process	Eigenvector	Drought
GO:0042793	1.77325e-05	0.000495939	0.57561	0.546731	1.77705	40		plastid transcription	biological_process	Eigenvector	Drought
GO:0010016	1.85703e-05	0.000515213	0.57561	0.389146	1.44459	203		shoot system morphogenesis	biological_process	Eigenvector	Drought
GO:0051716	1.77325e-05	0.000516776	0.57561	0.307725	1.19618	1073		cellular response to stimulus	biological_process	Laplacian	Drought
GO:0042493	1.91288e-05	0.000526496	0.57561	0.356582	1.34589	327		response to drug	biological_process	Eigenvector	Drought
GO:0010374	2.94664e-05	0.000549406	0.57561	0.473108	1.62717	73		stomatal complex development	biological_process	Closeness	Drought
GO:0006721	1.7174e-05	0.000556631	0.57561	0.440844	1.56204	98		terpenoid metabolic process	biological_process	PageRank	Drought
GO:0009058	1.74533e-05	0.000560444	0.57561	0.290598	1.14362	2437		biosynthetic process	biological_process	PageRank	Drought
GO:0006468	2.0525e-05	0.000560478	0.57561	0.342379	1.30453	423		protein phosphorylation	biological_process	Eigenvector	Drought
GO:0048583	3.05889e-05	0.000567286	0.557332	0.356303	1.33856	319		regulation of response to stimulus	biological_process	Closeness	Drought
GO:0009072	2.10835e-05	0.000571231	0.57561	0.432026	1.54721	114		aromatic amino acid family metabolic process	biological_process	Eigenvector	Drought
GO:0006520	2.13627e-05	0.00057431	0.57561	0.351734	1.33273	356		cellular amino acid metabolic process	biological_process	Eigenvector	Drought
GO:1901564	3.11502e-05	0.000574621	0.557332	0.291023	1.1433	2240		organonitrogen compound metabolic process	biological_process	Closeness	Drought
GO:0071554	3.22727e-05	0.000592178	0.557332	0.350218	1.32071	348		cell wall organization or biogenesis	biological_process	Closeness	Drought
GO:0019252	2.22005e-05	0.00059224	0.57561	0.458961	1.6146	88		starch biosynthetic process	biological_process	Eigenvector	Drought
GO:0019252	2.10835e-05	0.000609313	0.57561	0.453329	1.58561	88		starch biosynthetic process	biological_process	Laplacian	Drought
GO:0006811	1.90747e-07	0.000613359	0.690132	0.357825	1.36382	472		ion transport	biological_process	Betweenness	Drought
GO:0044036	3.53725e-07	0.000613359	0.674963	0.443366	1.59476	131		cell wall macromolecule metabolic process	biological_process	Betweenness	Drought
GO:0009108	3.39564e-05	0.000619794	0.557332	0.451134	1.58141	90		coenzyme biosynthetic process	biological_process	Closeness	Drought
GO:0006732	2.22005e-05	0.000631076	0.57561	0.425257	1.52354	121		coenzyme metabolic process	biological_process	Laplacian	Drought
GO:0033993	2.22005e-05	0.000631076	0.57561	0.360016	1.35032	312		response to lipid	biological_process	Laplacian	Drought
GO:0014070	1.99665e-05	0.000635264	0.57561	0.385397	1.42395	206		response to organic cyclic compound	biological_process	PageRank	Drought
GO:0009250	3.50789e-05	0.00063693	0.557332	0.399913	1.45974	164		glucan biosynthetic process	biological_process	Closeness	Drought
GO:0009755	2.0525e-05	0.000641267	0.57561	0.357747	1.34731	317		hormone-mediated signaling pathway	biological_process	PageRank	Drought
GO:0032879	2.0525e-05	0.000641267	0.57561	0.452383	1.5964	90		regulation of localization	biological_process	PageRank	Drought
GO:0009755	2.4993e-05	0.000661646	0.57561	0.358204	1.35136	317		hormone-mediated signaling pathway	biological_process	Eigenvector	Drought
GO:0045088	3.78852e-05	0.000684301	0.557332	0.418274	1.50342	131		regulation of innate immune response	biological_process	Closeness	Drought
GO:0071407	2.4993e-05	0.000704679	0.57561	0.424107	1.52022	123		cellular response to organic cyclic compound	biological_process	Laplacian	Drought
GO:0010114	2.30382e-05	0.000713362	0.57561	0.552878	1.80744	40		response to red light	biological_process	PageRank	Drought
GO:0051049	2.33175e-05	0.000715619	0.57561	0.466846	1.62624	75		regulation of transport	biological_process	PageRank	Drought
GO:0009637	2.75062e-05	0.000722663	0.57561	0.52343	1.75178	51		response to blue light	biological_process	Eigenvector	Drought
GO:0071407	2.35967e-05	0.000730655	0.57561	0.419243	1.50387	123		cellular response to organic cyclic compound	biological_process	Strength	Drought
GO:0006725	2.80647e-05	0.000731792	0.57561	0.293647	1.15132	1846		cellular aromatic compound metabolic process	biological_process	Eigenvector	Drought
GO:0009072	4.12527e-05	0.000737445	0.557332	0.428414	1.52862	114		aromatic amino acid family metabolic process	biological_process	Closeness	Drought
GO:0009611	4.12527e-05	0.000737445	0.557332	0.40906	1.48362	150		response to wounding	biological_process	Closeness	Drought
GO:1901564	2.94664e-05	0.000762609	0.57561	0.291356	1.14503	2240		organonitrogen compound metabolic process	biological_process	Eigenvector	Drought
GO:0031348	4.29365e-05	0.000763608	0.557332	0.494509	1.67533	61		negative regulation of defense response	biological_process	Closeness	Drought
GO:0023052	2.52722e-05	0.000768807	0.57561	0.321018	1.23954	738		signaling	biological_process	PageRank	Drought
GO:0000023	4.34977e-05	0.000769643	0.557332	0.45899	1.59312	80		maltose metabolic process	biological_process	Closeness	Drought
GO:0009416	4.4059e-05	0.000771699	0.557332	0.336703	1.28216	467		response to light stimulus	biological_process	Closeness	Drought
GO:0032101	4.4059e-05	0.000771699	0.557332	0.406112	1.46759	143		regulation of response to external stimulus	biological_process	Closeness	Drought
GO:0051049	2.55515e-05	0.000784181	0.57561	0.469667	1.62898	75		regulation of transport	biological_process	Strength	Drought
GO:0046677	3.05889e-05	0.000785796	0.557332	0.380275	1.41334	210		response to antibiotic	biological_process	Eigenvector	Drought
GO:0010383	6.854e-07	0.000792323	0.659444	0.444623	1.5953	125		cell wall polysaccharide metabolic process	biological_process	Betweenness	Drought
GO:0051716	2.69477e-05	0.000819777	0.57561	0.308767	1.20208	1073		cellular response to stimulus	biological_process	Strength	Drought
GO:0048585	4.79877e-05	0.000836289	0.557332	0.436431	1.54178	101		negative regulation of response to stimulus	biological_process	Closeness	Drought
GO:0005976	2.83439e-05	0.000847386	0.57561	0.345281	1.3075	373		polysaccharide metabolic process	biological_process	Strength	Drought
GO:0042743	2.83439e-05	0.000847386	0.57561	0.434243	1.5528	117		hydrogen peroxide metabolic process	biological_process	Strength	Drought
GO:0006725	4.91102e-05	0.000851572	0.557332	0.292636	1.14605	1846		cellular aromatic compound metabolic process	biological_process	Closeness	Drought
GO:0009694	3.33952e-05	0.000851577	0.557332	0.464279	1.62623	83		jasmonic acid metabolic process	biological_process	Eigenvector	Drought
GO:0006812	2.83439e-05	0.000854754	0.57561	0.355482	1.33878	317		cation transport	biological_process	PageRank	Drought
GO:0050794	2.89052e-05	0.000856779	0.57561	0.298472	1.16827	1597		regulation of cellular process	biological_process	PageRank	Drought
GO:0072330	2.89052e-05	0.000856779	0.57561	0.370691	1.38414	246		monocarboxylic acid biosynthetic process	biological_process	PageRank	Drought
GO:0009694	5.02327e-05	0.000866702	0.557332	0.456889	1.59143	83		jasmonic acid metabolic process	biological_process	Closeness	Drought
GO:0046677	3.11502e-05	0.0008712	0.557332	0.374769	1.3846	210		response to antibiotic	biological_process	Laplacian	Drought
GO:0072593	2.94664e-05	0.000873415	0.57561	0.412823	1.49004	133		reactive oxygen species metabolic process	biological_process	Strength	Drought
GO:0023014	5.13553e-05	0.00087734	0.557332	0.443249	1.55526	91		signal transduction by protein phosphorylation	biological_process	Closeness	Drought
GO:0031399	5.13553e-05	0.00087734	0.557332	0.454411	1.58533	84		regulation of protein modification process	biological_process	Closeness	Drought
GO:0008150	1.01821e-06	0.000882788	0.643552	0.280218	1.10931	6413		biological_process	biological_process	Betweenness	Drought
GO:0009753	3.22727e-05	0.000888267	0.557332	0.40169	1.4628	158		response to jasmonic acid	biological_process	Laplacian	Drought
GO:0072330	3.22727e-05	0.000888267	0.557332	0.368921	1.37091	246		monocarboxylic acid biosynthetic process	biological_process	Laplacian	Drought
GO:0010310	5.24778e-05	0.000892122	0.557332	0.552789	1.78509	37		regulation of hydrogen peroxide metabolic process	biological_process	Closeness	Drought
GO:0019344	3.28339e-05	0.000896599	0.557332	0.473796	1.60631	64		cysteine biosynthetic process	biological_process	Laplacian	Drought
GO:0009451	3.33952e-05	0.000904801	0.557332	0.398526	1.45209	160		RNA modification	biological_process	Laplacian	Drought
GO:0042737	3.17114e-05	0.000931993	0.557332	0.476519	1.65161	69		drug catabolic process	biological_process	PageRank	Drought
GO:0010410	1.61714e-06	0.00093471	0.643552	0.473705	1.6739	94		hemicellulose metabolic process	biological_process	Betweenness	Drought
GO:0044264	1.39468e-06	0.00093471	0.643552	0.369505	1.39181	342		cellular polysaccharide metabolic process	biological_process	Betweenness	Drought
GO:0042446	3.22727e-05	0.000940518	0.557332	0.375252	1.39418	226		hormone biosynthetic process	biological_process	PageRank	Drought
GO:0009738	5.69678e-05	0.000963728	0.557332	0.431672	1.53337	107		abscisic acid-activated signaling pathway	biological_process	Closeness	Drought
GO:0006812	2.39041e-06	0.000974118	0.627257	0.367961	1.38377	317		cation transport	biological_process	Betweenness	Drought
GO:0044262	2.52799e-06	0.000974118	0.627257	0.357015	1.35139	397		cellular carbohydrate metabolic process	biological_process	Betweenness	Drought
GO:0071554	2.08087e-06	0.000974118	0.627257	0.362606	1.36666	348		cell wall organization or biogenesis	biological_process	Betweenness	Drought
GO:0016114	3.39564e-05	0.000981341	0.557332	0.448531	1.58571	92		terpenoid biosynthetic process	biological_process	PageRank	Drought
GO:0006721	3.39564e-05	0.000997974	0.557332	0.445166	1.57838	98		terpenoid metabolic process	biological_process	Strength	Drought
GO:0016114	3.45177e-05	0.00100594	0.557332	0.452922	1.59887	92		terpenoid biosynthetic process	biological_process	Strength	Drought
GO:0009767	4.01302e-05	0.00101585	0.557332	0.552727	1.78678	39		photosynthetic electron transport chain	biological_process	Eigenvector	Drought
GO:0009787	4.12527e-05	0.00102189	0.557332	0.581024	1.8319	31		regulation of abscisic acid-activated signaling pathway	biological_process	Eigenvector	Drought
GO:1901419	4.12527e-05	0.00102189	0.557332	0.581024	1.8319	31		regulation of response to alcohol	biological_process	Eigenvector	Drought
GO:1905957	4.12527e-05	0.00102189	0.557332	0.581024	1.8319	31		regulation of cellular response to alcohol	biological_process	Eigenvector	Drought
GO:0044249	3.56402e-05	0.00103	0.557332	0.288956	1.13513	2217		cellular biosynthetic process	biological_process	Strength	Drought
GO:0009767	3.84464e-05	0.00103358	0.557332	0.543224	1.75621	39		photosynthetic electron transport chain	biological_process	Laplacian	Drought
GO:0010103	3.90077e-05	0.00104061	0.557332	0.481467	1.62763	63		stomatal complex morphogenesis	biological_process	Laplacian	Drought
GO:0051049	3.95689e-05	0.00104752	0.557332	0.457434	1.57681	75		regulation of transport	biological_process	Laplacian	Drought
GO:0005976	4.01302e-05	0.00105433	0.557332	0.345564	1.30438	373		polysaccharide metabolic process	biological_process	Laplacian	Drought
GO:0009753	4.29365e-05	0.0010549	0.557332	0.399785	1.46531	158		response to jasmonic acid	biological_process	Eigenvector	Drought
GO:0016053	4.34977e-05	0.0010549	0.557332	0.336149	1.28464	453		organic acid biosynthetic process	biological_process	Eigenvector	Drought
GO:0046394	4.34977e-05	0.0010549	0.557332	0.336149	1.28464	453		carboxylic acid biosynthetic process	biological_process	Eigenvector	Drought
GO:0009311	4.4059e-05	0.00106109	0.557332	0.428352	1.52935	109		oligosaccharide metabolic process	biological_process	Eigenvector	Drought
GO:1901360	6.3736e-05	0.00107299	0.538434	0.292047	1.1446	1897		organic cyclic compound metabolic process	biological_process	Closeness	Drought
GO:0035303	4.12527e-05	0.00107567	0.557332	0.53949	1.75654	42		regulation of dephosphorylation	biological_process	Laplacian	Drought
GO:0072330	4.51815e-05	0.00108062	0.557332	0.367836	1.37896	246		monocarboxylic acid biosynthetic process	biological_process	Eigenvector	Drought
GO:0002376	6.71202e-05	0.00109798	0.538434	0.344262	1.29957	369		immune system process	biological_process	Closeness	Drought
GO:0006982	6.71202e-05	0.00109798	0.538434	0.971016	2.06806	3		response to lipid hydroperoxide	biological_process	Closeness	Drought
GO:0010335	6.71202e-05	0.00109798	0.538434	0.971016	2.06806	3		response to non-ionic osmotic stress	biological_process	Closeness	Drought
GO:0033194	6.71202e-05	0.00109798	0.538434	0.971016	2.06806	3		response to hydroperoxide	biological_process	Closeness	Drought
GO:0042822	6.71202e-05	0.00109798	0.538434	0.971016	2.06806	3		pyridoxal phosphate metabolic process	biological_process	Closeness	Drought
GO:0042823	6.71202e-05	0.00109798	0.538434	0.971016	2.06806	3		pyridoxal phosphate biosynthetic process	biological_process	Closeness	Drought
GO:0015706	6.82482e-05	0.001106	0.538434	0.510679	1.70357	52		nitrate transport	biological_process	Closeness	Drought
GO:0042793	6.82482e-05	0.001106	0.538434	0.534479	1.74248	40		plastid transcription	biological_process	Closeness	Drought
GO:0000165	6.93763e-05	0.00111906	0.538434	0.444627	1.55454	87		MAPK cascade	biological_process	Closeness	Drought
GO:0009737	3.95689e-05	0.0011248	0.557332	0.369013	1.3787	251		response to abscisic acid	biological_process	PageRank	Drought
GO:0097305	3.95689e-05	0.0011248	0.557332	0.369013	1.3787	251		response to alcohol	biological_process	PageRank	Drought
GO:0080167	3.31905e-06	0.00115105	0.627257	0.553048	1.83372	47		response to karrikin	biological_process	Betweenness	Drought
GO:0042737	4.06914e-05	0.00116626	0.557332	0.473249	1.63164	69		drug catabolic process	biological_process	Strength	Drought
GO:0006520	4.51815e-05	0.00116932	0.557332	0.346346	1.30611	356		cellular amino acid metabolic process	biological_process	Laplacian	Drought
GO:0010114	4.57427e-05	0.00117508	0.557332	0.536851	1.73772	40		response to red light	biological_process	Laplacian	Drought
GO:0010114	4.18139e-05	0.00118861	0.557332	0.545214	1.78207	40		response to red light	biological_process	Strength	Drought
GO:0072593	4.68652e-05	0.00119506	0.557332	0.412346	1.48473	133		reactive oxygen species metabolic process	biological_process	Laplacian	Drought
GO:0006732	5.13553e-05	0.00121156	0.557332	0.412315	1.48487	121		coenzyme metabolic process	biological_process	Eigenvector	Drought
GO:0016051	5.13553e-05	0.00121156	0.557332	0.339501	1.29061	393		carbohydrate biosynthetic process	biological_process	Eigenvector	Drought
GO:0006732	4.34977e-05	0.00122642	0.557332	0.422664	1.5143	121		coenzyme metabolic process	biological_process	Strength	Drought
GO:0005976	5.24778e-05	0.00122968	0.557332	0.342972	1.30228	373		polysaccharide metabolic process	biological_process	Eigenvector	Drought
GO:0006468	4.96715e-05	0.00123551	0.557332	0.338717	1.28587	423		protein phosphorylation	biological_process	Laplacian	Drought
GO:0016053	5.02327e-05	0.00123551	0.557332	0.337404	1.2835	453		organic acid biosynthetic process	biological_process	Laplacian	Drought
GO:0042446	5.02327e-05	0.00123551	0.557332	0.3701	1.37004	226		hormone biosynthetic process	biological_process	Laplacian	Drought
GO:0044283	4.91102e-05	0.00123551	0.557332	0.324827	1.24482	587		small molecule biosynthetic process	biological_process	Laplacian	Drought
GO:0046394	5.02327e-05	0.00123551	0.557332	0.337404	1.2835	453		carboxylic acid biosynthetic process	biological_process	Laplacian	Drought
GO:0042446	4.46202e-05	0.00124793	0.557332	0.373934	1.38566	226		hormone biosynthetic process	biological_process	Strength	Drought
GO:0044272	7.84006e-05	0.00125877	0.538434	0.383905	1.4103	188		sulfur compound biosynthetic process	biological_process	Closeness	Drought
GO:0051049	5.41615e-05	0.00126062	0.557332	0.454555	1.57638	75		regulation of transport	biological_process	Eigenvector	Drought
GO:0044272	5.47228e-05	0.00126519	0.557332	0.380701	1.40612	188		sulfur compound biosynthetic process	biological_process	Eigenvector	Drought
GO:0042737	5.36003e-05	0.00130905	0.557332	0.478081	1.63165	69		drug catabolic process	biological_process	Laplacian	Drought
GO:0009069	8.29128e-05	0.00132508	0.538434	0.431021	1.52087	100		serine family amino acid metabolic process	biological_process	Closeness	Drought
GO:0016052	8.40409e-05	0.00133694	0.538434	0.383516	1.40902	189		carbohydrate catabolic process	biological_process	Closeness	Drought
GO:0009753	4.74265e-05	0.0013372	0.557332	0.396362	1.44839	158		response to jasmonic acid	biological_process	PageRank	Drought
GO:0016053	4.91102e-05	0.00136251	0.557332	0.334351	1.27215	453		organic acid biosynthetic process	biological_process	PageRank	Drought
GO:0046394	4.91102e-05	0.00136251	0.557332	0.334351	1.27215	453		carboxylic acid biosynthetic process	biological_process	PageRank	Drought
GO:0009311	5.0794e-05	0.0013762	0.557332	0.424218	1.51383	109		oligosaccharide metabolic process	biological_process	PageRank	Drought
GO:0009642	5.0794e-05	0.0013762	0.557332	0.416952	1.49911	121		response to light intensity	biological_process	PageRank	Drought
GO:0019725	5.02327e-05	0.0013762	0.557332	0.419159	1.50156	115		cellular homeostasis	biological_process	PageRank	Drought
GO:0044238	5.19165e-05	0.00139571	0.557332	0.282188	1.11375	3600		primary metabolic process	biological_process	PageRank	Drought
GO:0035304	5.24778e-05	0.00139995	0.557332	0.532788	1.74737	41		regulation of protein dephosphorylation	biological_process	PageRank	Drought
GO:0010374	5.80958e-05	0.00140893	0.557332	0.460245	1.58104	73		stomatal complex development	biological_process	Laplacian	Drought
GO:0006807	6.148e-05	0.001412	0.538434	0.28456	1.1215	3034		nitrogen compound metabolic process	biological_process	Eigenvector	Drought
GO:0010016	5.92239e-05	0.00142631	0.557332	0.374483	1.3798	203		shoot system morphogenesis	biological_process	Laplacian	Drought
GO:0019220	9.19372e-05	0.00144926	0.538434	0.442621	1.54753	87		regulation of phosphate metabolic process	biological_process	Closeness	Drought
GO:0051174	9.19372e-05	0.00144926	0.538434	0.442621	1.54753	87		regulation of phosphorus metabolic process	biological_process	Closeness	Drought
GO:0009789	5.36003e-05	0.00145223	0.557332	0.742866	2.02854	12		positive regulation of abscisic acid-activated signaling pathway	biological_process	Strength	Drought
GO:0071229	5.24778e-05	0.00145223	0.557332	0.365301	1.36107	251		cellular response to acid chemical	biological_process	Strength	Drought
GO:1901421	5.36003e-05	0.00145223	0.557332	0.742866	2.02854	12		positive regulation of response to alcohol	biological_process	Strength	Drought
GO:1905959	5.36003e-05	0.00145223	0.557332	0.742866	2.02854	12		positive regulation of cellular response to alcohol	biological_process	Strength	Drought
GO:1901698	4.66618e-06	0.00147112	0.610527	0.40494	1.48149	175		response to nitrogen compound	biological_process	Betweenness	Drought
GO:0010167	6.48641e-05	0.00147993	0.538434	0.506278	1.66771	46		response to nitrate	biological_process	Eigenvector	Drought
GO:0009451	5.5284e-05	0.00148624	0.557332	0.392864	1.43157	160		RNA modification	biological_process	Strength	Drought
GO:0006468	5.64065e-05	0.00150475	0.557332	0.33782	1.28495	423		protein phosphorylation	biological_process	Strength	Drought
GO:0035304	5.69678e-05	0.00150812	0.557332	0.537347	1.76266	41		regulation of protein dephosphorylation	biological_process	Strength	Drought
GO:0006820	6.3736e-05	0.00151395	0.538434	0.367383	1.36197	233		anion transport	biological_process	Laplacian	Drought
GO:0032879	6.3736e-05	0.00151395	0.538434	0.442836	1.55154	90		regulation of localization	biological_process	Laplacian	Drought
GO:0044264	6.71202e-05	0.00152139	0.538434	0.349295	1.32128	342		cellular polysaccharide metabolic process	biological_process	Eigenvector	Drought
GO:0044264	5.80958e-05	0.00152634	0.557332	0.348129	1.31421	342		cellular polysaccharide metabolic process	biological_process	Strength	Drought
GO:0005984	6.82482e-05	0.001527	0.538434	0.423403	1.50216	100		disaccharide metabolic process	biological_process	Eigenvector	Drought
GO:0019344	6.82482e-05	0.001527	0.538434	0.478787	1.64029	64		cysteine biosynthetic process	biological_process	Eigenvector	Drought
GO:0016052	6.03519e-05	0.00157369	0.557332	0.384982	1.41336	189		carbohydrate catabolic process	biological_process	Strength	Drought
GO:0006534	7.16323e-05	0.0015823	0.538434	0.471422	1.61644	65		cysteine metabolic process	biological_process	Eigenvector	Drought
GO:0032268	7.16323e-05	0.0015823	0.538434	0.418318	1.49657	111		regulation of cellular protein metabolic process	biological_process	Eigenvector	Drought
GO:0009965	0.00010209	0.00160202	0.538434	0.443362	1.54809	86		leaf morphogenesis	biological_process	Closeness	Drought
GO:0044283	7.38884e-05	0.0016218	0.538434	0.324597	1.24645	587		small molecule biosynthetic process	biological_process	Eigenvector	Drought
GO:0009642	0.000104346	0.00163005	0.538434	0.416324	1.49034	121		response to light intensity	biological_process	Closeness	Drought
GO:0042446	7.50165e-05	0.00163621	0.538434	0.365521	1.36618	226		hormone biosynthetic process	biological_process	Eigenvector	Drought
GO:0009789	7.16323e-05	0.00166725	0.538434	0.735362	2.02988	12		positive regulation of abscisic acid-activated signaling pathway	biological_process	Laplacian	Drought
GO:1901421	7.16323e-05	0.00166725	0.538434	0.735362	2.02988	12		positive regulation of response to alcohol	biological_process	Laplacian	Drought
GO:1905959	7.16323e-05	0.00166725	0.538434	0.735362	2.02988	12		positive regulation of cellular response to alcohol	biological_process	Laplacian	Drought
GO:0050789	7.38884e-05	0.0017083	0.538434	0.290381	1.13845	1897		regulation of biological process	biological_process	Laplacian	Drought
GO:0006807	0.000109986	0.00171046	0.538434	0.282386	1.1129	3034		nitrogen compound metabolic process	biological_process	Closeness	Drought
GO:0009314	0.000112242	0.00173003	0.538434	0.329039	1.25513	489		response to radiation	biological_process	Closeness	Drought
GO:0019725	0.000112242	0.00173003	0.538434	0.417504	1.49066	115		cellular homeostasis	biological_process	Closeness	Drought
GO:0043207	8.29128e-05	0.00178597	0.538434	0.320775	1.23387	633		response to external biotic stimulus	biological_process	Eigenvector	Drought
GO:0051707	8.29128e-05	0.00178597	0.538434	0.320775	1.23387	633		response to other organism	biological_process	Eigenvector	Drought
GO:0009862	0.000116765	0.00179178	0.538434	0.483172	1.63693	61		systemic acquired resistance, salicylic acid mediated signaling pathway	biological_process	Closeness	Drought
GO:0044249	6.82482e-05	0.00180675	0.538434	0.289401	1.13803	2217		cellular biosynthetic process	biological_process	PageRank	Drought
GO:1901360	8.6297e-05	0.00184739	0.538434	0.291842	1.14447	1897		organic cyclic compound metabolic process	biological_process	Eigenvector	Drought
GO:0072593	7.05043e-05	0.00185234	0.538434	0.406501	1.47067	133		reactive oxygen species metabolic process	biological_process	PageRank	Drought
GO:0042538	0.0001213	0.00185316	0.538434	0.527964	1.73055	43		hyperosmotic salinity response	biological_process	Closeness	Drought
GO:0050789	7.16323e-05	0.00185389	0.538434	0.289843	1.13726	1897		regulation of biological process	biological_process	Strength	Drought
GO:0010167	7.27604e-05	0.00185539	0.538434	0.506376	1.67654	46		response to nitrate	biological_process	Strength	Drought
GO:0072330	7.27604e-05	0.00185539	0.538434	0.36835	1.3708	246		monocarboxylic acid biosynthetic process	biological_process	Strength	Drought
GO:0034762	0.000123567	0.00187131	0.518848	0.549666	1.76889	36		regulation of transmembrane transport	biological_process	Closeness	Drought
GO:0034765	0.000123567	0.00187131	0.518848	0.549666	1.76889	36		regulation of ion transmembrane transport	biological_process	Closeness	Drought
GO:0010167	8.17848e-05	0.00187834	0.538434	0.506707	1.66395	46		response to nitrate	biological_process	Laplacian	Drought
GO:0009313	8.40409e-05	0.00189256	0.538434	0.801867	2.06968	8		oligosaccharide catabolic process	biological_process	Laplacian	Drought
GO:0015706	8.40409e-05	0.00189256	0.538434	0.492025	1.6383	52		nitrate transport	biological_process	Laplacian	Drought
GO:0042493	8.40409e-05	0.00189256	0.538434	0.347701	1.30645	327		response to drug	biological_process	Laplacian	Drought
GO:0031347	0.000125834	0.00189736	0.518848	0.377841	1.39281	196		regulation of defense response	biological_process	Closeness	Drought
GO:0009311	7.50165e-05	0.00189896	0.538434	0.418038	1.49011	109		oligosaccharide metabolic process	biological_process	Strength	Drought
GO:0009070	8.51689e-05	0.00190559	0.538434	0.454263	1.54858	68		serine family amino acid biosynthetic process	biological_process	Laplacian	Drought
GO:1901576	7.61445e-05	0.00191355	0.538434	0.288697	1.13403	2325		organic substance biosynthetic process	biological_process	Strength	Drought
GO:0035303	7.38884e-05	0.00192665	0.538434	0.526803	1.73106	42		regulation of dephosphorylation	biological_process	PageRank	Drought
GO:0009311	8.7425e-05	0.00194353	0.538434	0.418471	1.48974	109		oligosaccharide metabolic process	biological_process	Laplacian	Drought
GO:0071215	0.000130369	0.00194879	0.518848	0.417785	1.48728	112		cellular response to abscisic acid stimulus	biological_process	Closeness	Drought
GO:0097306	0.000130369	0.00194879	0.518848	0.417785	1.48728	112		cellular response to alcohol	biological_process	Closeness	Drought
GO:0009814	0.000132636	0.00194907	0.518848	0.38604	1.40831	163		defense response, incompatible interaction	biological_process	Closeness	Drought
GO:0016143	0.000132636	0.00194907	0.518848	0.473262	1.61349	66		S-glycoside metabolic process	biological_process	Closeness	Drought
GO:0019757	0.000132636	0.00194907	0.518848	0.473262	1.61349	66		glycosinolate metabolic process	biological_process	Closeness	Drought
GO:0019760	0.000132636	0.00194907	0.518848	0.473262	1.61349	66		glucosinolate metabolic process	biological_process	Closeness	Drought
GO:0009607	9.19372e-05	0.00195606	0.538434	0.320122	1.23244	646		response to biotic stimulus	biological_process	Eigenvector	Drought
GO:0009753	7.84006e-05	0.00195607	0.538434	0.398007	1.44919	158		response to jasmonic acid	biological_process	Strength	Drought
GO:1901576	7.61445e-05	0.00197067	0.538434	0.288112	1.13319	2325		organic substance biosynthetic process	biological_process	PageRank	Drought
GO:0016052	9.41933e-05	0.00199184	0.538434	0.377621	1.39546	189		carbohydrate catabolic process	biological_process	Eigenvector	Drought
GO:0006534	9.08092e-05	0.0019932	0.538434	0.466874	1.58551	65		cysteine metabolic process	biological_process	Laplacian	Drought
GO:0044264	9.08092e-05	0.0019932	0.538434	0.348581	1.3131	342		cellular polysaccharide metabolic process	biological_process	Laplacian	Drought
GO:0060560	0.00013717	0.00199877	0.518848	0.362219	1.3429	230		developmental growth involved in morphogenesis	biological_process	Closeness	Drought
GO:0080134	0.00013717	0.00199877	0.518848	0.375358	1.38475	199		regulation of response to stress	biological_process	Closeness	Drought
GO:0005984	7.84006e-05	0.00199922	0.538434	0.42284	1.50022	100		disaccharide metabolic process	biological_process	PageRank	Drought
GO:1901698	7.84006e-05	0.00199922	0.538434	0.385419	1.4137	175		response to nitrogen compound	biological_process	PageRank	Drought
GO:0033993	8.29128e-05	0.00205387	0.538434	0.351034	1.32025	312		response to lipid	biological_process	Strength	Drought
GO:0043603	0.00010209	0.00214574	0.538434	0.340847	1.2928	362		cellular amide metabolic process	biological_process	Eigenvector	Drought
GO:0044419	0.000103218	0.00215638	0.538434	0.321138	1.23595	638		interspecies interaction between organisms	biological_process	Eigenvector	Drought
GO:0006468	8.6297e-05	0.00218451	0.538434	0.337608	1.28144	423		protein phosphorylation	biological_process	PageRank	Drought
GO:0010035	0.000150774	0.0021878	0.518848	0.32633	1.24533	494		response to inorganic substance	biological_process	Closeness	Drought
GO:0006073	0.000106602	0.00220057	0.538434	0.367443	1.37672	241		cellular glucan metabolic process	biological_process	Eigenvector	Drought
GO:0044042	0.000106602	0.00220057	0.538434	0.367443	1.37672	241		glucan metabolic process	biological_process	Eigenvector	Drought
GO:0009789	9.08092e-05	0.00221779	0.538434	0.736543	2.00654	12		positive regulation of abscisic acid-activated signaling pathway	biological_process	PageRank	Drought
GO:0034762	9.08092e-05	0.00221779	0.538434	0.547248	1.77152	36		regulation of transmembrane transport	biological_process	PageRank	Drought
GO:0034765	9.08092e-05	0.00221779	0.538434	0.547248	1.77152	36		regulation of ion transmembrane transport	biological_process	PageRank	Drought
GO:1901421	9.08092e-05	0.00221779	0.538434	0.736543	2.00654	12		positive regulation of response to alcohol	biological_process	PageRank	Drought
GO:1905959	9.08092e-05	0.00221779	0.538434	0.736543	2.00654	12		positive regulation of cellular response to alcohol	biological_process	PageRank	Drought
GO:0046189	0.000103218	0.00225131	0.538434	0.450825	1.53686	68		phenol-containing compound biosynthetic process	biological_process	Laplacian	Drought
GO:0009069	0.000114498	0.0023086	0.538434	0.418573	1.48502	100		serine family amino acid metabolic process	biological_process	Eigenvector	Drought
GO:0019220	0.000114498	0.0023086	0.538434	0.444023	1.56075	87		regulation of phosphate metabolic process	biological_process	Eigenvector	Drought
GO:0034637	0.000114498	0.0023086	0.538434	0.362637	1.36042	249		cellular carbohydrate biosynthetic process	biological_process	Eigenvector	Drought
GO:0051174	0.000114498	0.0023086	0.538434	0.444023	1.56075	87		regulation of phosphorus metabolic process	biological_process	Eigenvector	Drought
GO:1901701	0.000106602	0.0023106	0.538434	0.347114	1.30256	319		cellular response to oxygen-containing compound	biological_process	Laplacian	Drought
GO:0006470	0.00016211	0.00233277	0.518848	0.447388	1.54929	77		protein dephosphorylation	biological_process	Closeness	Drought
GO:0043269	0.00016211	0.00233277	0.518848	0.478836	1.62223	61		regulation of ion transport	biological_process	Closeness	Drought
GO:0071407	9.64494e-05	0.00233907	0.538434	0.412416	1.4849	123		cellular response to organic cyclic compound	biological_process	PageRank	Drought
GO:0009250	0.000116765	0.00234071	0.538434	0.386582	1.41902	164		glucan biosynthetic process	biological_process	Eigenvector	Drought
GO:0005976	9.75775e-05	0.00234999	0.538434	0.342642	1.2967	373		polysaccharide metabolic process	biological_process	PageRank	Drought
GO:0019252	9.75775e-05	0.00239999	0.538434	0.441693	1.55186	88		starch biosynthetic process	biological_process	Strength	Drought
GO:0009070	0.0001213	0.00241763	0.538434	0.457608	1.57501	68		serine family amino acid biosynthetic process	biological_process	Eigenvector	Drought
GO:1901701	0.000123567	0.00244875	0.518848	0.349448	1.31859	319		cellular response to oxygen-containing compound	biological_process	Eigenvector	Drought
GO:1901617	0.000173446	0.00248558	0.518848	0.38349	1.40602	180		organic hydroxy compound biosynthetic process	biological_process	Closeness	Drought
GO:0042221	8.68376e-06	0.00250961	0.593325	0.302997	1.18159	1398		response to chemical	biological_process	Betweenness	Drought
GO:0006073	0.000119033	0.00254818	0.538434	0.365712	1.358	241		cellular glucan metabolic process	biological_process	Laplacian	Drought
GO:0044042	0.000119033	0.00254818	0.538434	0.365712	1.358	241		glucan metabolic process	biological_process	Laplacian	Drought
GO:0071229	0.000130369	0.00255434	0.518848	0.362607	1.36015	251		cellular response to acid chemical	biological_process	Eigenvector	Drought
GO:0072593	0.000130369	0.00255434	0.518848	0.404801	1.46865	133		reactive oxygen species metabolic process	biological_process	Eigenvector	Drought
GO:0044238	0.000105474	0.00257594	0.538434	0.281407	1.11011	3600		primary metabolic process	biological_process	Strength	Drought
GO:0006633	0.00010773	0.0025766	0.538434	0.439894	1.54458	86		fatty acid biosynthetic process	biological_process	Strength	Drought
GO:0034637	0.000106602	0.0025766	0.538434	0.358974	1.33699	249		cellular carbohydrate biosynthetic process	biological_process	Strength	Drought
GO:0044085	0.00010773	0.0025766	0.538434	0.316092	1.21707	671		cellular component biogenesis	biological_process	Strength	Drought
GO:0006952	0.000134903	0.00262834	0.518848	0.325903	1.24862	535		defense response	biological_process	Eigenvector	Drought
GO:0005976	1.06289e-05	0.00263293	0.593325	0.353896	1.33702	373		polysaccharide metabolic process	biological_process	Betweenness	Drought
GO:1901700	1.00731e-05	0.00263293	0.593325	0.319063	1.23029	797		response to oxygen-containing compound	biological_process	Betweenness	Drought
GO:0006520	0.000111114	0.00263934	0.538434	0.342285	1.29376	356		cellular amino acid metabolic process	biological_process	Strength	Drought
GO:0071229	0.000111114	0.00265754	0.538434	0.362503	1.35438	251		cellular response to acid chemical	biological_process	PageRank	Drought
GO:0022607	0.000189317	0.00269078	0.518848	0.333297	1.26591	437		cellular component assembly	biological_process	Closeness	Drought
GO:0071365	0.000189317	0.00269078	0.518848	0.459085	1.54811	58		cellular response to auxin stimulus	biological_process	Closeness	Drought
GO:0042793	0.000128102	0.0027255	0.518848	0.520271	1.68405	40		plastid transcription	biological_process	Laplacian	Drought
GO:0035303	0.000116765	0.0027361	0.538434	0.531219	1.7445	42		regulation of dephosphorylation	biological_process	Strength	Drought
GO:0044283	0.000116765	0.0027361	0.538434	0.323966	1.2424	587		small molecule biosynthetic process	biological_process	Strength	Drought
GO:0006520	0.000193851	0.00274399	0.518848	0.338429	1.27641	356		cellular amino acid metabolic process	biological_process	Closeness	Drought
GO:0042737	0.000198386	0.00279676	0.518848	0.452626	1.54851	69		drug catabolic process	biological_process	Closeness	Drought
GO:0015865	0.000200653	0.00281727	0.518848	0.848141	2.05629	6		purine nucleotide transport	biological_process	Closeness	Drought
GO:0009694	0.000119033	0.00282743	0.538434	0.439279	1.54173	83		jasmonic acid metabolic process	biological_process	PageRank	Drought
GO:0006952	0.00013717	0.00290065	0.518848	0.321957	1.23147	535		defense response	biological_process	Laplacian	Drought
GO:0034762	0.000125834	0.00290929	0.518848	0.53946	1.73557	36		regulation of transmembrane transport	biological_process	Strength	Drought
GO:0034765	0.000125834	0.00290929	0.518848	0.53946	1.73557	36		regulation of ion transmembrane transport	biological_process	Strength	Drought
GO:0006633	0.000209722	0.00293273	0.518848	0.435479	1.52057	86		fatty acid biosynthetic process	biological_process	Closeness	Drought
GO:0015698	0.000211989	0.00295253	0.518848	0.442189	1.53354	79		inorganic anion transport	biological_process	Closeness	Drought
GO:0009313	0.000153041	0.00296506	0.518848	0.796622	2.01724	8		oligosaccharide catabolic process	biological_process	Eigenvector	Drought
GO:0044283	0.000125834	0.00296866	0.518848	0.322006	1.23634	587		small molecule biosynthetic process	biological_process	PageRank	Drought
GO:0055080	0.000214257	0.00297217	0.518848	0.424492	1.48655	89		cation homeostasis	biological_process	Closeness	Drought
GO:0009751	0.000155308	0.00299227	0.518848	0.398839	1.44866	135		response to salicylic acid	biological_process	Eigenvector	Drought
GO:0015698	0.000130369	0.00299417	0.518848	0.449262	1.56696	79		inorganic anion transport	biological_process	Strength	Drought
GO:0009451	0.000128102	0.00300173	0.518848	0.387535	1.41624	160		RNA modification	biological_process	PageRank	Drought
GO:1901701	0.000132636	0.0030262	0.518848	0.344201	1.29592	319		cellular response to oxygen-containing compound	biological_process	Strength	Drought
GO:0009628	0.000148507	0.00304746	0.518848	0.302074	1.17479	1097		response to abiotic stimulus	biological_process	Laplacian	Drought
GO:0009787	0.000148507	0.00304746	0.518848	0.565305	1.78181	31		regulation of abscisic acid-activated signaling pathway	biological_process	Laplacian	Drought
GO:0034637	0.000148507	0.00304746	0.518848	0.359592	1.33675	249		cellular carbohydrate biosynthetic process	biological_process	Laplacian	Drought
GO:1901419	0.000148507	0.00304746	0.518848	0.565305	1.78181	31		regulation of response to alcohol	biological_process	Laplacian	Drought
GO:1905957	0.000148507	0.00304746	0.518848	0.565305	1.78181	31		regulation of cellular response to alcohol	biological_process	Laplacian	Drought
GO:0009605	0.00016211	0.00310606	0.518848	0.309314	1.19934	862		response to external stimulus	biological_process	Eigenvector	Drought
GO:0015706	0.000164377	0.00311508	0.518848	0.485882	1.62798	52		nitrate transport	biological_process	Eigenvector	Drought
GO:0031399	0.000164377	0.00311508	0.518848	0.439853	1.5436	84		regulation of protein modification process	biological_process	Eigenvector	Drought
GO:0012501	0.000153041	0.00312204	0.518848	0.380174	1.38798	166		programmed cell death	biological_process	Laplacian	Drought
GO:0015706	0.000134903	0.0031399	0.518848	0.496278	1.67603	52		nitrate transport	biological_process	PageRank	Drought
GO:0009694	0.000139438	0.00314006	0.518848	0.442038	1.549	83		jasmonic acid metabolic process	biological_process	Strength	Drought
GO:1902600	0.000139438	0.00314006	0.518848	0.555786	1.76135	32		proton transmembrane transport	biological_process	Strength	Drought
GO:0016053	0.000141705	0.00315021	0.518848	0.334091	1.27394	453		organic acid biosynthetic process	biological_process	Strength	Drought
GO:0046394	0.000141705	0.00315021	0.518848	0.334091	1.27394	453		carboxylic acid biosynthetic process	biological_process	Strength	Drought
GO:0045491	1.36855e-05	0.00316409	0.593325	0.469165	1.64795	87		xylan metabolic process	biological_process	Betweenness	Drought
GO:0015698	0.00013717	0.00317138	0.518848	0.449868	1.57161	79		inorganic anion transport	biological_process	PageRank	Drought
GO:0010103	0.000143972	0.00318023	0.518848	0.470278	1.60889	63		stomatal complex morphogenesis	biological_process	Strength	Drought
GO:0006073	0.000146239	0.00318967	0.518848	0.361916	1.34619	241		cellular glucan metabolic process	biological_process	Strength	Drought
GO:0044042	0.000146239	0.00318967	0.518848	0.361916	1.34619	241		glucan metabolic process	biological_process	Strength	Drought
GO:0009313	0.000148507	0.00319889	0.518848	0.806343	2.05244	8		oligosaccharide catabolic process	biological_process	Strength	Drought
GO:0019725	0.000148507	0.00319889	0.518848	0.412591	1.47433	115		cellular homeostasis	biological_process	Strength	Drought
GO:0071840	0.000234684	0.00324257	0.518848	0.294165	1.14879	1423		cellular component organization or biogenesis	biological_process	Closeness	Drought
GO:0042493	0.000153041	0.00327621	0.518848	0.347214	1.30768	327		response to drug	biological_process	Strength	Drought
GO:1901615	0.000239241	0.00329241	0.518848	0.356034	1.32792	259		organic hydroxy compound metabolic process	biological_process	Closeness	Drought
GO:0016049	0.000243798	0.00334186	0.518848	0.348187	1.30536	301		cell growth	biological_process	Closeness	Drought
GO:0010167	0.000248355	0.00339092	0.498493	0.508068	1.67365	46		response to nitrate	biological_process	Closeness	Drought
GO:0044264	0.000148507	0.00341073	0.518848	0.346475	1.30736	342		cellular polysaccharide metabolic process	biological_process	PageRank	Drought
GO:0032268	0.000252911	0.0034396	0.498493	0.407977	1.45261	111		regulation of cellular protein metabolic process	biological_process	Closeness	Drought
GO:0009767	0.000164377	0.00347598	0.518848	0.526261	1.71611	39		photosynthetic electron transport chain	biological_process	Strength	Drought
GO:0010016	0.000164377	0.00347598	0.518848	0.370551	1.3654	203		shoot system morphogenesis	biological_process	Strength	Drought
GO:0051193	0.000257468	0.00348789	0.498493	0.516229	1.69208	43		regulation of cofactor metabolic process	biological_process	Closeness	Drought
GO:0000271	0.000173446	0.00351761	0.518848	0.351402	1.31242	273		polysaccharide biosynthetic process	biological_process	Laplacian	Drought
GO:0006812	0.00018705	0.00352548	0.518848	0.346415	1.30689	317		cation transport	biological_process	Eigenvector	Drought
GO:0012501	0.000168912	0.00355022	0.518848	0.38383	1.40025	166		programmed cell death	biological_process	Strength	Drought
GO:0010167	0.000157576	0.00359521	0.518848	0.503375	1.67555	46		response to nitrate	biological_process	PageRank	Drought
GO:0009767	0.000159843	0.0036231	0.518848	0.524818	1.71022	39		photosynthetic electron transport chain	biological_process	PageRank	Drought
GO:0017001	0.000180248	0.0036343	0.518848	0.50247	1.64128	44		antibiotic catabolic process	biological_process	Laplacian	Drought
GO:0034622	0.000271139	0.00364461	0.498493	0.341037	1.28325	335		cellular protein-containing complex assembly	biological_process	Closeness	Drought
GO:2000377	0.000271139	0.00364461	0.498493	0.490239	1.61949	48		regulation of reactive oxygen species metabolic process	biological_process	Closeness	Drought
GO:0080167	0.000275696	0.00369155	0.498493	0.49445	1.63125	47		response to karrikin	biological_process	Closeness	Drought
GO:1902600	0.000166645	0.00375275	0.518848	0.553194	1.75191	32		proton transmembrane transport	biological_process	PageRank	Drought
GO:0034641	0.000200653	0.00376143	0.518848	0.288889	1.13332	1917		cellular nitrogen compound metabolic process	biological_process	Eigenvector	Drought
GO:0009607	0.000193851	0.00386366	0.518848	0.314797	1.20916	646		response to biotic stimulus	biological_process	Laplacian	Drought
GO:0015698	0.000193851	0.00386366	0.518848	0.445741	1.5422	79		inorganic anion transport	biological_process	Laplacian	Drought
GO:0034637	0.000173446	0.00388072	0.518848	0.35767	1.33626	249		cellular carbohydrate biosynthetic process	biological_process	PageRank	Drought
GO:0043207	0.000198386	0.0039091	0.518848	0.315495	1.21138	633		response to external biotic stimulus	biological_process	Laplacian	Drought
GO:0051707	0.000198386	0.0039091	0.518848	0.315495	1.21138	633		response to other organism	biological_process	Laplacian	Drought
GO:0019220	0.000200653	0.00390935	0.518848	0.431647	1.5085	87		regulation of phosphate metabolic process	biological_process	Laplacian	Drought
GO:0051174	0.000200653	0.00390935	0.518848	0.431647	1.5085	87		regulation of phosphorus metabolic process	biological_process	Laplacian	Drought
GO:0009651	0.00029848	0.00398126	0.498493	0.351184	1.31201	280		response to salt stress	biological_process	Closeness	Drought
GO:0050789	0.000180248	0.00400705	0.518848	0.288295	1.13136	1897		regulation of biological process	biological_process	PageRank	Drought
GO:0044419	0.000209722	0.00406322	0.518848	0.315776	1.21273	638		interspecies interaction between organisms	biological_process	Laplacian	Drought
GO:0033993	0.00018705	0.00413177	0.518848	0.34711	1.30645	312		response to lipid	biological_process	PageRank	Drought
GO:0016144	0.000316707	0.0041762	0.498493	0.492979	1.6264	47		S-glycoside biosynthetic process	biological_process	Closeness	Drought
GO:0019758	0.000316707	0.0041762	0.498493	0.492979	1.6264	47		glycosinolate biosynthetic process	biological_process	Closeness	Drought
GO:0019761	0.000316707	0.0041762	0.498493	0.492979	1.6264	47		glucosinolate biosynthetic process	biological_process	Closeness	Drought
GO:0005984	0.000200653	0.00419196	0.518848	0.416807	1.4795	100		disaccharide metabolic process	biological_process	Strength	Drought
GO:0009642	0.000225593	0.00427517	0.518848	0.403094	1.44413	121		response to light intensity	biological_process	Laplacian	Drought
GO:0016051	0.000223326	0.00427517	0.518848	0.335034	1.26764	393		carbohydrate biosynthetic process	biological_process	Laplacian	Drought
GO:0071229	0.000225593	0.00427517	0.518848	0.360367	1.34051	251		cellular response to acid chemical	biological_process	Laplacian	Drought
GO:1901360	0.000225593	0.00427517	0.518848	0.287598	1.12754	1897		organic cyclic compound metabolic process	biological_process	Laplacian	Drought
GO:0009751	0.000234684	0.00442329	0.518848	0.394579	1.42219	135		response to salicylic acid	biological_process	Laplacian	Drought
GO:0009642	0.000214257	0.00444935	0.518848	0.406398	1.45602	121		response to light intensity	biological_process	Strength	Drought
GO:0006820	0.000243798	0.00452134	0.518848	0.361358	1.35255	233		anion transport	biological_process	Eigenvector	Drought
GO:1901617	0.000243798	0.00452134	0.518848	0.375301	1.38322	180		organic hydroxy compound biosynthetic process	biological_process	Eigenvector	Drought
GO:0001101	2.13627e-05	0.00463037	0.57561	0.334401	1.27824	535		response to acid chemical	biological_process	Betweenness	Drought
GO:0009965	0.000252911	0.00466541	0.498493	0.42858	1.50521	86		leaf morphogenesis	biological_process	Eigenvector	Drought
GO:0009742	0.000262025	0.00468404	0.498493	0.604122	1.81671	22		brassinosteroid mediated signaling pathway	biological_process	Eigenvector	Drought
GO:0043401	0.000262025	0.00468404	0.498493	0.604122	1.81671	22		steroid hormone mediated signaling pathway	biological_process	Eigenvector	Drought
GO:0048545	0.000262025	0.00468404	0.498493	0.604122	1.81671	22		response to steroid hormone	biological_process	Eigenvector	Drought
GO:0071367	0.000262025	0.00468404	0.498493	0.604122	1.81671	22		cellular response to brassinosteroid stimulus	biological_process	Eigenvector	Drought
GO:0071383	0.000262025	0.00468404	0.498493	0.604122	1.81671	22		cellular response to steroid hormone stimulus	biological_process	Eigenvector	Drought
GO:1901615	0.000262025	0.00468404	0.498493	0.35627	1.33712	259		organic hydroxy compound metabolic process	biological_process	Eigenvector	Drought
GO:0044085	0.000214257	0.0047028	0.518848	0.314189	1.21068	671		cellular component biogenesis	biological_process	PageRank	Drought
GO:0010016	0.000216524	0.00472267	0.518848	0.366123	1.35147	203		shoot system morphogenesis	biological_process	PageRank	Drought
GO:0006950	0.000266582	0.00474106	0.498493	0.291018	1.13951	1493		response to stress	biological_process	Eigenvector	Drought
GO:0009313	0.000221058	0.00479144	0.518848	0.807917	2.05001	8		oligosaccharide catabolic process	biological_process	PageRank	Drought
GO:0009451	0.000366833	0.00481885	0.498493	0.378028	1.3775	160		RNA modification	biological_process	Closeness	Drought
GO:0006073	0.00022786	0.00487789	0.518848	0.360745	1.34532	241		cellular glucan metabolic process	biological_process	PageRank	Drought
GO:0044042	0.00022786	0.00487789	0.518848	0.360745	1.34532	241		glucan metabolic process	biological_process	PageRank	Drought
GO:0006636	0.000266582	0.00494388	0.498493	0.533697	1.70277	35		unsaturated fatty acid biosynthetic process	biological_process	Laplacian	Drought
GO:0031399	0.000266582	0.00494388	0.498493	0.431148	1.50277	84		regulation of protein modification process	biological_process	Laplacian	Drought
GO:0033559	0.000266582	0.00494388	0.498493	0.533697	1.70277	35		unsaturated fatty acid metabolic process	biological_process	Laplacian	Drought
GO:0019725	0.000280253	0.00495875	0.498493	0.40538	1.45284	115		cellular homeostasis	biological_process	Eigenvector	Drought
GO:0006633	0.000234684	0.00496271	0.518848	0.437345	1.54004	86		fatty acid biosynthetic process	biological_process	PageRank	Drought
GO:1901701	0.000234684	0.00496271	0.518848	0.343143	1.29282	319		cellular response to oxygen-containing compound	biological_process	PageRank	Drought
GO:0010111	0.000284809	0.0050138	0.498493	0.842932	2.02741	6		glyoxysome organization	biological_process	Eigenvector	Drought
GO:0017001	0.000289366	0.00504282	0.498493	0.498691	1.6339	44		antibiotic catabolic process	biological_process	Eigenvector	Drought
GO:0051246	0.000289366	0.00504282	0.498493	0.405089	1.4518	115		regulation of protein metabolic process	biological_process	Eigenvector	Drought
GO:1902600	0.000389617	0.00509884	0.498493	0.547584	1.73118	32		proton transmembrane transport	biological_process	Closeness	Drought
GO:0006820	0.000243798	0.00512419	0.518848	0.359919	1.33984	233		anion transport	biological_process	PageRank	Drought
GO:0010167	2.52722e-05	0.00515553	0.57561	0.528369	1.7512	46		response to nitrate	biological_process	Betweenness	Drought
GO:0006520	0.000248355	0.00515745	0.498493	0.339354	1.28215	356		cellular amino acid metabolic process	biological_process	PageRank	Drought
GO:0010103	0.000248355	0.00515745	0.498493	0.465857	1.59883	63		stomatal complex morphogenesis	biological_process	PageRank	Drought
GO:0032879	0.000307594	0.00530714	0.498493	0.432782	1.52402	90		regulation of localization	biological_process	Eigenvector	Drought
GO:0046189	0.000307594	0.00530714	0.498493	0.444357	1.5294	68		phenol-containing compound biosynthetic process	biological_process	Eigenvector	Drought
GO:0019252	0.000257468	0.00531488	0.498493	0.434032	1.53033	88		starch biosynthetic process	biological_process	PageRank	Drought
GO:1901698	0.000257468	0.00531488	0.498493	0.376478	1.37725	175		response to nitrogen compound	biological_process	Strength	Drought
GO:0065003	0.000412402	0.00537673	0.498493	0.34055	1.28309	343		protein-containing complex assembly	biological_process	Closeness	Drought
GO:0031323	0.000416959	0.00541578	0.498493	0.308501	1.19137	731		regulation of cellular metabolic process	biological_process	Closeness	Drought
GO:0009787	0.000275696	0.00555879	0.498493	0.551859	1.74382	31		regulation of abscisic acid-activated signaling pathway	biological_process	Strength	Drought
GO:0010374	0.000271139	0.00555879	0.498493	0.447373	1.54732	73		stomatal complex development	biological_process	Strength	Drought
GO:1901419	0.000275696	0.00555879	0.498493	0.551859	1.74382	31		regulation of response to alcohol	biological_process	Strength	Drought
GO:1905957	0.000275696	0.00555879	0.498493	0.551859	1.74382	31		regulation of cellular response to alcohol	biological_process	Strength	Drought
GO:0042592	0.000430629	0.00557247	0.498493	0.372513	1.36195	172		homeostatic process	biological_process	Closeness	Drought
GO:0005984	0.000303037	0.00559006	0.498493	0.420556	1.48728	100		disaccharide metabolic process	biological_process	Laplacian	Drought
GO:0016143	0.000334935	0.00569389	0.498493	0.444323	1.52636	66		S-glycoside metabolic process	biological_process	Eigenvector	Drought
GO:0019757	0.000334935	0.00569389	0.498493	0.444323	1.52636	66		glycosinolate metabolic process	biological_process	Eigenvector	Drought
GO:0019760	0.000334935	0.00569389	0.498493	0.444323	1.52636	66		glucosinolate metabolic process	biological_process	Eigenvector	Drought
GO:0071236	0.0004443	0.005728	0.498493	0.412988	1.45608	99		cellular response to antibiotic	biological_process	Closeness	Drought
GO:0009415	0.00045797	0.00588238	0.498493	0.397249	1.42325	122		response to water	biological_process	Closeness	Drought
GO:0017000	0.000462527	0.00589722	0.498493	0.412131	1.45593	101		antibiotic biosynthetic process	biological_process	Closeness	Drought
GO:0046189	0.000462527	0.00589722	0.498493	0.442394	1.51257	68		phenol-containing compound biosynthetic process	biological_process	Closeness	Drought
GO:0009695	0.000348605	0.00589738	0.498493	0.434491	1.5068	75		jasmonic acid biosynthetic process	biological_process	Eigenvector	Drought
GO:0009789	0.000357719	0.00593574	0.498493	0.704721	1.93617	12		positive regulation of abscisic acid-activated signaling pathway	biological_process	Eigenvector	Drought
GO:0015698	0.000357719	0.00593574	0.498493	0.431281	1.50205	79		inorganic anion transport	biological_process	Eigenvector	Drought
GO:1901421	0.000357719	0.00593574	0.498493	0.704721	1.93617	12		positive regulation of response to alcohol	biological_process	Eigenvector	Drought
GO:1905959	0.000357719	0.00593574	0.498493	0.704721	1.93617	12		positive regulation of cellular response to alcohol	biological_process	Eigenvector	Drought
GO:0009266	0.000471686	0.0059701	0.498493	0.336162	1.26726	347		response to temperature stimulus	biological_process	Closeness	Drought
GO:1901657	0.000471686	0.0059701	0.498493	0.419534	1.47637	94		glycosyl compound metabolic process	biological_process	Closeness	Drought
GO:0016052	0.000325821	0.00597856	0.498493	0.370273	1.35925	189		carbohydrate catabolic process	biological_process	Laplacian	Drought
GO:0009738	0.000362276	0.00598273	0.498493	0.408987	1.45778	107		abscisic acid-activated signaling pathway	biological_process	Eigenvector	Drought
GO:0015706	0.00029848	0.0059834	0.498493	0.492811	1.65178	52		nitrate transport	biological_process	Strength	Drought
GO:0042493	0.000293923	0.00603151	0.498493	0.344093	1.29721	327		response to drug	biological_process	PageRank	Drought
GO:0006820	0.000303037	0.00603984	0.498493	0.359437	1.3341	233		anion transport	biological_process	Strength	Drought
GO:0010155	0.00029848	0.00605338	0.498493	0.596249	1.79624	22		regulation of proton transport	biological_process	PageRank	Drought
GO:1904062	0.00029848	0.00605338	0.498493	0.596249	1.79624	22		regulation of cation transmembrane transport	biological_process	PageRank	Drought
GO:0006636	0.000307594	0.00606099	0.498493	0.526704	1.69102	35		unsaturated fatty acid biosynthetic process	biological_process	Strength	Drought
GO:0033559	0.000307594	0.00606099	0.498493	0.526704	1.69102	35		unsaturated fatty acid metabolic process	biological_process	Strength	Drought
GO:0009751	0.000312151	0.00608167	0.498493	0.392041	1.41552	135		response to salicylic acid	biological_process	Strength	Drought
GO:0046777	0.000312151	0.00608167	0.498493	0.461529	1.57805	62		protein autophosphorylation	biological_process	Strength	Drought
GO:1902600	0.000344049	0.00627979	0.498493	0.531074	1.67753	32		proton transmembrane transport	biological_process	Laplacian	Drought
GO:0009751	0.000312151	0.00629383	0.498493	0.390874	1.41594	135		response to salicylic acid	biological_process	PageRank	Drought
GO:0006633	0.000348605	0.00629669	0.498493	0.425587	1.48654	86		fatty acid biosynthetic process	biological_process	Laplacian	Drought
GO:0010111	0.000348605	0.00629669	0.498493	0.8394	2.04311	6		glyoxysome organization	biological_process	Laplacian	Drought
GO:0042744	0.000353162	0.00631323	0.498493	0.494663	1.61351	43		hydrogen peroxide catabolic process	biological_process	Laplacian	Drought
GO:1901564	0.000353162	0.00631323	0.498493	0.284472	1.11672	2240		organonitrogen compound metabolic process	biological_process	Laplacian	Drought
GO:0009789	0.000508321	0.00634121	0.477271	0.690112	1.88162	12		positive regulation of abscisic acid-activated signaling pathway	biological_process	Closeness	Drought
GO:0034220	0.000508321	0.00634121	0.477271	0.427683	1.49267	85		ion transmembrane transport	biological_process	Closeness	Drought
GO:1901421	0.000508321	0.00634121	0.477271	0.690112	1.88162	12		positive regulation of response to alcohol	biological_process	Closeness	Drought
GO:1905959	0.000508321	0.00634121	0.477271	0.690112	1.88162	12		positive regulation of cellular response to alcohol	biological_process	Closeness	Drought
GO:0009787	0.000325821	0.00645684	0.498493	0.545837	1.72329	31		regulation of abscisic acid-activated signaling pathway	biological_process	PageRank	Drought
GO:1901419	0.000325821	0.00645684	0.498493	0.545837	1.72329	31		regulation of response to alcohol	biological_process	PageRank	Drought
GO:1905957	0.000325821	0.00645684	0.498493	0.545837	1.72329	31		regulation of cellular response to alcohol	biological_process	PageRank	Drought
GO:0006534	0.000334935	0.00648913	0.498493	0.453928	1.55616	65		cysteine metabolic process	biological_process	Strength	Drought
GO:0042793	0.000330378	0.00650995	0.498493	0.513701	1.67936	40		plastid transcription	biological_process	PageRank	Drought
GO:0010111	0.000339492	0.00654087	0.498493	0.830903	2.00092	6		glyoxysome organization	biological_process	Strength	Drought
GO:0006470	0.000398731	0.00655355	0.498493	0.439888	1.52865	77		protein dephosphorylation	biological_process	Eigenvector	Drought
GO:0015698	3.45177e-05	0.00665041	0.557332	0.460355	1.60609	79		inorganic anion transport	biological_process	Betweenness	Drought
GO:1901615	0.000375947	0.00668607	0.498493	0.349765	1.30272	259		organic hydroxy compound metabolic process	biological_process	Laplacian	Drought
GO:0019748	0.000412402	0.00674627	0.498493	0.360597	1.34826	231		secondary metabolic process	biological_process	Eigenvector	Drought
GO:0019220	0.000348605	0.00679193	0.498493	0.429427	1.51334	87		regulation of phosphate metabolic process	biological_process	PageRank	Drought
GO:0051174	0.000348605	0.00679193	0.498493	0.429427	1.51334	87		regulation of phosphorus metabolic process	biological_process	PageRank	Drought
GO:0009073	0.000421515	0.00686298	0.498493	0.483194	1.61281	50		aromatic amino acid family biosynthetic process	biological_process	Eigenvector	Drought
GO:0090407	0.000430629	0.00697861	0.498493	0.335599	1.27176	357		organophosphate biosynthetic process	biological_process	Eigenvector	Drought
GO:0033692	0.000362276	0.00701885	0.498493	0.351031	1.30816	237		cellular polysaccharide biosynthetic process	biological_process	PageRank	Drought
GO:0006636	0.000375947	0.00720322	0.498493	0.52439	1.68728	35		unsaturated fatty acid biosynthetic process	biological_process	PageRank	Drought
GO:0033559	0.000375947	0.00720322	0.498493	0.52439	1.68728	35		unsaturated fatty acid metabolic process	biological_process	PageRank	Drought
GO:0009611	0.000453414	0.00724626	0.498493	0.383066	1.39961	150		response to wounding	biological_process	Eigenvector	Drought
GO:0034762	0.000453414	0.00724626	0.498493	0.525713	1.68249	36		regulation of transmembrane transport	biological_process	Eigenvector	Drought
GO:0034765	0.000453414	0.00724626	0.498493	0.525713	1.68249	36		regulation of ion transmembrane transport	biological_process	Eigenvector	Drought
GO:0046777	0.00045797	0.00728551	0.498493	0.453761	1.54926	62		protein autophosphorylation	biological_process	Eigenvector	Drought
GO:0019344	0.00038506	0.0073373	0.498493	0.455325	1.56532	64		cysteine biosynthetic process	biological_process	PageRank	Drought
GO:0030001	0.000590749	0.00734307	0.477271	0.364409	1.34573	207		metal ion transport	biological_process	Closeness	Drought
GO:0006950	0.000426072	0.00753887	0.498493	0.291854	1.1405	1493		response to stress	biological_process	Laplacian	Drought
GO:0071215	0.000480845	0.00757986	0.498493	0.398829	1.42795	112		cellular response to abscisic acid stimulus	biological_process	Eigenvector	Drought
GO:0097306	0.000480845	0.00757986	0.498493	0.398829	1.42795	112		cellular response to alcohol	biological_process	Eigenvector	Drought
GO:0016145	0.000403288	0.0076011	0.498493	0.785214	1.94579	7		S-glycoside catabolic process	biological_process	Strength	Drought
GO:0019759	0.000403288	0.0076011	0.498493	0.785214	1.94579	7		glycosinolate catabolic process	biological_process	Strength	Drought
GO:0019762	0.000403288	0.0076011	0.498493	0.785214	1.94579	7		glucosinolate catabolic process	biological_process	Strength	Drought
GO:0042793	0.000398731	0.0076011	0.498493	0.507342	1.65829	40		plastid transcription	biological_process	Strength	Drought
GO:0006952	0.000403288	0.00764264	0.498493	0.318449	1.21987	535		defense response	biological_process	PageRank	Drought
GO:0019344	0.000416959	0.00773269	0.498493	0.460667	1.57777	64		cysteine biosynthetic process	biological_process	Strength	Drought
GO:0043085	0.000416959	0.00773269	0.498493	0.443073	1.52966	71		positive regulation of catalytic activity	biological_process	Strength	Drought
GO:0044093	0.000416959	0.00773269	0.498493	0.443073	1.52966	71		positive regulation of molecular function	biological_process	Strength	Drought
GO:0015672	0.000627384	0.0077706	0.477271	0.405083	1.43346	103		monovalent inorganic cation transport	biological_process	Closeness	Drought
GO:0006873	0.000412402	0.00777287	0.498493	0.419514	1.47512	85		cellular ion homeostasis	biological_process	PageRank	Drought
GO:0009642	0.000499162	0.00779772	0.477271	0.390523	1.40639	121		response to light intensity	biological_process	Eigenvector	Drought
GO:1901566	0.000499162	0.00779772	0.477271	0.302507	1.1742	952		organonitrogen compound biosynthetic process	biological_process	Eigenvector	Drought
GO:0033692	0.0004443	0.00782148	0.498493	0.354676	1.31584	237		cellular polysaccharide biosynthetic process	biological_process	Laplacian	Drought
GO:0098655	0.000426072	0.00785967	0.498493	0.4696	1.57667	53		cation transmembrane transport	biological_process	Strength	Drought
GO:0016051	0.000435186	0.00794329	0.498493	0.3299	1.25158	393		carbohydrate biosynthetic process	biological_process	Strength	Drought
GO:0044419	0.000435186	0.00794329	0.498493	0.311359	1.19722	638		interspecies interaction between organisms	biological_process	Strength	Drought
GO:0010111	0.000645701	0.00796901	0.477271	0.817057	1.98093	6		glyoxysome organization	biological_process	Closeness	Drought
GO:0006470	0.00045797	0.00802022	0.498493	0.428571	1.47783	77		protein dephosphorylation	biological_process	Laplacian	Drought
GO:0018958	0.000462527	0.00802022	0.498493	0.433972	1.49079	73		phenol-containing compound metabolic process	biological_process	Laplacian	Drought
GO:0046777	0.000462527	0.00802022	0.498493	0.456115	1.53994	62		protein autophosphorylation	biological_process	Laplacian	Drought
GO:0051246	0.00065486	0.00805339	0.477271	0.399104	1.42496	115		regulation of protein metabolic process	biological_process	Closeness	Drought
GO:1901659	0.000664019	0.00813716	0.477271	0.466641	1.56145	53		glycosyl compound biosynthetic process	biological_process	Closeness	Drought
GO:0051234	4.46202e-05	0.00814436	0.557332	0.300577	1.17263	1428		establishment of localization	biological_process	Betweenness	Drought
GO:0000271	0.000526638	0.00819005	0.477271	0.351059	1.31933	273		polysaccharide biosynthetic process	biological_process	Eigenvector	Drought
GO:0006970	0.000673178	0.00822035	0.477271	0.340477	1.27565	299		response to osmotic stress	biological_process	Closeness	Drought
GO:0000271	0.000453414	0.00823266	0.498493	0.348222	1.30438	273		polysaccharide biosynthetic process	biological_process	Strength	Drought
GO:0009914	0.000682336	0.00827392	0.477271	0.450632	1.52404	60		hormone transport	biological_process	Closeness	Drought
GO:0060918	0.000682336	0.00827392	0.477271	0.450632	1.52404	60		auxin transport	biological_process	Closeness	Drought
GO:1901698	0.000480845	0.00829636	0.498493	0.366572	1.34172	175		response to nitrogen compound	biological_process	Laplacian	Drought
GO:0009695	0.000499162	0.00856977	0.477271	0.429926	1.48198	75		jasmonic acid biosynthetic process	biological_process	Laplacian	Drought
GO:0019220	0.000480845	0.00864026	0.498493	0.42453	1.4919	87		regulation of phosphate metabolic process	biological_process	Strength	Drought
GO:0051174	0.000480845	0.00864026	0.498493	0.42453	1.4919	87		regulation of phosphorus metabolic process	biological_process	Strength	Drought
GO:0043933	0.000718971	0.00865761	0.477271	0.336147	1.26772	352		protein-containing complex subunit organization	biological_process	Closeness	Drought
GO:0098662	0.000718971	0.00865761	0.477271	0.476623	1.58996	52		inorganic cation transmembrane transport	biological_process	Closeness	Drought
GO:0000271	0.000462527	0.00867051	0.498493	0.34741	1.30283	273		polysaccharide biosynthetic process	biological_process	PageRank	Drought
GO:0009617	0.00072813	0.00873756	0.477271	0.376371	1.36737	154		response to bacterium	biological_process	Closeness	Drought
GO:0055082	0.000737289	0.00881696	0.477271	0.418348	1.46266	87		cellular chemical homeostasis	biological_process	Closeness	Drought
GO:0006873	0.000746448	0.00886534	0.477271	0.422418	1.4743	85		cellular ion homeostasis	biological_process	Closeness	Drought
GO:0040007	0.000746448	0.00886534	0.477271	0.331434	1.25354	386		growth	biological_process	Closeness	Drought
GO:0006725	0.000526638	0.00889064	0.477271	0.287015	1.12449	1846		cellular aromatic compound metabolic process	biological_process	Laplacian	Drought
GO:0009605	0.000535797	0.00889064	0.477271	0.303381	1.17407	862		response to external stimulus	biological_process	Laplacian	Drought
GO:0016145	0.000535797	0.00889064	0.477271	0.780986	1.96201	7		S-glycoside catabolic process	biological_process	Laplacian	Drought
GO:0019759	0.000535797	0.00889064	0.477271	0.780986	1.96201	7		glycosinolate catabolic process	biological_process	Laplacian	Drought
GO:0019762	0.000535797	0.00889064	0.477271	0.780986	1.96201	7		glucosinolate catabolic process	biological_process	Laplacian	Drought
GO:0034214	0.000535797	0.00889064	0.477271	0.938746	2.0009	3		protein hexamerization	biological_process	Laplacian	Drought
GO:0048583	0.000535797	0.00889064	0.477271	0.335429	1.25872	319		regulation of response to stimulus	biological_process	Laplacian	Drought
GO:0090698	0.000764765	0.00905189	0.477271	0.364457	1.33232	170		post-embryonic plant morphogenesis	biological_process	Closeness	Drought
GO:0009627	0.000773924	0.00912914	0.477271	0.385235	1.38343	128		systemic acquired resistance	biological_process	Closeness	Drought
GO:0009250	0.000554114	0.0091508	0.477271	0.377647	1.3773	164		glucan biosynthetic process	biological_process	Laplacian	Drought
GO:0090558	0.000783083	0.00920587	0.477271	0.345545	1.28913	261		plant epidermis development	biological_process	Closeness	Drought
GO:1901698	0.000599908	0.00924658	0.477271	0.373144	1.37367	175		response to nitrogen compound	biological_process	Eigenvector	Drought
GO:1902600	0.000599908	0.00924658	0.477271	0.519523	1.64612	32		proton transmembrane transport	biological_process	Eigenvector	Drought
GO:0050801	0.000792241	0.00928207	0.477271	0.418906	1.47726	97		ion homeostasis	biological_process	Closeness	Drought
GO:0031399	0.000499162	0.00930696	0.477271	0.426191	1.49686	84		regulation of protein modification process	biological_process	PageRank	Drought
GO:0032268	0.00058159	0.00955903	0.477271	0.398118	1.41878	111		regulation of cellular protein metabolic process	biological_process	Laplacian	Drought
GO:0009595	0.000819718	0.00957165	0.477271	0.526327	1.65739	31		detection of biotic stimulus	biological_process	Closeness	Drought
GO:0031425	0.000828876	0.00961386	0.477271	0.753132	1.90977	8		chloroplast RNA processing	biological_process	Closeness	Drought
GO:0048589	0.000828876	0.00961386	0.477271	0.33707	1.26473	307		developmental growth	biological_process	Closeness	Drought
GO:0046471	0.000838035	0.00968769	0.477271	0.577717	1.73233	22		phosphatidylglycerol metabolic process	biological_process	Closeness	Drought
GO:0071396	0.000544955	0.00974178	0.477271	0.374497	1.36118	155		cellular response to lipid	biological_process	Strength	Drought
GO:0018958	0.000847194	0.00976102	0.477271	0.433906	1.49234	73		phenol-containing compound metabolic process	biological_process	Closeness	Drought
GO:0071396	0.000636543	0.00976783	0.477271	0.377625	1.38216	155		cellular response to lipid	biological_process	Eigenvector	Drought
GO:0009607	0.000554114	0.00985471	0.477271	0.310189	1.19344	646		response to biotic stimulus	biological_process	Strength	Drought
GO:0033692	0.000645701	0.00986472	0.477271	0.356378	1.33452	237		cellular polysaccharide biosynthetic process	biological_process	Eigenvector	Drought
GO:0009108	0.000609066	0.00996341	0.477271	0.414571	1.45251	90		coenzyme biosynthetic process	biological_process	Laplacian	Drought
