# Supplementary material for: Seiðr: Efficient calculation of robust ensemble gene networks
Source: Heliyon. 2023 May 31;9(6):e16811. doi: 10.1016/j.heliyon.2023.e16811 (PMC10258422; doi:10.1016/j.heliyon.2023.e16811)
Supplement: Multimedia component 4 [file mmc4.xlsx]

## Sheet: Sheet1
Drought	Random
MA_101803g0010	MA_10429464g0010			Legend:
MA_10187060g0010	MA_46578g0020			Drought	P. abies gene identifiers putatively associated with drought stress from previous literature and A. thaliana orthologs
MA_102648g0010	MA_10426216g0010			Random	A sample set of the same magnitude as “Drought” but randomly selected from the remaining gene pool
MA_10285895g0010	MA_11552g0010
MA_10308567g0050	MA_10428744g0010
MA_10426279g0010	MA_5729963g0010
MA_10427500g0030	MA_123309g0010
MA_10427561g0010	MA_87115g0020
MA_10427561g0020	MA_896665g0010
MA_10122566g0010	MA_7077891g0010
MA_10427644g0010	MA_164551g0010
MA_10427683g0010	MA_922256g0010
MA_10428291g0010	MA_9657514g0010
MA_10428368g0020	MA_10428427g0010
MA_10429131g0010	MA_83634g0010
MA_10092g0010	MA_10434553g0010
MA_10430955g0010	MA_7140g0010
MA_10431493g0010	MA_10431260g0010
MA_10432368g0010	MA_145121g0010
MA_10432456g0010	MA_131802g0020
MA_10433387g0010	MA_383975g0010
MA_10434448g0010	MA_10436073g0010
MA_10435030g0010	MA_10432496g0010
MA_10435465g0010	MA_656915g0010
MA_10435519g0010	MA_286708g0010
MA_10435764g0010	MA_5740022g0010
MA_10436632g0010	MA_10431416g0010
MA_10437197g0020	MA_18829g0010
MA_10437273g0020	MA_9315g0010
MA_104705g0010	MA_10425884g0010
MA_105476g0010	MA_10430813g0020
MA_10844g0010	MA_10436961g0010
MA_110270g0010	MA_10436684g0010
MA_1112817g0010	MA_108680g0010
MA_11144g0010	MA_6241493g0010
MA_111881g0010	MA_10436623g0010
MA_115570g0010	MA_425483g0010
MA_1166338g0010	MA_10194g0020
MA_11732g0010	MA_322349g0010
MA_118377g0010	MA_447915g0010
MA_118669g0010	MA_113786g0020
MA_120984g0010	MA_10427413g0010
MA_121856g0010	MA_18951g0010
MA_122492g0010	MA_109940g0010
MA_124091g0010	MA_10053g0010
MA_124298g0010	MA_103178g0010
MA_12965g0010	MA_375637g0010
MA_13216g0020	MA_10434840g0010
MA_135152g0010	MA_234285g0010
MA_141147g0010	MA_10431434g0010
MA_17091g0010	MA_627089g0010
MA_17313g0010	MA_765944g0010
MA_17319g0010	MA_8020519g0010
MA_17319g0020	MA_10437259g0020
MA_10312961g0010	MA_10433522g0020
MA_17478g0010	MA_10380801g0010
MA_18107g0010	MA_242352g0010
MA_183086g0010	MA_6422g0020
MA_184352g0010	MA_184308g0010
MA_18547g0010	MA_10124165g0020
MA_187512g0010	MA_9396371g0010
MA_18770g0010	MA_2965157g0010
MA_196108g0010	MA_114175g0010
MA_200120g0020	MA_10432868g0010
MA_10426389g0020	MA_20304g0010
MA_224992g0010	MA_10434588g0010
MA_23781g0010	MA_10434259g0010
MA_26306g0010	MA_10430346g0010
MA_31203g0010	MA_10434704g0010
MA_326239g0010	MA_10381766g0010
MA_327596g0010	MA_26987g0010
MA_3380g0010	MA_105595g0010
MA_356609g0010	MA_32323g0010
MA_35694g0010	MA_194876g0010
MA_3650g0010	MA_10433456g0010
MA_373278g0010	MA_103386g0010
MA_37390g0010	MA_258624g0010
MA_3894g0010	MA_104296g0010
MA_4076g0010	MA_9592654g0010
MA_418978g0010	MA_85544g0010
MA_434510g0010	MA_96461g0010
MA_4505582g0010	MA_103557g0010
MA_4535g0010	MA_10063081g0010
MA_4578449g0010	MA_10428903g0010
MA_463g0010	MA_19189g0010
MA_474985g0010	MA_10433145g0010
MA_47664g0010	MA_52098g0010
MA_47951g0010	MA_13443g0010
MA_5126g0010	MA_136326g0010
MA_527825g0010	MA_10428072g0010
MA_52945g0010	MA_10426505g0010
MA_53221g0010	MA_10434872g0010
MA_532554g0010	MA_472144g0010
MA_53298g0010	MA_10433783g0010
MA_577g0010	MA_10430310g0010
MA_594g0010	MA_10430065g0010
MA_595526g0010	MA_8039913g0010
MA_61649g0010	MA_7877g0010
MA_6782990g0010	MA_10430510g0020
MA_680251g0010	MA_122010g0010
MA_68810g0010	MA_17887g0010
MA_68887g0010	MA_10433465g0030
MA_69872g0010	MA_220754g0010
MA_70100g0010	MA_18795g0030
MA_2168g0030	MA_10431356g0010
MA_717778g0010	MA_95562g0010
MA_72133g0010	MA_8787g0010
MA_738434g0010	MA_494148g0010
MA_745g0010	MA_296526g0010
MA_75297g0010	MA_10429026g0010
MA_77652g0010	MA_10435430g0010
MA_776g0010	MA_262044g0010
MA_79519g0010	MA_134292g0010
MA_79619g0010	MA_6599816g0010
MA_79741g0010	MA_97498g0010
MA_8069842g0010	MA_42760g0010
MA_8194534g0010	MA_496952g0010
MA_83118g0010	MA_40164g0010
MA_8556123g0010	MA_9967294g0010
MA_86597g0010	MA_36714g0010
MA_874956g0010	MA_41116g0010
MA_880000g0010	MA_16407g0010
MA_88094g0010	MA_106933g0010
MA_885264g0010	MA_10432402g0010
MA_8980g0010	MA_101067g0010
MA_90778g0010	MA_10426630g0010
MA_91896g0010	MA_134635g0010
MA_9334497g0010	MA_164476g0010
MA_934266g0010	MA_102304g0010
MA_93674g0010	MA_19648g0010
MA_94092g0010	MA_280504g0010
MA_944351g0010	MA_535207g0010
MA_949447g0010	MA_10270868g0010
MA_950574g0010	MA_149595g0010
MA_954683g0010	MA_10428235g0020
MA_96038g0020	MA_42169g0010
MA_9687017g0010	MA_79089g0010
MA_10425791g0020	MA_1484618g0010
MA_10425867g0020	MA_116020g0010
MA_10104334g0010	MA_35169g0010
MA_10208579g0010	MA_9405736g0010
MA_10869g0010	MA_189740g0010
MA_10432311g0010	MA_10429951g0010
MA_10434016g0010	MA_318090g0010
MA_175194g0010	MA_8603g0010
MA_188810g0010	MA_70799g0010
MA_2575g0010	MA_6333g0010
MA_61508g0010	MA_176955g0010
MA_10428033g0010	MA_8226062g0010
MA_10333127g0010	MA_53162g0010
