# Supplementary material for: Seiðr: Efficient calculation of robust ensemble gene networks
Source: Heliyon. 2023 May 31;9(6):e16811. doi: 10.1016/j.heliyon.2023.e16811 (PMC10258422; doi:10.1016/j.heliyon.2023.e16811)
Supplement: Multimedia component 6 [file mmc6.xlsx]

## Sheet: Sheet1
def	id	m	mt	n	name	nt	padj	pval
no hits & (original description: low_confidence)	35.2	28330	10396	18788	not assigned.not annotated	7393	6.11732e-36	2.57571e-39				Legend:
Protein biosynthesis.translation elongation.diphthamide-modification of eEF2.DPH6 diphthamide synthetase (original description: medium_confidence)	17.4.4.6	28330	1	18788	Protein biosynthesis.translation elongation.diphthamide-modification of eEF2.DPH6 diphthamide synthetase	1	0.943716	0.663184				def	The term’s description
RNA biosynthesis.transcriptional activation.DPB3 transcription factor (original description: medium_confidence)	15.7.53	28330	1	18788	RNA biosynthesis.transcriptional activation.DPB3 transcription factor	1	0.943716	0.663184				id	The term id
Vesicle trafficking.SNARE target membrane recognition and fusion complexes.maintenance and regulation.TNO1 tethering factor (original description: medium_confidence)	22.8.7.2	28330	1	18788	Vesicle trafficking.SNARE target membrane recognition and fusion complexes.maintenance and regulation.TNO1 tethering factor	1	0.943716	0.663184				m	The number of genes in the population set
Phytohormones.abscisic acid.conjugation and degradation.abscisic acid hydroxylase (original description: high_confidence)	11.1.3.2	28330	1	18788	Phytohormones.abscisic acid.conjugation and degradation.abscisic acid hydroxylase	1	0.943716	0.663184				mt	The number of genes annotated to this term in the population set
Protein translocation.nucleus.nucleocytoplasmic transport.nuclear pore complex (NPC).linker subcomplex.NUP88 scaffold nucleoporin (original description: high_confidence)	23.5.1.1.3.2	28330	1	18788	Protein translocation.nucleus.nucleocytoplasmic transport.nuclear pore complex (NPC).linker subcomplex.NUP88 scaffold nucleoporin	1	0.943716	0.663184				n	The number of genes in the study set
Protein translocation.nucleus.nucleocytoplasmic transport.nuclear pore complex (NPC).nuclear basket.NUP1/NUP136 nucleoporin (original description: high_confidence)	23.5.1.1.5.3	28330	1	18788	Protein translocation.nucleus.nucleocytoplasmic transport.nuclear pore complex (NPC).nuclear basket.NUP1/NUP136 nucleoporin	1	0.943716	0.663184				name	The name of the term
RNA biosynthesis.RNA polymerase II-dependent transcription.MEDIATOR transcription co-activator complex.middle module.MED21 component (original description: medium_confidence)	15.3.6.2.5	28330	1	18788	RNA biosynthesis.RNA polymerase II-dependent transcription.MEDIATOR transcription co-activator complex.middle module.MED21 component	1	0.943716	0.663184				nt	The number of genes annotated to this term in the study set
Coenzyme metabolism.tetrapyrrol biosynthesis.chlorophyll metabolism.chlorophyll breakdown.chlorophyll dephytylase (CLD) (original description: high_confidence)	7.12.6.7.2	28330	1	18788	Coenzyme metabolism.tetrapyrrol biosynthesis.chlorophyll metabolism.chlorophyll breakdown.chlorophyll dephytylase (CLD)	1	0.943716	0.663184				padj	The enrichment P-value adjusted for multiple testing using the Benjamini Hochberg procedure
Lipid metabolism.lipid degradation.triacylglycerol lipase activities.diacyl-/triacylglycerol lipase activities.OBL-type lipase (original description: medium_confidence)	5.7.1.2.3	28330	1	18788	Lipid metabolism.lipid degradation.triacylglycerol lipase activities.diacyl-/triacylglycerol lipase activities.OBL-type lipase	1	0.943716	0.663184				pval	The enrichment P-value
Chromatin organisation.DNA methylation.ROS1-mediated DNA demethylation.MBD7 ROS1-recruitment complex.IDM1 component (original description: high_confidence)	12.5.4.2.2	28330	1	18788	Chromatin organisation.DNA methylation.ROS1-mediated DNA demethylation.MBD7 ROS1-recruitment complex.IDM1 component	1	0.943716	0.663184
Protein translocation.nucleus.nucleocytoplasmic transport.karyopherin beta transport receptors.IPO8 import karyopherin (original description: high_confidence)	23.5.1.2.7	28330	1	18788	Protein translocation.nucleus.nucleocytoplasmic transport.karyopherin beta transport receptors.IPO8 import karyopherin	1	0.943716	0.663184
Lipid metabolism.lipid A synthesis.LpxD UDP-3-O-(3-hydroxymyristoyl)glucosamine N-acyltransferase (original description: medium_confidence)	5.6.3	28330	1	18788	Lipid metabolism.lipid A synthesis.LpxD UDP-3-O-(3-hydroxymyristoyl)glucosamine N-acyltransferase	1	0.943716	0.663184				Each sheet corresponds to a cluster. E.g.: sheet one contains results for cluster one, sheet two for cluster two, etc.
Protein biosynthesis.translation initiation.mRNA loading.eIF-iso4F unwinding complex.eIF-iso4E component (original description: high_confidence)	17.3.2.4.1	28330	1	18788	Protein biosynthesis.translation initiation.mRNA loading.eIF-iso4F unwinding complex.eIF-iso4E component	1	0.943716	0.663184
Cytoskeleton.microfilament network.actin polymerisation.formin actin filament elongation factor activities.group-II formin (original description: medium_confidence)	20.2.2.6.2	28330	2	18788	Cytoskeleton.microfilament network.actin polymerisation.formin actin filament elongation factor activities.group-II formin	2	0.943716	0.439805
DNA damage response.DNA repair mechanisms.base excision repair (BER).DNA phosphatase (ZDP) (original description: medium_confidence)	14.5.2.6	28330	2	18788	DNA damage response.DNA repair mechanisms.base excision repair (BER).DNA phosphatase (ZDP)	2	0.943716	0.439805
Chromatin organisation.chromatin remodeling complexes.ATPase core components.SSO1653-like group.Mot1 chromatin remodeling factor (original description: medium_confidence)	12.4.1.4.2	28330	1	18788	Chromatin organisation.chromatin remodeling complexes.ATPase core components.SSO1653-like group.Mot1 chromatin remodeling factor	1	0.943716	0.663184
Amino acid metabolism.biosynthesis.pyruvate family.pyruvate-derived amino acids.ketol-acid reductoisomerase (original description: medium_confidence)	4.1.3.2.2	28330	2	18788	Amino acid metabolism.biosynthesis.pyruvate family.pyruvate-derived amino acids.ketol-acid reductoisomerase	2	0.943716	0.439805
Cytoskeleton.actin and tubulin folding.post-CCT Tubulin folding pathway.TFC tubulin folding cofactors.TFC-B cofactor (original description: medium_confidence)	20.3.3.1.2	28330	1	18788	Cytoskeleton.actin and tubulin folding.post-CCT Tubulin folding pathway.TFC tubulin folding cofactors.TFC-B cofactor	1	0.943716	0.663184
Vesicle trafficking.autophagosome formation.ATG1-13 autophagosome assembly control complex.ATG101 accessory component (original description: medium_confidence)	22.5.1.4	28330	1	18788	Vesicle trafficking.autophagosome formation.ATG1-13 autophagosome assembly control complex.ATG101 accessory component	1	0.943716	0.663184
Protein biosynthesis.organelle translation machineries.translation termination.PrfB-type peptide chain release factor (original description: medium_confidence)	17.6.5.2	28330	1	18788	Protein biosynthesis.organelle translation machineries.translation termination.PrfB-type peptide chain release factor	1	0.943716	0.663184
Coenzyme metabolism.lipoic acid synthesis.lipoyltransferase (original description: medium_confidence)	7.14.2	28330	2	18788	Coenzyme metabolism.lipoic acid synthesis.lipoyltransferase	2	0.943716	0.439805
Chromatin organisation.histone modifications.histone lysine methylation/demethylation.class V/Su(var) histone methyltransferase component (original description: medium_confidence)	12.3.3.7	28330	8	18788	Chromatin organisation.histone modifications.histone lysine methylation/demethylation.class V/Su(var) histone methyltransferase component	6	0.943716	0.459668
Chromatin organisation.histone modifications.histone arginine methylation.TDRD3-TOP3B methyl-arginine reader complex.TOP3b topoisomerase component (original description: high_confidence)	12.3.4.3.2	28330	1	18788	Chromatin organisation.histone modifications.histone arginine methylation.TDRD3-TOP3B methyl-arginine reader complex.TOP3b topoisomerase component	1	0.943716	0.663184
Vesicle trafficking.endomembrane trafficking.ESCRT (Endosomal Sorting Complex Required for Transport) complexes.ESCRT-II complex.VPS22 component (original description: medium_confidence)	22.6.4.2.1	28330	3	18788	Vesicle trafficking.endomembrane trafficking.ESCRT (Endosomal Sorting Complex Required for Transport) complexes.ESCRT-II complex.VPS22 component	3	0.943716	0.291661
Cell cycle.interphase.DNA replication.elongation.DNA-tracking platform.PCNA sliding clamp loader complex.RFC3 component (original description: medium_confidence)	13.2.2.3.4.2.3	28330	1	18788	Cell cycle.interphase.DNA replication.elongation.DNA-tracking platform.PCNA sliding clamp loader complex.RFC3 component	1	0.943716	0.663184
RNA biosynthesis.RNA polymerase II-dependent transcription.SAGA transcription co-activator complex.HAF/TAF1 component (original description: medium_confidence)	15.3.5.12	28330	2	18788	RNA biosynthesis.RNA polymerase II-dependent transcription.SAGA transcription co-activator complex.HAF/TAF1 component	2	0.943716	0.439805
RNA biosynthesis.RNA polymerase II-dependent transcription.pre-initiation complex.TFIId basal transcription regulation complex.HAF/TAF1 component (original description: medium_confidence)	15.3.2.3.2	28330	2	18788	RNA biosynthesis.RNA polymerase II-dependent transcription.pre-initiation complex.TFIId basal transcription regulation complex.HAF/TAF1 component	2	0.943716	0.439805
Cell cycle.interphase.DNA replication.elongation.DNA-tracking platform.PCNA sliding clamp loader complex.RFC4 component (original description: medium_confidence)	13.2.2.3.4.2.4	28330	1	18788	Cell cycle.interphase.DNA replication.elongation.DNA-tracking platform.PCNA sliding clamp loader complex.RFC4 component	1	0.943716	0.663184
RNA processing.RNA splicing.spliceosome-associated non-snRNP MOS4-associated complex (MAC).associated components.ISY1/MAC8 component (original description: medium_confidence)	16.4.5.2.4	28330	1	18788	RNA processing.RNA splicing.spliceosome-associated non-snRNP MOS4-associated complex (MAC).associated components.ISY1/MAC8 component	1	0.943716	0.663184
Coenzyme metabolism.tetrapyrrol biosynthesis.5-aminolevulinic acid formation.glutamyl-tRNA reductase regulator protein (FLU) (original description: high_confidence)	7.12.1.3	28330	1	18788	Coenzyme metabolism.tetrapyrrol biosynthesis.5-aminolevulinic acid formation.glutamyl-tRNA reductase regulator protein (FLU)	1	0.943716	0.663184
Amino acid metabolism.biosynthesis.pyruvate family.pyruvate-derived amino acids.leucine.isopropylmalate isomerase dimer.small subunit (original description: medium_confidence)	4.1.3.2.5.2.2	28330	1	18788	Amino acid metabolism.biosynthesis.pyruvate family.pyruvate-derived amino acids.leucine.isopropylmalate isomerase dimer.small subunit	1	0.943716	0.663184
RNA biosynthesis.RNA polymerase II-dependent transcription.transcription termination.R-loop removal.ribonuclease H1 (original description: medium_confidence)	15.3.8.4.1	28330	1	18788	RNA biosynthesis.RNA polymerase II-dependent transcription.transcription termination.R-loop removal.ribonuclease H1	1	0.943716	0.663184
Protein biosynthesis.cytosolic ribosome.large subunit (LSU).LSU processome component.RSA4 assembly factor (NLE) (original description: high_confidence)	17.1.1.2.12	28330	1	18788	Protein biosynthesis.cytosolic ribosome.large subunit (LSU).LSU processome component.RSA4 assembly factor (NLE)	1	0.943716	0.663184
Solute transport.carrier-mediated transport.BART superfamily.AEC family.auxin transporter (PILS-type) (original description: low_confidence)	24.2.5.2.2	28330	8	18788	Solute transport.carrier-mediated transport.BART superfamily.AEC family.auxin transporter (PILS-type)	6	0.943716	0.459668
Protein translocation.endoplasmic reticulum.co-translational insertion system.SRP (signal recognition particle) complex.SRP68 component (original description: medium_confidence)	23.3.1.1.6	28330	3	18788	Protein translocation.endoplasmic reticulum.co-translational insertion system.SRP (signal recognition particle) complex.SRP68 component	3	0.943716	0.291661
RNA processing.RNA splicing.U2-type-intron-specific major spliceosome.U4/U6 small nuclear ribonucleoprotein particle (snRNP).PRPF31 snRNP component (original description: high_confidence)	16.4.1.3.3	28330	1	18788	RNA processing.RNA splicing.U2-type-intron-specific major spliceosome.U4/U6 small nuclear ribonucleoprotein particle (snRNP).PRPF31 snRNP component	1	0.943716	0.663184
Phytohormones.auxin.transport.PILS-type auxin efflux transporter (original description: low_confidence)	11.2.4.2	28330	8	18788	Phytohormones.auxin.transport.PILS-type auxin efflux transporter	6	0.943716	0.459668
Solute transport.porins.OEP21 outer membrane porin (original description: high_confidence)	24.4.2	28330	1	18788	Solute transport.porins.OEP21 outer membrane porin	1	0.943716	0.663184
Protein biosynthesis.cytosolic ribosome.small subunit (SSU).SSU processome.Imp3 assembly factor (original description: high_confidence)	17.1.2.2.2	28330	1	18788	Protein biosynthesis.cytosolic ribosome.small subunit (SSU).SSU processome.Imp3 assembly factor	1	0.943716	0.663184
Vesicle trafficking.clathrin coated vesicle (CCV) machinery.AP-1 trans-Golgi network cargo adaptor complex.AP1G large gamma subunit (original description: high_confidence)	22.1.2.1	28330	1	18788	Vesicle trafficking.clathrin coated vesicle (CCV) machinery.AP-1 trans-Golgi network cargo adaptor complex.AP1G large gamma subunit	1	0.943716	0.663184
Protein biosynthesis.organelle translation machineries.translation initiation.IF-3 initiation factor (original description: high_confidence)	17.6.3.4	28330	1	18788	Protein biosynthesis.organelle translation machineries.translation initiation.IF-3 initiation factor	1	0.943716	0.663184
Protein degradation.peptide tagging.Ubiquitin (UBQ)-anchor addition (ubiquitylation).UBA-activating E1 protein (original description: medium_confidence)	19.4.1.3	28330	3	18788	Protein degradation.peptide tagging.Ubiquitin (UBQ)-anchor addition (ubiquitylation).UBA-activating E1 protein	3	0.943716	0.291661
Protein degradation.peptidase families.cysteine-type peptidase activities.AESP caspase-related protease separase (original description: low_confidence)	19.5.1.9	28330	3	18788	Protein degradation.peptidase families.cysteine-type peptidase activities.AESP caspase-related protease separase	3	0.943716	0.291661
RNA processing.RNA modification.thiolation.CTU1-URM1 pathway.sulfur carrier protein (MST/RDH) (original description: medium_confidence)	16.7.4.1.1	28330	2	18788	RNA processing.RNA modification.thiolation.CTU1-URM1 pathway.sulfur carrier protein (MST/RDH)	2	0.943716	0.439805
RNA processing.RNA splicing.U2-type-intron-specific major spliceosome.U2 small nuclear ribonucleoprotein particle (snRNP).splicing factor 3B complex.SF3B5 component (original description: medium_confidence)	16.4.1.2.4.5	28330	2	18788	RNA processing.RNA splicing.U2-type-intron-specific major spliceosome.U2 small nuclear ribonucleoprotein particle (snRNP).splicing factor 3B complex.SF3B5 component	2	0.943716	0.439805
Cytoskeleton.microtubular network.microtubule Tubulin heterodimer formation.PLP3 CCT-interacting tubulin folding cofactor (original description: high_confidence)	20.1.2.3	28330	1	18788	Cytoskeleton.microtubular network.microtubule Tubulin heterodimer formation.PLP3 CCT-interacting tubulin folding cofactor	1	0.943716	0.663184
Protein degradation.26S proteasome.regulatory particle.ATPase subunits.RPT6 regulatory component (original description: high_confidence)	19.2.2.1.6	28330	1	18788	Protein degradation.26S proteasome.regulatory particle.ATPase subunits.RPT6 regulatory component	1	0.943716	0.663184
Protein degradation.peptide tagging.Related-to-Ubiquitin (RUB/NEDD8)-anchor modification (neddylation).RUB deconjugation of neddylated cullin.COP9 signalosome complex.CSN8 component (original description: medium_confidence)	19.4.3.7.1.8	28330	1	18788	Protein degradation.peptide tagging.Related-to-Ubiquitin (RUB/NEDD8)-anchor modification (neddylation).RUB deconjugation of neddylated cullin.COP9 signalosome complex.CSN8 component	1	0.943716	0.663184
RNA processing.ribonuclease activities.RNase P ribonuclease activities.RNA-dependent RNase P complex.RPP29/POP4 component (original description: medium_confidence)	16.5.1.2.4	28330	1	18788	RNA processing.ribonuclease activities.RNase P ribonuclease activities.RNA-dependent RNase P complex.RPP29/POP4 component	1	0.943716	0.663184
Protein degradation.peptide tagging.Related-to-Ubiquitin (RUB/NEDD8)-anchor modification (neddylation).RUB deconjugation of neddylated cullin.COP9 signalosome complex.CSN1 component (original description: high_confidence)	19.4.3.7.1.1	28330	1	18788	Protein degradation.peptide tagging.Related-to-Ubiquitin (RUB/NEDD8)-anchor modification (neddylation).RUB deconjugation of neddylated cullin.COP9 signalosome complex.CSN1 component	1	0.943716	0.663184
Solute transport.primary active transport.V-type ATPase complex.peripheral V1 subcomplex.subunit E (original description: medium_confidence)	24.1.1.2.5	28330	2	18788	Solute transport.primary active transport.V-type ATPase complex.peripheral V1 subcomplex.subunit E	2	0.943716	0.439805
Cell cycle.cytokinesis.phragmoplast disassembly.NACK-PQR signalling pathway.NPK/ANP MAPKK-kinase (original description: medium_confidence)	13.4.4.1.2	28330	3	18788	Cell cycle.cytokinesis.phragmoplast disassembly.NACK-PQR signalling pathway.NPK/ANP MAPKK-kinase	3	0.943716	0.291661
Nucleotide metabolism.purines.phosphotransfers.adenylate kinase (original description: medium_confidence)	6.1.3.1	28330	6	18788	Nucleotide metabolism.purines.phosphotransfers.adenylate kinase	5	0.943716	0.344299
Cell wall.sporopollenin.export.sporopollenin precursor exporter (original description: high_confidence)	21.8.2.1	28330	1	18788	Cell wall.sporopollenin.export.sporopollenin precursor exporter	1	0.943716	0.663184
Lipid metabolism.glycerolipid synthesis.phosphatidic acid.lipid phosphate phosphatase (original description: low_confidence)	5.2.1.6	28330	2	18788	Lipid metabolism.glycerolipid synthesis.phosphatidic acid.lipid phosphate phosphatase	2	0.943716	0.439805
Protein translocation.plasmodesmata intercellular trafficking.MPB2C regulator protein (original description: high_confidence)	23.6.2	28330	1	18788	Protein translocation.plasmodesmata intercellular trafficking.MPB2C regulator protein	1	0.943716	0.663184
Solute transport.carrier-mediated transport.DMT superfamily.NST-TPT group.CSTLP nucleotide sugar transporter (original description: medium_confidence)	24.2.1.1.7	28330	1	18788	Solute transport.carrier-mediated transport.DMT superfamily.NST-TPT group.CSTLP nucleotide sugar transporter	1	0.943716	0.663184
RNA biosynthesis.RNA polymerase II-dependent transcription.miRNA biogenesis.DAWDLE pri-miRNA-DCL1 association factor (original description: medium_confidence)	15.3.9.3	28330	1	18788	RNA biosynthesis.RNA polymerase II-dependent transcription.miRNA biogenesis.DAWDLE pri-miRNA-DCL1 association factor	1	0.943716	0.663184
Cytoskeleton.microtubular network.microtubule Tubulin heterodimer formation.gamma-Tubulin ring complex (gamma-TuRC).GCP6 component (original description: low_confidence)	20.1.2.1.6	28330	3	18788	Cytoskeleton.microtubular network.microtubule Tubulin heterodimer formation.gamma-Tubulin ring complex (gamma-TuRC).GCP6 component	3	0.943716	0.291661
DNA damage response.DNA repair mechanisms.homologous recombination repair (HR).Smc5-Smc6 complex.NSE3 component (original description: high_confidence)	14.5.6.5.6	28330	2	18788	DNA damage response.DNA repair mechanisms.homologous recombination repair (HR).Smc5-Smc6 complex.NSE3 component	2	0.943716	0.439805
Protein biosynthesis.translation initiation.pre-initiation complex (PIC).eIF2A factor (original description: medium_confidence)	17.3.1.4	28330	1	18788	Protein biosynthesis.translation initiation.pre-initiation complex (PIC).eIF2A factor	1	0.943716	0.663184
RNA processing.RNA decay.exosome complex.EXO9 core complex.RRP46 component (original description: medium_confidence)	16.8.1.1.6	28330	2	18788	RNA processing.RNA decay.exosome complex.EXO9 core complex.RRP46 component	2	0.943716	0.439805
RNA processing.RNA 3-end polyadenylation.Cleavage Factor I (CF-Im) complex.CPFS5/CFIm25 component (original description: medium_confidence)	16.2.5.1	28330	2	18788	RNA processing.RNA 3-end polyadenylation.Cleavage Factor I (CF-Im) complex.CPFS5/CFIm25 component	2	0.943716	0.439805
Protein degradation.26S proteasome.regulatory particle.ATPase subunits.RPT4 regulatory component (original description: medium_confidence)	19.2.2.1.4	28330	2	18788	Protein degradation.26S proteasome.regulatory particle.ATPase subunits.RPT4 regulatory component	2	0.943716	0.439805
Secondary metabolism.nitrogen-containing secondary compounds.glucosinolates.glucosinolate synthesis.methylthioalkylmalate isomerase.small subunit (original description: medium_confidence)	9.3.3.1.3.2	28330	1	18788	Secondary metabolism.nitrogen-containing secondary compounds.glucosinolates.glucosinolate synthesis.methylthioalkylmalate isomerase.small subunit	1	0.943716	0.663184
Lipid metabolism.glycerolipid synthesis.phosphatidylethanolamine.phosphatidylserine decarboxylation pathway.mitochondrial phosphatidylserine decarboxylase (original description: medium_confidence)	5.2.2.2.1	28330	1	18788	Lipid metabolism.glycerolipid synthesis.phosphatidylethanolamine.phosphatidylserine decarboxylation pathway.mitochondrial phosphatidylserine decarboxylase	1	0.943716	0.663184
Coenzyme metabolism.tetrapyrrol biosynthesis.siroheme synthesis.sirohydrochlorin ferrochelatase (original description: medium_confidence)	7.12.3.2	28330	2	18788	Coenzyme metabolism.tetrapyrrol biosynthesis.siroheme synthesis.sirohydrochlorin ferrochelatase	2	0.943716	0.439805
Polyamine metabolism.putrescine.synthesis.cytosolic pathway.ornithine decarboxylase (original description: low_confidence)	8.1.1.2.1	28330	5	18788	Polyamine metabolism.putrescine.synthesis.cytosolic pathway.ornithine decarboxylase	5	0.943716	0.12826
RNA biosynthesis.RNA polymerase II-dependent transcription.PAF1C transcription initiation and elongation complex.VIP4/LEO1 component (original description: medium_confidence)	15.3.3.2	28330	2	18788	RNA biosynthesis.RNA polymerase II-dependent transcription.PAF1C transcription initiation and elongation complex.VIP4/LEO1 component	2	0.943716	0.439805
Cellular respiration.tricarboxylic acid cycle.2-oxoglutarate dehydrogenase complex.E1 component (original description: low_confidence)	2.3.4.1	28330	2	18788	Cellular respiration.tricarboxylic acid cycle.2-oxoglutarate dehydrogenase complex.E1 component	2	0.943716	0.439805
Chromatin organisation.histone modifications.histone lysine methylation/demethylation.class III/Trithorax histone methyltransferase component (original description: medium_confidence)	12.3.3.5	28330	7	18788	Chromatin organisation.histone modifications.histone lysine methylation/demethylation.class III/Trithorax histone methyltransferase component	7	0.943716	0.0563994
Protein translocation.nucleus.nucleocytoplasmic transport.nuclear pore complex (NPC).cytoplasmic filaments.CG1 nucleoporin (original description: medium_confidence)	23.5.1.1.7.2	28330	1	18788	Protein translocation.nucleus.nucleocytoplasmic transport.nuclear pore complex (NPC).cytoplasmic filaments.CG1 nucleoporin	1	0.943716	0.663184
Protein translocation.chloroplast.outer envelope TOC translocation system.Toc12 component (original description: medium_confidence)	23.1.2.5	28330	6	18788	Protein translocation.chloroplast.outer envelope TOC translocation system.Toc12 component	5	0.943716	0.344299
Cell wall.sporopollenin.exine wall formation.DEX1 exine patterning factor (original description: high_confidence)	21.8.3.1	28330	1	18788	Cell wall.sporopollenin.exine wall formation.DEX1 exine patterning factor	1	0.943716	0.663184
Amino acid metabolism.biosynthesis.aspartate family.aspartate-derived amino acids.methionine.salvage pathway.acireductone dioxygenase (original description: medium_confidence)	4.1.2.2.6.4.5	28330	4	18788	Amino acid metabolism.biosynthesis.aspartate family.aspartate-derived amino acids.methionine.salvage pathway.acireductone dioxygenase	4	0.943716	0.193415
RNA biosynthesis.RNA polymerase II-dependent transcription.pre-initiation complex.TFIIf basal transcription factor complex.beta subunit (original description: medium_confidence)	15.3.2.5.2	28330	2	18788	RNA biosynthesis.RNA polymerase II-dependent transcription.pre-initiation complex.TFIIf basal transcription factor complex.beta subunit	2	0.943716	0.439805
Redox homeostasis.low-molecular-weight scavengers.ascorbate biosynthesis.GDP-L-galactose phosphorylase (VTC2/5) (original description: high_confidence)	10.3.1.5	28330	5	18788	Redox homeostasis.low-molecular-weight scavengers.ascorbate biosynthesis.GDP-L-galactose phosphorylase (VTC2/5)	4	0.943716	0.454032
Phytohormones.cytokinin.conjugation and degradation.cytokinin dehydrogenase (original description: medium_confidence)	11.4.3.2	28330	4	18788	Phytohormones.cytokinin.conjugation and degradation.cytokinin dehydrogenase	3	0.943716	0.586401
Vesicle trafficking.target membrane tethering.Golgi membrane tethering factors.GC3/GC4-type golgin (original description: medium_confidence)	22.7.8.5	28330	2	18788	Vesicle trafficking.target membrane tethering.Golgi membrane tethering factors.GC3/GC4-type golgin	2	0.943716	0.439805
RNA processing.RNA splicing.U2-type-intron-specific major spliceosome.U5 small nuclear ribonucleoprotein particle (snRNP).U5-15kDa/YLS8 snRNP component (original description: high_confidence)	16.4.1.4.1	28330	1	18788	RNA processing.RNA splicing.U2-type-intron-specific major spliceosome.U5 small nuclear ribonucleoprotein particle (snRNP).U5-15kDa/YLS8 snRNP component	1	0.943716	0.663184
Coenzyme metabolism.NAD/NADP biosynthesis.de-novo pathway.quinolinate synthase (original description: high_confidence)	7.9.1.2	28330	1	18788	Coenzyme metabolism.NAD/NADP biosynthesis.de-novo pathway.quinolinate synthase	1	0.943716	0.663184
Cellular respiration.tricarboxylic acid cycle.citrate synthase (original description: medium_confidence)	2.3.1	28330	1	18788	Cellular respiration.tricarboxylic acid cycle.citrate synthase	1	0.943716	0.663184
External stimuli response.light.red/far red light.COP1-SPA light signal transduction ubiquitin E3 ligase complex.SPA regulator component (original description: high_confidence)	26.1.1.3.2	28330	1	18788	External stimuli response.light.red/far red light.COP1-SPA light signal transduction ubiquitin E3 ligase complex.SPA regulator component	1	0.943716	0.663184
Carbohydrate metabolism.mannose metabolism.sugar-6-phosphate reductase (original description: high_confidence)	3.6.3	28330	1	18788	Carbohydrate metabolism.mannose metabolism.sugar-6-phosphate reductase	1	0.943716	0.663184
Chromatin organisation.chromatin remodeling complexes.ATPase core components.Rad5/16-like group.Rad5-like chromatin remodeling factor (original description: high_confidence)	12.4.1.5.2	28330	1	18788	Chromatin organisation.chromatin remodeling complexes.ATPase core components.Rad5/16-like group.Rad5-like chromatin remodeling factor	1	0.943716	0.663184
Vesicle trafficking.target membrane tethering.Exocyst complex.SEC5 component (original description: low_confidence)	22.7.3.3	28330	4	18788	Vesicle trafficking.target membrane tethering.Exocyst complex.SEC5 component	4	0.943716	0.193415
Vesicle trafficking.Coat protein II (COPII) coatomer machinery.Sec16 Sar1-GTPase-regulating protein (original description: low_confidence)	22.4.4	28330	3	18788	Vesicle trafficking.Coat protein II (COPII) coatomer machinery.Sec16 Sar1-GTPase-regulating protein	3	0.943716	0.291661
Cell wall.pectin.rhamnogalacturonan I.synthesis.1,5-alpha-arabinosyltransferase (original description: high_confidence)	21.3.2.1.1	28330	1	18788	Cell wall.pectin.rhamnogalacturonan I.synthesis.1,5-alpha-arabinosyltransferase	1	0.943716	0.663184
Phytohormones.brassinosteroid.synthesis.steroid 22-alpha-hydroxylase (DWF4) (original description: high_confidence)	11.3.1.1	28330	1	18788	Phytohormones.brassinosteroid.synthesis.steroid 22-alpha-hydroxylase (DWF4)	1	0.943716	0.663184
Protein biosynthesis.translation initiation.pre-initiation complex (PIC).eIF3 mRNA-to-PIC binding complex.eIF3k component (original description: medium_confidence)	17.3.1.6.11	28330	1	18788	Protein biosynthesis.translation initiation.pre-initiation complex (PIC).eIF3 mRNA-to-PIC binding complex.eIF3k component	1	0.943716	0.663184
Protein modification.S-glutathionylation and deglutathionylation.glutathione S-transferase activities.class lambda (original description: medium_confidence)	18.12.1.3	28330	7	18788	Protein modification.S-glutathionylation and deglutathionylation.glutathione S-transferase activities.class lambda	6	0.943716	0.256971
Cell cycle.mitosis and meiosis.sister chromatid separation.spindle assembly checkpoint machinery.BUB3 checkpoint protein (original description: high_confidence)	13.3.5.5.2	28330	1	18788	Cell cycle.mitosis and meiosis.sister chromatid separation.spindle assembly checkpoint machinery.BUB3 checkpoint protein	1	0.943716	0.663184
Chromatin organisation.histone modifications.histone lysine methylation/demethylation.COMPASS histone trimethylation complex.RBL component (original description: medium_confidence)	12.3.3.2.2	28330	4	18788	Chromatin organisation.histone modifications.histone lysine methylation/demethylation.COMPASS histone trimethylation complex.RBL component	4	0.943716	0.193415
Multi-process regulation.TOR signalling pathway.TORC complex.RAPTOR regulatory component (original description: low_confidence)	27.2.1.2	28330	2	18788	Multi-process regulation.TOR signalling pathway.TORC complex.RAPTOR regulatory component	2	0.943716	0.439805
Coenzyme metabolism.tetrahydrofolate synthesis.p-aminobenzoate synthesis.aminodeoxychorismate lyase (original description: medium_confidence)	7.5.1.2	28330	2	18788	Coenzyme metabolism.tetrahydrofolate synthesis.p-aminobenzoate synthesis.aminodeoxychorismate lyase	2	0.943716	0.439805
Solute transport.carrier-mediated transport.APC superfamily.AAAP family.proline transporter (ProT-type) (original description: medium_confidence)	24.2.3.4.3	28330	4	18788	Solute transport.carrier-mediated transport.APC superfamily.AAAP family.proline transporter (ProT-type)	3	0.943716	0.586401
RNA processing.RNA splicing.U1/U2/U4/U5-associated Sm accessory ribonucleoprotein complex.Sm-E component (original description: medium_confidence)	16.4.2.5	28330	2	18788	RNA processing.RNA splicing.U1/U2/U4/U5-associated Sm accessory ribonucleoprotein complex.Sm-E component	2	0.943716	0.439805
Coenzyme metabolism.FMN/FAD biosynthesis.pyrimidine deaminase (RibD) (original description: high_confidence)	7.10.3	28330	1	18788	Coenzyme metabolism.FMN/FAD biosynthesis.pyrimidine deaminase (RibD)	1	0.943716	0.663184
Protein translocation.nucleus.nucleocytoplasmic transport.karyopherin beta transport receptors.XPO7 export karyopherin (original description: medium_confidence)	23.5.1.2.13	28330	3	18788	Protein translocation.nucleus.nucleocytoplasmic transport.karyopherin beta transport receptors.XPO7 export karyopherin	3	0.943716	0.291661
Protein biosynthesis.cytosolic ribosome.large subunit (LSU).LSU processome component.ITS1 rRNA removal.SLX9 pre-rRNA cleavage factor (original description: high_confidence)	17.1.1.2.15.2	28330	1	18788	Protein biosynthesis.cytosolic ribosome.large subunit (LSU).LSU processome component.ITS1 rRNA removal.SLX9 pre-rRNA cleavage factor	1	0.943716	0.663184
Solute transport.carrier-mediated transport.OPT family.iron chelator transporter (YSL-type) (original description: low_confidence)	24.2.10.1	28330	10	18788	Solute transport.carrier-mediated transport.OPT family.iron chelator transporter (YSL-type)	9	0.943716	0.0999952
Protein biosynthesis.cytosolic ribosome.large subunit (LSU).LSU proteome component.RPL21 component (original description: medium_confidence)	17.1.1.1.21	28330	2	18788	Protein biosynthesis.cytosolic ribosome.large subunit (LSU).LSU proteome component.RPL21 component	2	0.943716	0.439805
RNA processing.RNA modification.pseudouridylation.H/ACA small nucleolar ribonucleoprotein (snoRNP) RNA pseudouridylation complex.Nhp2/Naf1 non-core component (original description: medium_confidence)	16.7.2.1.4	28330	1	18788	RNA processing.RNA modification.pseudouridylation.H/ACA small nucleolar ribonucleoprotein (snoRNP) RNA pseudouridylation complex.Nhp2/Naf1 non-core component	1	0.943716	0.663184
Protein degradation.peptidase families.cysteine-type peptidase activities.pyroglutamyl-peptidase-type protease (original description: medium_confidence)	19.5.1.4	28330	1	18788	Protein degradation.peptidase families.cysteine-type peptidase activities.pyroglutamyl-peptidase-type protease	1	0.943716	0.663184
Protein translocation.nucleus.nucleocytoplasmic transport.karyopherin beta transport receptors.KA120 import karyopherin (original description: medium_confidence)	23.5.1.2.6	28330	4	18788	Protein translocation.nucleus.nucleocytoplasmic transport.karyopherin beta transport receptors.KA120 import karyopherin	4	0.943716	0.193415
Protein translocation.peroxisome.importomer translocation system.receptor export system.Pex1-Pex6 subcomplex.Pex1 component (original description: high_confidence)	23.4.1.5.1.1	28330	1	18788	Protein translocation.peroxisome.importomer translocation system.receptor export system.Pex1-Pex6 subcomplex.Pex1 component	1	0.943716	0.663184
DNA damage response.DNA repair mechanisms.base excision repair (BER).uracil repair DNA glycosylase (UNG) (original description: high_confidence)	14.5.2.9	28330	1	18788	DNA damage response.DNA repair mechanisms.base excision repair (BER).uracil repair DNA glycosylase (UNG)	1	0.943716	0.663184
Amino acid metabolism.degradation.aromatic amino acid.aromatic-amino-acid aminotransferase (original description: medium_confidence)	4.2.8.1	28330	1	18788	Amino acid metabolism.degradation.aromatic amino acid.aromatic-amino-acid aminotransferase	1	0.943716	0.663184
RNA biosynthesis.DNA-dependent RNA polymerase (Pol) complexes.Pol V catalytic subunits.subunit 1 (original description: medium_confidence)	15.1.5.1	28330	1	18788	RNA biosynthesis.DNA-dependent RNA polymerase (Pol) complexes.Pol V catalytic subunits.subunit 1	1	0.943716	0.663184
Protein modification.phosphorylation.AGC kinase superfamily.PDK kinase (original description: medium_confidence)	18.8.6.2	28330	1	18788	Protein modification.phosphorylation.AGC kinase superfamily.PDK kinase	1	0.943716	0.663184
Nutrient uptake.nitrogen assimilation.nitrate uptake system.NRT2 nitrate transporter (original description: medium_confidence)	25.1.3.1	28330	3	18788	Nutrient uptake.nitrogen assimilation.nitrate uptake system.NRT2 nitrate transporter	3	0.943716	0.291661
External stimuli response.temperature.Hsp (heat-shock-responsive protein) families.Hsp70 family.Hsp40 Hsp70-co-chaperone (original description: low_confidence)	26.3.2.3.3	28330	4	18788	External stimuli response.temperature.Hsp (heat-shock-responsive protein) families.Hsp70 family.Hsp40 Hsp70-co-chaperone	3	0.943716	0.586401
Solute transport.primary active transport.ABC superfamily.ABC2 family.subfamily ABCA transporter (original description: high_confidence)	24.1.3.2.1	28330	3	18788	Solute transport.primary active transport.ABC superfamily.ABC2 family.subfamily ABCA transporter	3	0.943716	0.291661
Lipid metabolism.sphingolipid metabolism.serine C-palmitoyltransferase complex.small regulator subunit (original description: low_confidence)	5.4.1.3	28330	2	18788	Lipid metabolism.sphingolipid metabolism.serine C-palmitoyltransferase complex.small regulator subunit	2	0.943716	0.439805
Protein modification.acetylation.NatE-type N-terminal acetylase (original description: high_confidence)	18.6.5	28330	1	18788	Protein modification.acetylation.NatE-type N-terminal acetylase	1	0.943716	0.663184
Protein translocation.nucleus.nucleocytoplasmic transport.Ran GTPase (original description: high_confidence)	23.5.1.4	28330	4	18788	Protein translocation.nucleus.nucleocytoplasmic transport.Ran GTPase	3	0.943716	0.586401
Solute transport.carrier-mediated transport.APC superfamily.DUR proton:urea symporter (original description: medium_confidence)	24.2.3.7	28330	2	18788	Solute transport.carrier-mediated transport.APC superfamily.DUR proton:urea symporter	2	0.943716	0.439805
Chromatin organisation.histone modifications.histone ubiquitination.PRC1 histone mono-ubiquitination complex.Pc-type LHP1 modification reader component (original description: high_confidence)	12.3.5.1.2	28330	1	18788	Chromatin organisation.histone modifications.histone ubiquitination.PRC1 histone mono-ubiquitination complex.Pc-type LHP1 modification reader component	1	0.943716	0.663184
Cell cycle.mitosis and meiosis.meiotic recombination.meiotic double strand break initiation.meiotic topoisomerase-VI complex.accessory component (RHL1) (original description: high_confidence)	13.3.6.2.1.4	28330	3	18788	Cell cycle.mitosis and meiosis.meiotic recombination.meiotic double strand break initiation.meiotic topoisomerase-VI complex.accessory component (RHL1)	3	0.943716	0.291661
Protein translocation.nucleus.nucleocytoplasmic transport.nuclear pore complex (NPC).central subcomplex.NUP35 nucleoporin (original description: medium_confidence)	23.5.1.1.6.5	28330	2	18788	Protein translocation.nucleus.nucleocytoplasmic transport.nuclear pore complex (NPC).central subcomplex.NUP35 nucleoporin	2	0.943716	0.439805
Coenzyme metabolism.coenzyme A synthesis.phosphopantothenoylcysteine decarboxylase (original description: medium_confidence)	7.4.4	28330	2	18788	Coenzyme metabolism.coenzyme A synthesis.phosphopantothenoylcysteine decarboxylase	2	0.943716	0.439805
RNA biosynthesis.RNA polymerase II-dependent transcription.SAGA transcription co-activator complex.ADA1 component (original description: high_confidence)	15.3.5.2	28330	2	18788	RNA biosynthesis.RNA polymerase II-dependent transcription.SAGA transcription co-activator complex.ADA1 component	2	0.943716	0.439805
External stimuli response.temperature.Hsp (heat-shock-responsive protein) families.Hsp100 protein (original description: high_confidence)	26.3.2.1	28330	6	18788	External stimuli response.temperature.Hsp (heat-shock-responsive protein) families.Hsp100 protein	5	0.943716	0.344299
Cell cycle.regulation.cyclins.CYCL-type cyclin (original description: medium_confidence)	13.1.1.6	28330	2	18788	Cell cycle.regulation.cyclins.CYCL-type cyclin	2	0.943716	0.439805
Vesicle trafficking.regulation of membrane tethering and fusion.RAB-GTPase membrane association.RAB-GTPase geranylgeranyltransferase (RGT) complex.accessory component (original description: high_confidence)	22.9.4.1.3	28330	1	18788	Vesicle trafficking.regulation of membrane tethering and fusion.RAB-GTPase membrane association.RAB-GTPase geranylgeranyltransferase (RGT) complex.accessory component	1	0.943716	0.663184
Coenzyme metabolism.tetrapyrrol biosynthesis.heme synthesis and modification.phytochromobilin synthase (original description: medium_confidence)	7.12.5.3	28330	1	18788	Coenzyme metabolism.tetrapyrrol biosynthesis.heme synthesis and modification.phytochromobilin synthase	1	0.943716	0.663184
Nucleotide metabolism.deoxynucleotide metabolism.thymidine kinase (original description: high_confidence)	6.3.5	28330	1	18788	Nucleotide metabolism.deoxynucleotide metabolism.thymidine kinase	1	0.943716	0.663184
Vesicle trafficking.target membrane tethering.TRAPP (Trafficking-Protein-Particle) complexes.TRAPP-I/II/III complex-shared components.TRAPP-C11 component (original description: high_confidence)	22.7.7.1.7	28330	1	18788	Vesicle trafficking.target membrane tethering.TRAPP (Trafficking-Protein-Particle) complexes.TRAPP-I/II/III complex-shared components.TRAPP-C11 component	1	0.943716	0.663184
Protein modification.phosphorylation.CMGC kinase superfamily.CLK/LAMMER kinase (original description: medium_confidence)	18.8.3.2	28330	6	18788	Protein modification.phosphorylation.CMGC kinase superfamily.CLK/LAMMER kinase	5	0.943716	0.344299
Cell cycle.interphase.DNA replication.maturation.ribonuclease H2 complex.subunit A (original description: medium_confidence)	13.2.2.4.1.1	28330	2	18788	Cell cycle.interphase.DNA replication.maturation.ribonuclease H2 complex.subunit A	2	0.943716	0.439805
Amino acid metabolism.biosynthesis.glutamate family.glutamate-derived amino acids.ornithine.N2-acetylornithine:glutamate acetyltransferase (original description: low_confidence)	4.1.1.1.1.5	28330	3	18788	Amino acid metabolism.biosynthesis.glutamate family.glutamate-derived amino acids.ornithine.N2-acetylornithine:glutamate acetyltransferase	3	0.943716	0.291661
Solute transport.carrier-mediated transport.MFS superfamily.BT1 small solute transporter (original description: low_confidence)	24.2.2.5	28330	9	18788	Solute transport.carrier-mediated transport.MFS superfamily.BT1 small solute transporter	7	0.943716	0.368632
RNA processing.RNA modification.tRNA N6-threonylcarbamoylation.KEOPS/EKC complex.CGI121 component (original description: medium_confidence)	16.7.1.2.3	28330	2	18788	RNA processing.RNA modification.tRNA N6-threonylcarbamoylation.KEOPS/EKC complex.CGI121 component	2	0.943716	0.439805
Protein biosynthesis.cytosolic ribosome.small subunit (SSU).SSU processome.UTP11 assembly factor (original description: medium_confidence)	17.1.2.2.18	28330	1	18788	Protein biosynthesis.cytosolic ribosome.small subunit (SSU).SSU processome.UTP11 assembly factor	1	0.943716	0.663184
Lipid metabolism.sphingolipid metabolism.ceramidase activities.ACER alkaline ceramidase (original description: low_confidence)	5.4.12.2	28330	1	18788	Lipid metabolism.sphingolipid metabolism.ceramidase activities.ACER alkaline ceramidase	1	0.943716	0.663184
Protein degradation.26S proteasome.20S core protease.beta-type subunits.beta type-3 component (original description: medium_confidence)	19.2.1.2.3	28330	2	18788	Protein degradation.26S proteasome.20S core protease.beta-type subunits.beta type-3 component	2	0.943716	0.439805
Cellular respiration.oxidative phosphorylation.cytochrome c oxidase complex.assembly.COX19 component (original description: high_confidence)	2.4.5.2.7	28330	1	18788	Cellular respiration.oxidative phosphorylation.cytochrome c oxidase complex.assembly.COX19 component	1	0.943716	0.663184
Vesicle trafficking.endomembrane trafficking.ESCRT (Endosomal Sorting Complex Required for Transport) complexes.ESCRT-III complex.VPS60 associated protein (original description: medium_confidence)	22.6.4.3.6	28330	2	18788	Vesicle trafficking.endomembrane trafficking.ESCRT (Endosomal Sorting Complex Required for Transport) complexes.ESCRT-III complex.VPS60 associated protein	2	0.943716	0.439805
RNA processing.organelle machineries.RNA editing.plastidial RNA editing.CRR21 RNA editing factor (original description: high_confidence)	16.10.3.4.6	28330	2	18788	RNA processing.organelle machineries.RNA editing.plastidial RNA editing.CRR21 RNA editing factor	2	0.943716	0.439805
Vesicle trafficking.target membrane tethering.GARP/EARP (Golgi-/Endosome-Associated-Retrograde-Protein) complexes.Syndetin-like EARP-specific component (original description: medium_confidence)	22.7.1.5	28330	2	18788	Vesicle trafficking.target membrane tethering.GARP/EARP (Golgi-/Endosome-Associated-Retrograde-Protein) complexes.Syndetin-like EARP-specific component	2	0.943716	0.439805
RNA biosynthesis.RNA polymerase II-dependent transcription.MEDIATOR transcription co-activator complex.middle module.MED4 component (original description: medium_confidence)	15.3.6.2.1	28330	3	18788	RNA biosynthesis.RNA polymerase II-dependent transcription.MEDIATOR transcription co-activator complex.middle module.MED4 component	3	0.943716	0.291661
RNA processing.RNA 5-end cap adding.CBP80-CBP20 mRNA Cap-Binding complex (CBC).CBP80 component (original description: medium_confidence)	16.1.3.1	28330	2	18788	RNA processing.RNA 5-end cap adding.CBP80-CBP20 mRNA Cap-Binding complex (CBC).CBP80 component	2	0.943716	0.439805
RNA biosynthesis.RNA polymerase I-dependent transcription.CBP CCG-interacting transcriptional regulator (original description: medium_confidence)	15.2.4	28330	1	18788	RNA biosynthesis.RNA polymerase I-dependent transcription.CBP CCG-interacting transcriptional regulator	1	0.943716	0.663184
Cellular respiration.tricarboxylic acid cycle.isocitrate dehydrogenase dimer.catalytic component (original description: medium_confidence)	2.3.3.1	28330	1	18788	Cellular respiration.tricarboxylic acid cycle.isocitrate dehydrogenase dimer.catalytic component	1	0.943716	0.663184
RNA biosynthesis.RNA polymerase I-dependent transcription.TFIf basal transcription factor complex.small subunit (original description: medium_confidence)	15.2.5.1	28330	2	18788	RNA biosynthesis.RNA polymerase I-dependent transcription.TFIf basal transcription factor complex.small subunit	2	0.943716	0.439805
Nucleotide metabolism.purines.catabolism.allantoate amidohydrolase (original description: medium_confidence)	6.1.2.8	28330	1	18788	Nucleotide metabolism.purines.catabolism.allantoate amidohydrolase	1	0.943716	0.663184
Coenzyme metabolism.iron-sulfur cluster assembly machineries.mitochondrial ISC system.transfer phase.NFU4/5 component (original description: medium_confidence)	7.11.2.2.2	28330	1	18788	Coenzyme metabolism.iron-sulfur cluster assembly machineries.mitochondrial ISC system.transfer phase.NFU4/5 component	1	0.943716	0.663184
RNA processing.RNA splicing.spliceosome assembly/disassembly.RNA helicase activities.Prp2 RNA helicase (original description: medium_confidence)	16.4.7.1.5	28330	1	18788	RNA processing.RNA splicing.spliceosome assembly/disassembly.RNA helicase activities.Prp2 RNA helicase	1	0.943716	0.663184
Vesicle trafficking.endomembrane trafficking.protein recycling.AP-5 cargo adaptor complex.AP5M medium mu subunit (original description: high_confidence)	22.6.5.4.3	28330	1	18788	Vesicle trafficking.endomembrane trafficking.protein recycling.AP-5 cargo adaptor complex.AP5M medium mu subunit	1	0.943716	0.663184
Phytohormones.cytokinin.synthesis.cytokinin phosphoribohydrolase (original description: medium_confidence)	11.4.1.2	28330	2	18788	Phytohormones.cytokinin.synthesis.cytokinin phosphoribohydrolase	2	0.943716	0.439805
Lipid metabolism.glycerolipid synthesis.phosphatidylinositol.phosphatidylinositol synthase (original description: high_confidence)	5.2.6.1	28330	1	18788	Lipid metabolism.glycerolipid synthesis.phosphatidylinositol.phosphatidylinositol synthase	1	0.943716	0.663184
Vesicle trafficking.clathrin coated vesicle (CCV) machinery.AP-3 Golgi to vacuole cargo adaptor complex.AP3D large delta subunit (original description: high_confidence)	22.1.5.1	28330	1	18788	Vesicle trafficking.clathrin coated vesicle (CCV) machinery.AP-3 Golgi to vacuole cargo adaptor complex.AP3D large delta subunit	1	0.943716	0.663184
Protein biosynthesis.translation elongation.diphthamide-modification of eEF2.DPH1 diphthamide synthesis protein (original description: medium_confidence)	17.4.4.1	28330	2	18788	Protein biosynthesis.translation elongation.diphthamide-modification of eEF2.DPH1 diphthamide synthesis protein	2	0.943716	0.439805
RNA processing.RNA quality control Exon Junction complex (EJC).core components.eIF4A3 helicase component (original description: high_confidence)	16.3.1.1	28330	2	18788	RNA processing.RNA quality control Exon Junction complex (EJC).core components.eIF4A3 helicase component	2	0.943716	0.439805
Protein translocation.peroxisome.PEX19 insertion system.Pex19 component (original description: medium_confidence)	23.4.2.1	28330	2	18788	Protein translocation.peroxisome.PEX19 insertion system.Pex19 component	2	0.943716	0.439805
RNA biosynthesis.transcriptional activation.AP2/ERF superfamily.APD1 transcription factor (original description: medium_confidence)	15.7.7.4	28330	1	18788	RNA biosynthesis.transcriptional activation.AP2/ERF superfamily.APD1 transcription factor	1	0.943716	0.663184
Chromatin organisation.histone chaperone activities.FACT histone chaperone complex.SPT16 component (original description: medium_confidence)	12.2.2.1	28330	3	18788	Chromatin organisation.histone chaperone activities.FACT histone chaperone complex.SPT16 component	3	0.943716	0.291661
Cell cycle.mitosis and meiosis.metaphase to anaphase transition.Anaphase-Promoting Complex/Cyclosome (APC/C)-dependent ubiquitination.APC/C E3 ubiquitin ligase complex.arc lamp subcomplex.APC7 component (original description: medium_confidence)	13.3.4.1.1.2.3	28330	1	18788	Cell cycle.mitosis and meiosis.metaphase to anaphase transition.Anaphase-Promoting Complex/Cyclosome (APC/C)-dependent ubiquitination.APC/C E3 ubiquitin ligase complex.arc lamp subcomplex.APC7 component	1	0.943716	0.663184
RNA biosynthesis.transcriptional activation.MADS box transcription factor (original description: low_confidence)	15.7.14	28330	12	18788	RNA biosynthesis.transcriptional activation.MADS box transcription factor	10	0.943716	0.17451
Protein biosynthesis.translation initiation.mRNA loading.eIF-iso4F unwinding complex.eIF-iso4G component (original description: medium_confidence)	17.3.2.4.2	28330	1	18788	Protein biosynthesis.translation initiation.mRNA loading.eIF-iso4F unwinding complex.eIF-iso4G component	1	0.943716	0.663184
Protein biosynthesis.translation initiation.mRNA loading.eIF4A mRNA unwinding factor (original description: high_confidence)	17.3.2.1	28330	2	18788	Protein biosynthesis.translation initiation.mRNA loading.eIF4A mRNA unwinding factor	2	0.943716	0.439805
RNA biosynthesis.RNA polymerase II-dependent transcription.miRNA biogenesis.DCL1-HYL1 miRNA biogenesis complex.DCL1 endoribonuclease component (original description: medium_confidence)	15.3.9.1.1	28330	1	18788	RNA biosynthesis.RNA polymerase II-dependent transcription.miRNA biogenesis.DCL1-HYL1 miRNA biogenesis complex.DCL1 endoribonuclease component	1	0.943716	0.663184
Protein degradation.26S proteasome.regulatory particle.non-ATPase subunits.RPN13 regulatory component (original description: low_confidence)	19.2.2.2.12	28330	1	18788	Protein degradation.26S proteasome.regulatory particle.non-ATPase subunits.RPN13 regulatory component	1	0.943716	0.663184
Cell wall.hemicellulose.xylan.synthesis.xylosyltransferase activities.xylosyltransferase (IRX9) (original description: high_confidence)	21.2.2.1.3.1	28330	1	18788	Cell wall.hemicellulose.xylan.synthesis.xylosyltransferase activities.xylosyltransferase (IRX9)	1	0.943716	0.663184
RNA biosynthesis.RNA polymerase II-dependent transcription.ELONGATOR transcription elongation complex.ELP5 component (original description: medium_confidence)	15.3.7.5	28330	2	18788	RNA biosynthesis.RNA polymerase II-dependent transcription.ELONGATOR transcription elongation complex.ELP5 component	2	0.943716	0.439805
Solute transport.carrier-mediated transport.VIT family.metal cation transporter (MEB-type) (original description: medium_confidence)	24.2.12.2	28330	1	18788	Solute transport.carrier-mediated transport.VIT family.metal cation transporter (MEB-type)	1	0.943716	0.663184
Protein modification.peptide maturation.endomembrane system.site-2 protease (original description: high_confidence)	18.14.1.3	28330	1	18788	Protein modification.peptide maturation.endomembrane system.site-2 protease	1	0.943716	0.663184
RNA processing.RNA splicing.U12-type-intron-specific minor spliceosome.U11 small nuclear ribonucleoprotein particle (snRNP).U11-59K snRNP component (original description: medium_confidence)	16.4.4.1.3	28330	2	18788	RNA processing.RNA splicing.U12-type-intron-specific minor spliceosome.U11 small nuclear ribonucleoprotein particle (snRNP).U11-59K snRNP component	2	0.943716	0.439805
Cellular respiration.oxidative phosphorylation.cytochrome c oxidase complex.components.COX5b component (original description: high_confidence)	2.4.5.1.4	28330	1	18788	Cellular respiration.oxidative phosphorylation.cytochrome c oxidase complex.components.COX5b component	1	0.943716	0.663184
Protein modification.disulfide bond formation.chloroplast.protein disulfide isomerase (CYO1) (original description: medium_confidence)	18.4.2.3	28330	1	18788	Protein modification.disulfide bond formation.chloroplast.protein disulfide isomerase (CYO1)	1	0.943716	0.663184
Lipid metabolism.phytosterols.phytosterol conjugation.methylsterol monooxygenase (original description: medium_confidence)	5.5.2.1	28330	2	18788	Lipid metabolism.phytosterols.phytosterol conjugation.methylsterol monooxygenase	2	0.943716	0.439805
Lipid metabolism.sphingolipid metabolism.ketosphinganine reductase (original description: medium_confidence)	5.4.2	28330	1	18788	Lipid metabolism.sphingolipid metabolism.ketosphinganine reductase	1	0.943716	0.663184
RNA biosynthesis.organelle machineries.transcription.mTERF transcription factor (original description: low_confidence)	15.9.2.2	28330	80	18788	RNA biosynthesis.organelle machineries.transcription.mTERF transcription factor	65	0.943716	0.00236141
Protein biosynthesis.cytosolic ribosome.large subunit (LSU).LSU proteome component.RPL27a component (original description: high_confidence)	17.1.1.1.28	28330	2	18788	Protein biosynthesis.cytosolic ribosome.large subunit (LSU).LSU proteome component.RPL27a component	2	0.943716	0.439805
Vesicle trafficking.Coat protein I (COPI) coatomer machinery.ARF-GTPase-activating (ARF-GAP) activities.class III ARF-GAP protein (original description: high_confidence)	22.3.4.3	28330	1	18788	Vesicle trafficking.Coat protein I (COPI) coatomer machinery.ARF-GTPase-activating (ARF-GAP) activities.class III ARF-GAP protein	1	0.943716	0.663184
RNA processing.RNA decay.deadenylation-dependent mechanism.mRNA deadenylation.CCR4-NOT complex.NOT1 component (original description: high_confidence)	16.8.3.1.2.3	28330	1	18788	RNA processing.RNA decay.deadenylation-dependent mechanism.mRNA deadenylation.CCR4-NOT complex.NOT1 component	1	0.943716	0.663184
Protein modification.dephosphorylation.tyrosine protein phosphatase (PTP) superfamily.dual-specificity phosphatase families.myotubularin lipid phosphatase (original description: low_confidence)	18.10.2.2.4	28330	2	18788	Protein modification.dephosphorylation.tyrosine protein phosphatase (PTP) superfamily.dual-specificity phosphatase families.myotubularin lipid phosphatase	2	0.943716	0.439805
RNA processing.RNA splicing.U2-type-intron-specific major spliceosome.U1 small nuclear ribonucleoprotein particle (snRNP).U1-70K snRNP component (original description: high_confidence)	16.4.1.1.1	28330	2	18788	RNA processing.RNA splicing.U2-type-intron-specific major spliceosome.U1 small nuclear ribonucleoprotein particle (snRNP).U1-70K snRNP component	2	0.943716	0.439805
Protein modification.ADP-ribosylation.poly(ADP-ribose) polymerase (PARP) (original description: medium_confidence)	18.5.1	28330	4	18788	Protein modification.ADP-ribosylation.poly(ADP-ribose) polymerase (PARP)	4	0.943716	0.193415
RNA processing.RNA splicing.U1/U2/U4/U5-associated Sm accessory ribonucleoprotein complex.Sm-D1 component (original description: medium_confidence)	16.4.2.2	28330	2	18788	RNA processing.RNA splicing.U1/U2/U4/U5-associated Sm accessory ribonucleoprotein complex.Sm-D1 component	2	0.943716	0.439805
Coenzyme metabolism.FMN/FAD biosynthesis.FAD pyrophosphatase (original description: medium_confidence)	7.10.11	28330	1	18788	Coenzyme metabolism.FMN/FAD biosynthesis.FAD pyrophosphatase	1	0.943716	0.663184
Lipid metabolism.lipid degradation.triacylglycerol lipase activities.diacyl-/triacylglycerol lipase activities.ATGL-type lipase (original description: low_confidence)	5.7.1.2.4	28330	2	18788	Lipid metabolism.lipid degradation.triacylglycerol lipase activities.diacyl-/triacylglycerol lipase activities.ATGL-type lipase	2	0.943716	0.439805
Vesicle trafficking.endomembrane trafficking.ESCRT (Endosomal Sorting Complex Required for Transport) complexes.ESCRT-III complex.VPS2/CHMP2 component (original description: high_confidence)	22.6.4.3.3	28330	1	18788	Vesicle trafficking.endomembrane trafficking.ESCRT (Endosomal Sorting Complex Required for Transport) complexes.ESCRT-III complex.VPS2/CHMP2 component	1	0.943716	0.663184
RNA processing.organelle machineries.RNA splicing.mitochondrial RNA splicing.RUG3 splicing factor (original description: high_confidence)	16.10.1.2.2	28330	1	18788	RNA processing.organelle machineries.RNA splicing.mitochondrial RNA splicing.RUG3 splicing factor	1	0.943716	0.663184
Protein modification.lipidation.Glycophosphatidylinositol (GPI)-anchor addition.GPI transamidase complex.PIG-S component (original description: low_confidence)	18.7.4.2.2	28330	5	18788	Protein modification.lipidation.Glycophosphatidylinositol (GPI)-anchor addition.GPI transamidase complex.PIG-S component	5	0.943716	0.12826
Coenzyme metabolism.coenzyme A synthesis.pantothenate synthesis.pantoate:beta-alanine ligase (original description: high_confidence)	7.4.1.2	28330	1	18788	Coenzyme metabolism.coenzyme A synthesis.pantothenate synthesis.pantoate:beta-alanine ligase	1	0.943716	0.663184
RNA biosynthesis.RNA polymerase II-dependent transcription.MEDIATOR transcription co-activator complex.middle module.MED7 component (original description: medium_confidence)	15.3.6.2.2	28330	1	18788	RNA biosynthesis.RNA polymerase II-dependent transcription.MEDIATOR transcription co-activator complex.middle module.MED7 component	1	0.943716	0.663184
Vesicle trafficking.target membrane tethering.HOPS/CORVET membrane tethering complexes.VPS8 CORVET-specific component (original description: low_confidence)	22.7.6.8	28330	2	18788	Vesicle trafficking.target membrane tethering.HOPS/CORVET membrane tethering complexes.VPS8 CORVET-specific component	2	0.943716	0.439805
RNA processing.RNA modification.pseudouridylation.TruD-type tRNA pseudouridine synthase (original description: medium_confidence)	16.7.2.4	28330	1	18788	RNA processing.RNA modification.pseudouridylation.TruD-type tRNA pseudouridine synthase	1	0.943716	0.663184
Coenzyme metabolism.tetrahydrofolate synthesis.pterin synthesis.GTP-cyclohydrolase I (original description: high_confidence)	7.5.2.1	28330	2	18788	Coenzyme metabolism.tetrahydrofolate synthesis.pterin synthesis.GTP-cyclohydrolase I	2	0.943716	0.439805
Cell wall.pectin.homogalacturonan.synthesis.CGR-type methyltransferase (original description: medium_confidence)	21.3.1.1.3	28330	1	18788	Cell wall.pectin.homogalacturonan.synthesis.CGR-type methyltransferase	1	0.943716	0.663184
RNA biosynthesis.transcriptional activation.E2F/DP transcription factor (original description: medium_confidence)	15.7.10	28330	7	18788	RNA biosynthesis.transcriptional activation.E2F/DP transcription factor	6	0.943716	0.256971
Cellular respiration.glycolysis.cytosolic glycolysis.glyceraldehyde 3-phosphate dehydrogenase activities.NADP-dependent glyceraldehyde 3-phosphate dehydrogenase (original description: high_confidence)	2.1.1.4.2	28330	1	18788	Cellular respiration.glycolysis.cytosolic glycolysis.glyceraldehyde 3-phosphate dehydrogenase activities.NADP-dependent glyceraldehyde 3-phosphate dehydrogenase	1	0.943716	0.663184
RNA processing.RNA decay.Nonsense-Mediated mRNA Decay (NMD).UPF1 effector protein (original description: medium_confidence)	16.8.2.2	28330	2	18788	RNA processing.RNA decay.Nonsense-Mediated mRNA Decay (NMD).UPF1 effector protein	2	0.943716	0.439805
Lipid metabolism.fatty acid synthesis.plastidial Type II fatty acid synthase (ptFAS) system.ketoacyl-ACP reductase (original description: medium_confidence)	5.1.5.4	28330	1	18788	Lipid metabolism.fatty acid synthesis.plastidial Type II fatty acid synthase (ptFAS) system.ketoacyl-ACP reductase	1	0.943716	0.663184
Protein degradation.peptide tagging.Ubiquitin-fold-modifier (UFM)-anchor addition.UFM conjugation E2 protein (original description: high_confidence)	19.4.6.3	28330	1	18788	Protein degradation.peptide tagging.Ubiquitin-fold-modifier (UFM)-anchor addition.UFM conjugation E2 protein	1	0.943716	0.663184
Protein degradation.ER-associated protein degradation (ERAD) machinery.Ubc6 ubiquitin-conjugating component (original description: high_confidence)	19.1.5	28330	1	18788	Protein degradation.ER-associated protein degradation (ERAD) machinery.Ubc6 ubiquitin-conjugating component	1	0.943716	0.663184
Cell cycle.organelle machineries.DNA replication.DNA recombination.RAD52-type recombination mediator (original description: medium_confidence)	13.5.1.7.2	28330	1	18788	Cell cycle.organelle machineries.DNA replication.DNA recombination.RAD52-type recombination mediator	1	0.943716	0.663184
Phytohormones.auxin.synthesis.indole-3-pyruvic acid (IPyA) pathway.tryptophan aminotransferase (original description: medium_confidence)	11.2.1.1.1	28330	4	18788	Phytohormones.auxin.synthesis.indole-3-pyruvic acid (IPyA) pathway.tryptophan aminotransferase	4	0.943716	0.193415
Photosynthesis.photophosphorylation.chlororespiration.PTOX terminal oxidase (original description: medium_confidence)	1.1.8.2	28330	2	18788	Photosynthesis.photophosphorylation.chlororespiration.PTOX terminal oxidase	2	0.943716	0.439805
Carbohydrate metabolism.nucleotide sugar biosynthesis.UDP-N-acetylglucosamine synthesis.de novo biosynthesis.glucosamine 6-phosphate N-acetyltransferase (original description: high_confidence)	3.8.9.1.2	28330	1	18788	Carbohydrate metabolism.nucleotide sugar biosynthesis.UDP-N-acetylglucosamine synthesis.de novo biosynthesis.glucosamine 6-phosphate N-acetyltransferase	1	0.943716	0.663184
Chromatin organisation.DNA methylation.ROS1-mediated DNA demethylation.ROS1 methylcytosine-specific DNA glycosylase (original description: medium_confidence)	12.5.4.1	28330	2	18788	Chromatin organisation.DNA methylation.ROS1-mediated DNA demethylation.ROS1 methylcytosine-specific DNA glycosylase	2	0.943716	0.439805
Lipid metabolism.lipid degradation.fatty acid degradation.auxiliary degradation activities.acyl-CoA thioesterase (original description: high_confidence)	5.7.3.5.4	28330	1	18788	Lipid metabolism.lipid degradation.fatty acid degradation.auxiliary degradation activities.acyl-CoA thioesterase	1	0.943716	0.663184
Amino acid metabolism.biosynthesis.glutamate family.histidine.imidazoleglycerol-phosphate dehydratase (original description: medium_confidence)	4.1.1.2.6	28330	1	18788	Amino acid metabolism.biosynthesis.glutamate family.histidine.imidazoleglycerol-phosphate dehydratase	1	0.943716	0.663184
RNA biosynthesis.transcriptional activation.SRS transcription factor (original description: high_confidence)	15.7.50	28330	1	18788	RNA biosynthesis.transcriptional activation.SRS transcription factor	1	0.943716	0.663184
Protein modification.phosphorylation.CMGC kinase superfamily.cyclin-dependent kinase families.CDKF/CDK20 kinase (original description: high_confidence)	18.8.3.1.6	28330	1	18788	Protein modification.phosphorylation.CMGC kinase superfamily.cyclin-dependent kinase families.CDKF/CDK20 kinase	1	0.943716	0.663184
Protein modification.dephosphorylation.serine/threonine protein phosphatase superfamily.PPP Fe-Zn-dependent phosphatase families.PP2A phosphatase complexes.B2-type regulatory component (original description: medium_confidence)	18.10.1.1.2.4	28330	3	18788	Protein modification.dephosphorylation.serine/threonine protein phosphatase superfamily.PPP Fe-Zn-dependent phosphatase families.PP2A phosphatase complexes.B2-type regulatory component	3	0.943716	0.291661
Protein translocation.mitochondrion.inner mitochondrion membrane TIM22 insertion system.Tim22 component (original description: high_confidence)	23.2.4.1	28330	1	18788	Protein translocation.mitochondrion.inner mitochondrion membrane TIM22 insertion system.Tim22 component	1	0.943716	0.663184
RNA biosynthesis.RNA polymerase III-dependent transcription.TFIIIc transcription factor complex.TFC1/Tau95 component (original description: low_confidence)	15.4.4.1	28330	3	18788	RNA biosynthesis.RNA polymerase III-dependent transcription.TFIIIc transcription factor complex.TFC1/Tau95 component	3	0.943716	0.291661
Protein translocation.nucleus.nucleocytoplasmic transport.karyopherin beta transport receptors.IMB3 import karyopherin (original description: low_confidence)	23.5.1.2.3	28330	8	18788	Protein translocation.nucleus.nucleocytoplasmic transport.karyopherin beta transport receptors.IMB3 import karyopherin	7	0.943716	0.189406
Amino acid metabolism.biosynthesis.glutamate family.glutamate-derived amino acids.proline.main pathway.pyrroline-5-carboxylate synthetase (original description: medium_confidence)	4.1.1.1.4.1.1	28330	7	18788	Amino acid metabolism.biosynthesis.glutamate family.glutamate-derived amino acids.proline.main pathway.pyrroline-5-carboxylate synthetase	6	0.943716	0.256971
Lipid metabolism.phytosterols.campesterol synthesis.sterol delta8-delta7 isomerase (original description: medium_confidence)	5.5.1.4	28330	1	18788	Lipid metabolism.phytosterols.campesterol synthesis.sterol delta8-delta7 isomerase	1	0.943716	0.663184
External stimuli response.light.UV-A/blue light.zeitlupe-mediated photoperception.GIGANTEA regulator protein (original description: medium_confidence)	26.1.2.3.2	28330	1	18788	External stimuli response.light.UV-A/blue light.zeitlupe-mediated photoperception.GIGANTEA regulator protein	1	0.943716	0.663184
Protein translocation.nucleus.nucleocytoplasmic transport.nuclear pore complex (NPC).nuclear basket.NUA nucleoporin (original description: low_confidence)	23.5.1.1.5.2	28330	3	18788	Protein translocation.nucleus.nucleocytoplasmic transport.nuclear pore complex (NPC).nuclear basket.NUA nucleoporin	3	0.943716	0.291661
Vesicle trafficking.autophagosome formation.ATG9-2-18 membrane shuttling complex.ATG18 component (original description: medium_confidence)	22.5.2.3	28330	6	18788	Vesicle trafficking.autophagosome formation.ATG9-2-18 membrane shuttling complex.ATG18 component	6	0.943716	0.0850525
Cell cycle.interphase.DNA replication.initiation.GINS DNA replication fork maintenance complex.PSF1 component (original description: medium_confidence)	13.2.2.2.5.1	28330	1	18788	Cell cycle.interphase.DNA replication.initiation.GINS DNA replication fork maintenance complex.PSF1 component	1	0.943716	0.663184
Coenzyme metabolism.tetrapyrrol biosynthesis.uroporphyrinogen III formation.uroporphyrinogen III synthase (original description: low_confidence)	7.12.2.3	28330	1	18788	Coenzyme metabolism.tetrapyrrol biosynthesis.uroporphyrinogen III formation.uroporphyrinogen III synthase	1	0.943716	0.663184
RNA biosynthesis.RNA polymerase II-dependent transcription.ELONGATOR transcription elongation complex.ELP2 component (original description: medium_confidence)	15.3.7.2	28330	1	18788	RNA biosynthesis.RNA polymerase II-dependent transcription.ELONGATOR transcription elongation complex.ELP2 component	1	0.943716	0.663184
Cell cycle.mitosis and meiosis.sister chromatid separation.cohesin establishment.PDS5 cohesin cofactor (original description: low_confidence)	13.3.5.3.2	28330	9	18788	Cell cycle.mitosis and meiosis.sister chromatid separation.cohesin establishment.PDS5 cohesin cofactor	9	0.943716	0.0247985
Photosynthesis.photophosphorylation.cyclic electron flow.PGR5/PGRL1 complex.PGR5-like component (original description: high_confidence)	1.1.6.1.1	28330	1	18788	Photosynthesis.photophosphorylation.cyclic electron flow.PGR5/PGRL1 complex.PGR5-like component	1	0.943716	0.663184
Lipid metabolism.glycerolipid synthesis.phosphatidylcholine.methylation pathway.N-methylphospholipid methyltransferase (original description: medium_confidence)	5.2.3.2.2	28330	1	18788	Lipid metabolism.glycerolipid synthesis.phosphatidylcholine.methylation pathway.N-methylphospholipid methyltransferase	1	0.943716	0.663184
Amino acid metabolism.biosynthesis.aspartate family.aspartate-derived amino acids.lysine.diaminopimelate epimerase (original description: medium_confidence)	4.1.2.2.3.4	28330	2	18788	Amino acid metabolism.biosynthesis.aspartate family.aspartate-derived amino acids.lysine.diaminopimelate epimerase	2	0.943716	0.439805
DNA damage response.DNA repair mechanisms.base excision repair (BER).formamidopyrimidine-DNA glycosylase (FPG1) (original description: low_confidence)	14.5.2.1	28330	2	18788	DNA damage response.DNA repair mechanisms.base excision repair (BER).formamidopyrimidine-DNA glycosylase (FPG1)	2	0.943716	0.439805
Cell wall.cell wall proteins.hydroxyproline-rich glycoproteins.extensins (EXTs).glycosylation.EXT serine O-alpha-galactosyltransferase (original description: medium_confidence)	21.4.1.3.1.1	28330	2	18788	Cell wall.cell wall proteins.hydroxyproline-rich glycoproteins.extensins (EXTs).glycosylation.EXT serine O-alpha-galactosyltransferase	2	0.943716	0.439805
Vesicle trafficking.Coat protein II (COPII) coatomer machinery.coat protein complex.Sec23/24 cargo adaptor subcomplex.Sec23 component (original description: medium_confidence)	22.4.1.3.1	28330	5	18788	Vesicle trafficking.Coat protein II (COPII) coatomer machinery.coat protein complex.Sec23/24 cargo adaptor subcomplex.Sec23 component	5	0.943716	0.12826
Solute transport.carrier-mediated transport.APC superfamily.NCS-1 family.nucleobase cation transporter (PLUTO-type) (original description: high_confidence)	24.2.3.2.1	28330	2	18788	Solute transport.carrier-mediated transport.APC superfamily.NCS-1 family.nucleobase cation transporter (PLUTO-type)	2	0.943716	0.439805
Protein degradation.peptide tagging.Ubiquitin (UBQ)-anchor addition (ubiquitylation).UBQ-ligase E3 activities.Cullin-based ubiquitylation complexes.SKP1-CUL1-FBX (SCF) E3 ligase complexes.SKP1/ASK1 target protein binding component (original description: low_confidence)	19.4.1.5.4.1.1	28330	8	18788	Protein degradation.peptide tagging.Ubiquitin (UBQ)-anchor addition (ubiquitylation).UBQ-ligase E3 activities.Cullin-based ubiquitylation complexes.SKP1-CUL1-FBX (SCF) E3 ligase complexes.SKP1/ASK1 target protein binding component	7	0.943716	0.189406
Redox homeostasis.hydrogen peroxide removal.ascorbate-glutathione cycle.monodehydroascorbate reductase (MDAR) (original description: medium_confidence)	10.4.1.2	28330	6	18788	Redox homeostasis.hydrogen peroxide removal.ascorbate-glutathione cycle.monodehydroascorbate reductase (MDAR)	5	0.943716	0.344299
RNA processing.RNA modification.pseudouridylation.RluA-type RNA pseudouridine synthase (original description: low_confidence)	16.7.2.6	28330	9	18788	RNA processing.RNA modification.pseudouridylation.RluA-type RNA pseudouridine synthase	8	0.943716	0.138198
Amino acid metabolism.biosynthesis.aspartate family.aspartate-derived amino acids.isoleucine.acetolactate synthase complex.regulatory subunit (original description: medium_confidence)	4.1.2.2.8.3.2	28330	3	18788	Amino acid metabolism.biosynthesis.aspartate family.aspartate-derived amino acids.isoleucine.acetolactate synthase complex.regulatory subunit	3	0.943716	0.291661
Cell cycle.mitosis and meiosis.sister chromatid separation.cohesin dissociation.SGO centromeric cohesion protection factor (original description: medium_confidence)	13.3.5.4.2	28330	1	18788	Cell cycle.mitosis and meiosis.sister chromatid separation.cohesin dissociation.SGO centromeric cohesion protection factor	1	0.943716	0.663184
Protein translocation.nucleus.nucleocytoplasmic transport.Ran-GAP GTPase activating component (original description: medium_confidence)	23.5.1.5	28330	2	18788	Protein translocation.nucleus.nucleocytoplasmic transport.Ran-GAP GTPase activating component	2	0.943716	0.439805
Cytoskeleton.microtubular network.microtubule Tubulin heterodimer formation.gamma-Tubulin ring complex (gamma-TuRC).GCP2 component (original description: low_confidence)	20.1.2.1.2	28330	2	18788	Cytoskeleton.microtubular network.microtubule Tubulin heterodimer formation.gamma-Tubulin ring complex (gamma-TuRC).GCP2 component	2	0.943716	0.439805
External stimuli response.salinity.SOS (Salt Overly Sensitive) signalling pathway.SOS4 pyridoxal kinase (original description: medium_confidence)	26.5.1.3	28330	1	18788	External stimuli response.salinity.SOS (Salt Overly Sensitive) signalling pathway.SOS4 pyridoxal kinase	1	0.943716	0.663184
Amino acid metabolism.biosynthesis.aspartate family.aspartate-derived amino acids.methionine.salvage pathway.methylthioribose kinase (original description: high_confidence)	4.1.2.2.6.4.2	28330	1	18788	Amino acid metabolism.biosynthesis.aspartate family.aspartate-derived amino acids.methionine.salvage pathway.methylthioribose kinase	1	0.943716	0.663184
RNA processing.organelle machineries.RNA editing.mitochondrial RNA editing.MEF13 RNA editing factor (original description: high_confidence)	16.10.3.3.10	28330	1	18788	RNA processing.organelle machineries.RNA editing.mitochondrial RNA editing.MEF13 RNA editing factor	1	0.943716	0.663184
RNA processing.messenger ribonucleoprotein particle (mRNP).mRNP export.TREX/THO mRNP trafficking complex.THO subcomplex.THOC2/Tho2 component (original description: low_confidence)	16.9.1.1.1.2	28330	4	18788	RNA processing.messenger ribonucleoprotein particle (mRNP).mRNP export.TREX/THO mRNP trafficking complex.THO subcomplex.THOC2/Tho2 component	4	0.943716	0.193415
Cell cycle.interphase.DNA replication.elongation.DNA polymerase epsilon complex.Dpb2 non-catalytic component (original description: medium_confidence)	13.2.2.3.3.2	28330	1	18788	Cell cycle.interphase.DNA replication.elongation.DNA polymerase epsilon complex.Dpb2 non-catalytic component	1	0.943716	0.663184
External stimuli response.biotic stress.pathogen-associated molecular pattern (PAMP).PTI (pattern-triggered immunity) network.bacterial elicitor response.non-canonical heterotrimeric G-protein complex.AGG1/2 G-gamma component (original description: medium_confidence)	26.6.1.1.1.2.3	28330	2	18788	External stimuli response.biotic stress.pathogen-associated molecular pattern (PAMP).PTI (pattern-triggered immunity) network.bacterial elicitor response.non-canonical heterotrimeric G-protein complex.AGG1/2 G-gamma component	2	0.943716	0.439805
Solute transport.carrier-mediated transport.APC superfamily.SulP family.sulfate transporter (SULTR-type) (original description: medium_confidence)	24.2.3.1.1	28330	8	18788	Solute transport.carrier-mediated transport.APC superfamily.SulP family.sulfate transporter (SULTR-type)	6	0.943716	0.459668
RNA biosynthesis.RNA polymerase II-dependent transcription.MEDIATOR transcription co-activator complex.head module.MED8 component (original description: medium_confidence)	15.3.6.1.2	28330	1	18788	RNA biosynthesis.RNA polymerase II-dependent transcription.MEDIATOR transcription co-activator complex.head module.MED8 component	1	0.943716	0.663184
Protein translocation.nucleus.nucleocytoplasmic transport.nuclear pore complex (NPC).outer ring.ELYS scaffold nucleoporin (original description: medium_confidence)	23.5.1.1.1.11	28330	2	18788	Protein translocation.nucleus.nucleocytoplasmic transport.nuclear pore complex (NPC).outer ring.ELYS scaffold nucleoporin	2	0.943716	0.439805
Amino acid metabolism.biosynthesis.aspartate family.aspartate-derived amino acids.lysine.hydroxy-tetrahydrodihydrodipicolinate synthase (original description: high_confidence)	4.1.2.2.3.1	28330	2	18788	Amino acid metabolism.biosynthesis.aspartate family.aspartate-derived amino acids.lysine.hydroxy-tetrahydrodihydrodipicolinate synthase	2	0.943716	0.439805
Protein translocation.mitochondrion.inner mitochondrion membrane TIM translocation system.B14-7 component (original description: high_confidence)	23.2.3.8	28330	1	18788	Protein translocation.mitochondrion.inner mitochondrion membrane TIM translocation system.B14-7 component	1	0.943716	0.663184
Protein degradation.26S proteasome.regulatory particle.non-ATPase subunits.RPN9 regulatory component (original description: medium_confidence)	19.2.2.2.8	28330	2	18788	Protein degradation.26S proteasome.regulatory particle.non-ATPase subunits.RPN9 regulatory component	2	0.943716	0.439805
Protein biosynthesis.cytosolic ribosome.small subunit (SSU).SSU processome.pre-40S subunit nuclear export.Ltv1 export factor (original description: medium_confidence)	17.1.2.2.22.1	28330	4	18788	Protein biosynthesis.cytosolic ribosome.small subunit (SSU).SSU processome.pre-40S subunit nuclear export.Ltv1 export factor	3	0.943716	0.586401
Protein degradation.peptide tagging.Small-Ubiquitin-like-Modifier (SUMO)-anchor modification (sumoylation).SUMO E3 ligase activities.SUMO E3 ligase (SIZ1) (original description: medium_confidence)	19.4.2.5.1	28330	3	18788	Protein degradation.peptide tagging.Small-Ubiquitin-like-Modifier (SUMO)-anchor modification (sumoylation).SUMO E3 ligase activities.SUMO E3 ligase (SIZ1)	3	0.943716	0.291661
Protein modification.dephosphorylation.serine/threonine protein phosphatase superfamily.PPP Fe-Zn-dependent phosphatase families.PP2A phosphatase complexes.C-type catalytic component (original description: high_confidence)	18.10.1.1.2.5	28330	2	18788	Protein modification.dephosphorylation.serine/threonine protein phosphatase superfamily.PPP Fe-Zn-dependent phosphatase families.PP2A phosphatase complexes.C-type catalytic component	2	0.943716	0.439805
Cell cycle.cytokinesis.preprophase microtubule organization.TON1-TRM-PP2A (TTP) preprophase band formation complex.PP2A-phosphatase catalytic component (original description: high_confidence)	13.4.1.2.3	28330	2	18788	Cell cycle.cytokinesis.preprophase microtubule organization.TON1-TRM-PP2A (TTP) preprophase band formation complex.PP2A-phosphatase catalytic component	2	0.943716	0.439805
Nucleotide metabolism.purines.ribonucleotide (RN) anabolism.formylglycinamidine RN synthase (original description: high_confidence)	6.1.1.4	28330	1	18788	Nucleotide metabolism.purines.ribonucleotide (RN) anabolism.formylglycinamidine RN synthase	1	0.943716	0.663184
Solute transport.carrier-mediated transport.DMT superfamily.NST-TPT group.NST nucleotide sugar transporter (original description: medium_confidence)	24.2.1.1.8	28330	3	18788	Solute transport.carrier-mediated transport.DMT superfamily.NST-TPT group.NST nucleotide sugar transporter	3	0.943716	0.291661
RNA biosynthesis.organelle machineries.RNA polymerase activities.plastid-encoded RNA polymerase (PEP) complex.essentiell co-factors.PAP10/TrxZ component (original description: medium_confidence)	15.9.1.2.2.10	28330	1	18788	RNA biosynthesis.organelle machineries.RNA polymerase activities.plastid-encoded RNA polymerase (PEP) complex.essentiell co-factors.PAP10/TrxZ component	1	0.943716	0.663184
Solute transport.primary active transport.V-type ATPase complex.peripheral V1 subcomplex.subunit H (original description: medium_confidence)	24.1.1.2.8	28330	2	18788	Solute transport.primary active transport.V-type ATPase complex.peripheral V1 subcomplex.subunit H	2	0.943716	0.439805
RNA processing.RNA splicing.spliceosome-associated non-snRNP factors.RS31/40/41 splicing factor (original description: low_confidence)	16.4.6.3	28330	8	18788	RNA processing.RNA splicing.spliceosome-associated non-snRNP factors.RS31/40/41 splicing factor	8	0.943716	0.0373985
RNA biosynthesis.DNA-dependent RNA polymerase (Pol) complexes.regulatory subunits.subunit 12 (original description: medium_confidence)	15.1.6.10	28330	2	18788	RNA biosynthesis.DNA-dependent RNA polymerase (Pol) complexes.regulatory subunits.subunit 12	2	0.943716	0.439805
Cellular respiration.oxidative phosphorylation.NADH dehydrogenase complex.non-core components.CAL component (original description: medium_confidence)	2.4.1.4.7	28330	1	18788	Cellular respiration.oxidative phosphorylation.NADH dehydrogenase complex.non-core components.CAL component	1	0.943716	0.663184
Cytoskeleton.microtubular network.microtubule Tubulin heterodimer formation.gamma-Tubulin ring complex (gamma-TuRC).GCP5 component (original description: high_confidence)	20.1.2.1.5	28330	1	18788	Cytoskeleton.microtubular network.microtubule Tubulin heterodimer formation.gamma-Tubulin ring complex (gamma-TuRC).GCP5 component	1	0.943716	0.663184
Solute transport.primary active transport.P-type ATPase superfamily.P2 family.ACA P2B-type calcium cation-transporting ATPase (original description: medium_confidence)	24.1.2.2.2	28330	4	18788	Solute transport.primary active transport.P-type ATPase superfamily.P2 family.ACA P2B-type calcium cation-transporting ATPase	4	0.943716	0.193415
Cell cycle.regulation.cyclins.CYCB-type cyclin (original description: medium_confidence)	13.1.1.2	28330	6	18788	Cell cycle.regulation.cyclins.CYCB-type cyclin	5	0.943716	0.344299
Protein modification.N-linked glycosylation.dolichol-phosphate biosynthesis.LEW1 cis-prenyltransferase (original description: medium_confidence)	18.1.1.2	28330	2	18788	Protein modification.N-linked glycosylation.dolichol-phosphate biosynthesis.LEW1 cis-prenyltransferase	2	0.943716	0.439805
Protein modification.N-linked glycosylation.dolichol-phosphate-linked oligosaccharide precursor assembly.ALG1 beta-1,4-mannosyl-transferase (original description: high_confidence)	18.1.4.3	28330	1	18788	Protein modification.N-linked glycosylation.dolichol-phosphate-linked oligosaccharide precursor assembly.ALG1 beta-1,4-mannosyl-transferase	1	0.943716	0.663184
Protein modification.N-linked glycosylation.dolichol-phosphate-linked oligosaccharide precursor assembly.ALG13-ALG14 UDP-N-acetylglucosamine transferase complex.ALG13 catalytic component (original description: medium_confidence)	18.1.4.2.1	28330	3	18788	Protein modification.N-linked glycosylation.dolichol-phosphate-linked oligosaccharide precursor assembly.ALG13-ALG14 UDP-N-acetylglucosamine transferase complex.ALG13 catalytic component	3	0.943716	0.291661
Lipid metabolism.fatty acid synthesis.mitochondrial Type II fatty acid synthase (mtFAS) system.malonyl-CoA:ACP transacylase (original description: high_confidence)	5.1.6.4	28330	1	18788	Lipid metabolism.fatty acid synthesis.mitochondrial Type II fatty acid synthase (mtFAS) system.malonyl-CoA:ACP transacylase	1	0.943716	0.663184
Cellular respiration.oxidative phosphorylation.NADH dehydrogenase complex.electron input (module N).NQO1 component (original description: high_confidence)	2.4.1.1.1	28330	1	18788	Cellular respiration.oxidative phosphorylation.NADH dehydrogenase complex.electron input (module N).NQO1 component	1	0.943716	0.663184
Protein modification.phosphorylation.atypical kinase families.RIO kinase (original description: medium_confidence)	18.8.7.2	28330	2	18788	Protein modification.phosphorylation.atypical kinase families.RIO kinase	2	0.943716	0.439805
RNA biosynthesis.organelle machineries.RNA polymerase activities.plastid-encoded RNA polymerase (PEP) complex.regulatory co-factors.TAC17 component (original description: medium_confidence)	15.9.1.2.3.7	28330	1	18788	RNA biosynthesis.organelle machineries.RNA polymerase activities.plastid-encoded RNA polymerase (PEP) complex.regulatory co-factors.TAC17 component	1	0.943716	0.663184
Lipid metabolism.glycerolipid synthesis.phosphatidylethanolamine.phosphatidylserine decarboxylation pathway.extramitochondrial phosphatidylserine decarboxylase (original description: high_confidence)	5.2.2.2.2	28330	1	18788	Lipid metabolism.glycerolipid synthesis.phosphatidylethanolamine.phosphatidylserine decarboxylation pathway.extramitochondrial phosphatidylserine decarboxylase	1	0.943716	0.663184
RNA processing.RNA splicing.U6-associated LSm accessory ribonucleoprotein complex.LSm1 component (original description: high_confidence)	16.4.3.1	28330	1	18788	RNA processing.RNA splicing.U6-associated LSm accessory ribonucleoprotein complex.LSm1 component	1	0.943716	0.663184
Cell cycle.interphase.DNA replication.elongation.DNA polymerase delta complex.POLD3 component (original description: medium_confidence)	13.2.2.3.2.3	28330	3	18788	Cell cycle.interphase.DNA replication.elongation.DNA polymerase delta complex.POLD3 component	3	0.943716	0.291661
Vesicle trafficking.endomembrane trafficking.ESCRT (Endosomal Sorting Complex Required for Transport) complexes.VPS4-VTA1 ESCRT-disassembly complex.VTA1 regulator component (original description: medium_confidence)	22.6.4.4.2	28330	3	18788	Vesicle trafficking.endomembrane trafficking.ESCRT (Endosomal Sorting Complex Required for Transport) complexes.VPS4-VTA1 ESCRT-disassembly complex.VTA1 regulator component	3	0.943716	0.291661
Protein translocation.chloroplast.inner envelope TIC translocation system.TIC-20 complex.Tic56 component (original description: high_confidence)	23.1.3.1.4	28330	1	18788	Protein translocation.chloroplast.inner envelope TIC translocation system.TIC-20 complex.Tic56 component	1	0.943716	0.663184
Chromatin organisation.DNA methylation.canonical RNA-directed DNA methylation pathway.KTF1/SPT5L auxilary silencing factor (original description: high_confidence)	12.5.1.2	28330	1	18788	Chromatin organisation.DNA methylation.canonical RNA-directed DNA methylation pathway.KTF1/SPT5L auxilary silencing factor	1	0.943716	0.663184
Cell cycle.organelle machineries.organelle fission.plastid division.GC1/SulA regulator protein (original description: medium_confidence)	13.5.2.2.10	28330	1	18788	Cell cycle.organelle machineries.organelle fission.plastid division.GC1/SulA regulator protein	1	0.943716	0.663184
Chromatin organisation.histone modifications.histone lysine methylation/demethylation.JmjC group histone demethylase activities.PKDM8-type histone demethylase (original description: medium_confidence)	12.3.3.9.5	28330	1	18788	Chromatin organisation.histone modifications.histone lysine methylation/demethylation.JmjC group histone demethylase activities.PKDM8-type histone demethylase	1	0.943716	0.663184
Secondary metabolism.terpenoids.mevalonate pathway.phosphomevalonate kinase (original description: medium_confidence)	9.1.1.5	28330	3	18788	Secondary metabolism.terpenoids.mevalonate pathway.phosphomevalonate kinase	3	0.943716	0.291661
RNA processing.ribonuclease activities.RNase P ribonuclease activities.RNA-dependent RNase P complex.RPP21 component (original description: high_confidence)	16.5.1.2.7	28330	1	18788	RNA processing.ribonuclease activities.RNase P ribonuclease activities.RNA-dependent RNase P complex.RPP21 component	1	0.943716	0.663184
Alanine--glyoxylate aminotransferase 2 homolog 1, mitochondrial OS=Arabidopsis thaliana (sp|q940m2|agt21_arath : 266.0) & Enzyme classification.EC_2 transferases.EC_2.6 transferase transferring nitrogenous group(50.2.6 : 162.3) (original description: medium_confidence)	50.2.6	28330	11	18788	Enzyme classification.EC_2 transferases.EC_2.6 transferase transferring nitrogenous group	9	0.943716	0.226664
Protein modification.O-linked glycosylation.serine/threonine O-linked glycosylation.OFT1 O-fucosyltransferase (original description: medium_confidence)	18.2.2.3	28330	3	18788	Protein modification.O-linked glycosylation.serine/threonine O-linked glycosylation.OFT1 O-fucosyltransferase	3	0.943716	0.291661
Protein translocation.nucleus.nucleocytoplasmic transport.nuclear pore complex (NPC).outer ring.NUP107 scaffold nucleoporin (original description: high_confidence)	23.5.1.1.1.2	28330	1	18788	Protein translocation.nucleus.nucleocytoplasmic transport.nuclear pore complex (NPC).outer ring.NUP107 scaffold nucleoporin	1	0.943716	0.663184
RNA biosynthesis.organelle machineries.RNA polymerase activities.plastid-encoded RNA polymerase (PEP) complex.essentiell co-factors.PAP2/TAC2 component (original description: medium_confidence)	15.9.1.2.2.2	28330	1	18788	RNA biosynthesis.organelle machineries.RNA polymerase activities.plastid-encoded RNA polymerase (PEP) complex.essentiell co-factors.PAP2/TAC2 component	1	0.943716	0.663184
RNA processing.RNA splicing.spliceosome-associated non-snRNP MOS4-associated complex (MAC).associated components.MAC5 component (original description: high_confidence)	16.4.5.2.1	28330	1	18788	RNA processing.RNA splicing.spliceosome-associated non-snRNP MOS4-associated complex (MAC).associated components.MAC5 component	1	0.943716	0.663184
Redox homeostasis.cytosol/mitochondrion/nucleus redox homeostasis.H-type thioredoxin (original description: medium_confidence)	10.6.1	28330	10	18788	Redox homeostasis.cytosol/mitochondrion/nucleus redox homeostasis.H-type thioredoxin	7	0.943716	0.549751
Vesicle trafficking.target membrane tethering.Golgi membrane tethering factors.GRIP-type golgin (original description: low_confidence)	22.7.8.1	28330	4	18788	Vesicle trafficking.target membrane tethering.Golgi membrane tethering factors.GRIP-type golgin	4	0.943716	0.193415
RNA processing.RNA splicing.spliceosome-associated non-snRNP MOS4-associated complex (MAC).associated components.MAC7 component (original description: high_confidence)	16.4.5.2.3	28330	1	18788	RNA processing.RNA splicing.spliceosome-associated non-snRNP MOS4-associated complex (MAC).associated components.MAC7 component	1	0.943716	0.663184
Photosynthesis.calvin cycle.ribulose-1,5-bisphosphat carboxylase/oxygenase (RuBisCo) activity.RuBisCo assembly.CPN60 assembly chaperone complex.CPN60b component (original description: high_confidence)	1.2.1.2.1.2	28330	1	18788	Photosynthesis.calvin cycle.ribulose-1,5-bisphosphat carboxylase/oxygenase (RuBisCo) activity.RuBisCo assembly.CPN60 assembly chaperone complex.CPN60b component	1	0.943716	0.663184
RNA biosynthesis.RNA polymerase II-dependent transcription.SPT4/5 transcription elongation factor complex.SPT5 component (original description: high_confidence)	15.3.4.2	28330	1	18788	RNA biosynthesis.RNA polymerase II-dependent transcription.SPT4/5 transcription elongation factor complex.SPT5 component	1	0.943716	0.663184
Cellular respiration.oxidative phosphorylation.alternative NAD(P)H dehydrogenase activities.type-II NAD(P)H dehydrogenase activities.NDB-type NAD(P)H dehydrogenase (original description: high_confidence)	2.4.2.1.2	28330	1	18788	Cellular respiration.oxidative phosphorylation.alternative NAD(P)H dehydrogenase activities.type-II NAD(P)H dehydrogenase activities.NDB-type NAD(P)H dehydrogenase	1	0.943716	0.663184
Chromatin organisation.chromatin remodeling complexes.ATPase core components.Snf2-like group.Chd1 chromatin remodeling factor (original description: high_confidence)	12.4.1.1.2	28330	1	18788	Chromatin organisation.chromatin remodeling complexes.ATPase core components.Snf2-like group.Chd1 chromatin remodeling factor	1	0.943716	0.663184
RNA processing.ribonuclease activities.RNase P ribonuclease activities.protein-only RNase P (original description: medium_confidence)	16.5.1.1	28330	4	18788	RNA processing.ribonuclease activities.RNase P ribonuclease activities.protein-only RNase P	3	0.943716	0.586401
Redox homeostasis.chloroplast redox homeostasis.Z-type thioredoxin (original description: medium_confidence)	10.5.9	28330	1	18788	Redox homeostasis.chloroplast redox homeostasis.Z-type thioredoxin	1	0.943716	0.663184
RNA biosynthesis.RNA polymerase II-dependent transcription.pre-initiation complex.TFIIf basal transcription factor complex.alpha subunit (original description: medium_confidence)	15.3.2.5.1	28330	2	18788	RNA biosynthesis.RNA polymerase II-dependent transcription.pre-initiation complex.TFIIf basal transcription factor complex.alpha subunit	2	0.943716	0.439805
Chromatin organisation.chromatin remodeling complexes.additional core components.BAF255/170 component (original description: medium_confidence)	12.4.2.1	28330	5	18788	Chromatin organisation.chromatin remodeling complexes.additional core components.BAF255/170 component	5	0.943716	0.12826
Protein degradation.peptide tagging.Related-to-Ubiquitin (RUB/NEDD8)-anchor modification (neddylation).RUB deconjugation of neddylated cullin.COP9 signalosome complex.CSN7 component (original description: medium_confidence)	19.4.3.7.1.7	28330	2	18788	Protein degradation.peptide tagging.Related-to-Ubiquitin (RUB/NEDD8)-anchor modification (neddylation).RUB deconjugation of neddylated cullin.COP9 signalosome complex.CSN7 component	2	0.943716	0.439805
RNA biosynthesis.transcriptional activation.BSD transcription factor (original description: low_confidence)	15.7.37	28330	6	18788	RNA biosynthesis.transcriptional activation.BSD transcription factor	5	0.943716	0.344299
Lipid metabolism.glycerolipid synthesis.phosphatidic acid.glycerol-3-phosphate acyltransferase (original description: low_confidence)	5.2.1.2	28330	1	18788	Lipid metabolism.glycerolipid synthesis.phosphatidic acid.glycerol-3-phosphate acyltransferase	1	0.943716	0.663184
Vesicle trafficking.endomembrane trafficking.protein recycling.Retromer protein recycling complex.VPS26 component (original description: medium_confidence)	22.6.5.3.3	28330	2	18788	Vesicle trafficking.endomembrane trafficking.protein recycling.Retromer protein recycling complex.VPS26 component	2	0.943716	0.439805
Protein degradation.ER-associated protein degradation (ERAD) machinery.OS9 component (original description: medium_confidence)	19.1.4	28330	2	18788	Protein degradation.ER-associated protein degradation (ERAD) machinery.OS9 component	2	0.943716	0.439805
Cell cycle.cytokinesis.phragmoplast microtubule organization.MAP65-2 microtubule-associated protein (original description: high_confidence)	13.4.3.6	28330	1	18788	Cell cycle.cytokinesis.phragmoplast microtubule organization.MAP65-2 microtubule-associated protein	1	0.943716	0.663184
Solute transport.carrier-mediated transport.MFS superfamily.PHT4 phosphate transporter (original description: low_confidence)	24.2.2.7	28330	11	18788	Solute transport.carrier-mediated transport.MFS superfamily.PHT4 phosphate transporter	8	0.943716	0.4626
RNA processing.RNA modification.pseudouridylation.RsuA-type rRNA pseudouridine synthase (original description: medium_confidence)	16.7.2.5	28330	1	18788	RNA processing.RNA modification.pseudouridylation.RsuA-type rRNA pseudouridine synthase	1	0.943716	0.663184
Chromatin organisation.histone modifications.histone lysine methylation/demethylation.PRC2 histone methylation complex.associated protein factors.PWO histone H3 methylation reader (original description: medium_confidence)	12.3.3.1.2.5	28330	2	18788	Chromatin organisation.histone modifications.histone lysine methylation/demethylation.PRC2 histone methylation complex.associated protein factors.PWO histone H3 methylation reader	2	0.943716	0.439805
Chromatin organisation.histone modifications.histone phosphorylation.MLK kinase (original description: high_confidence)	12.3.6.2	28330	4	18788	Chromatin organisation.histone modifications.histone phosphorylation.MLK kinase	3	0.943716	0.586401
Coenzyme metabolism.NAD/NADP biosynthesis.de-novo pathway.aspartate oxidase (original description: medium_confidence)	7.9.1.1	28330	2	18788	Coenzyme metabolism.NAD/NADP biosynthesis.de-novo pathway.aspartate oxidase	2	0.943716	0.439805
Nucleotide metabolism.pyrimidines.salvage pathway.cytidine deaminase (original description: high_confidence)	6.2.4.2	28330	2	18788	Nucleotide metabolism.pyrimidines.salvage pathway.cytidine deaminase	2	0.943716	0.439805
Cell cycle.interphase.G1 phase.DP transcription factor (original description: medium_confidence)	13.2.1.3	28330	5	18788	Cell cycle.interphase.G1 phase.DP transcription factor	4	0.943716	0.454032
DNA damage response.DNA repair mechanisms.nucleotide excision repair (NER).multifunctional TFIIh complex.SSL2/XPB subunit (original description: medium_confidence)	14.5.3.3.3	28330	2	18788	DNA damage response.DNA repair mechanisms.nucleotide excision repair (NER).multifunctional TFIIh complex.SSL2/XPB subunit	2	0.943716	0.439805
Cell wall.sporopollenin.exine wall formation.NEF1 exine patterning factor (original description: low_confidence)	21.8.3.2	28330	2	18788	Cell wall.sporopollenin.exine wall formation.NEF1 exine patterning factor	2	0.943716	0.439805
RNA processing.RNA modification.uridylation.HESO1 uridylyltransferase (original description: high_confidence)	16.7.6.1	28330	1	18788	RNA processing.RNA modification.uridylation.HESO1 uridylyltransferase	1	0.943716	0.663184
Cell cycle.mitosis and meiosis.meiotic recombination.DNA strand exchange.RPA presynaptic filament assembly factor complex.RPA2 component (original description: medium_confidence)	13.3.6.4.4.2	28330	2	18788	Cell cycle.mitosis and meiosis.meiotic recombination.DNA strand exchange.RPA presynaptic filament assembly factor complex.RPA2 component	2	0.943716	0.439805
Solute transport.channels.GLR ligand-gated cation channel (original description: low_confidence)	24.3.9	28330	25	18788	Solute transport.channels.GLR ligand-gated cation channel	17	0.943716	0.522717
Protein translocation.chloroplast.inner envelope TIC translocation system.Tic22 component (original description: low_confidence)	23.1.3.6	28330	4	18788	Protein translocation.chloroplast.inner envelope TIC translocation system.Tic22 component	4	0.943716	0.193415
Protein translocation.mitochondrion.outer mitochondrion membrane SAM insertion system.SAM/Tob55 component (original description: medium_confidence)	23.2.2.1	28330	2	18788	Protein translocation.mitochondrion.outer mitochondrion membrane SAM insertion system.SAM/Tob55 component	2	0.943716	0.439805
Cellular respiration.oxidative phosphorylation.ATP synthase complex.assembly.ATP11 chaperone (original description: high_confidence)	2.4.6.3.2	28330	1	18788	Cellular respiration.oxidative phosphorylation.ATP synthase complex.assembly.ATP11 chaperone	1	0.943716	0.663184
Protein biosynthesis.cytosolic ribosome.large subunit (LSU).LSU processome component.PES-BOP1-WDR12 (PeBoW) complex.PES component (original description: medium_confidence)	17.1.1.2.1.1	28330	1	18788	Protein biosynthesis.cytosolic ribosome.large subunit (LSU).LSU processome component.PES-BOP1-WDR12 (PeBoW) complex.PES component	1	0.943716	0.663184
RNA biosynthesis.RNA polymerase II-dependent transcription.ELONGATOR transcription elongation complex.ELP4 component (original description: medium_confidence)	15.3.7.4	28330	2	18788	RNA biosynthesis.RNA polymerase II-dependent transcription.ELONGATOR transcription elongation complex.ELP4 component	2	0.943716	0.439805
Coenzyme metabolism.tetrahydrofolate synthesis.tetrahydrofolate (THF) interconversions.10-formyl-THF synthetase (original description: high_confidence)	7.5.7.1	28330	5	18788	Coenzyme metabolism.tetrahydrofolate synthesis.tetrahydrofolate (THF) interconversions.10-formyl-THF synthetase	5	0.943716	0.12826
Protein degradation.peptidase families.cysteine-type peptidase activities.Otubain ubiquitin peptidase.C65 Otubain-type ubiquitin peptidase (original description: medium_confidence)	19.5.1.11.1	28330	1	18788	Protein degradation.peptidase families.cysteine-type peptidase activities.Otubain ubiquitin peptidase.C65 Otubain-type ubiquitin peptidase	1	0.943716	0.663184
Protein biosynthesis.aminoacyl-tRNA synthetase activities.threonine-tRNA ligase (original description: medium_confidence)	17.2.19	28330	1	18788	Protein biosynthesis.aminoacyl-tRNA synthetase activities.threonine-tRNA ligase	1	0.943716	0.663184
Protein biosynthesis.organelle translation machineries.mitochondrial ribosome.large subunit proteome.mtRPL29 component (original description: high_confidence)	17.6.1.1.25	28330	1	18788	Protein biosynthesis.organelle translation machineries.mitochondrial ribosome.large subunit proteome.mtRPL29 component	1	0.943716	0.663184
Protein degradation.peptidase families.serine-type peptidase activities.subtilisin-type protease families.SBT6.2 protease (original description: low_confidence)	19.5.2.1.7	28330	4	18788	Protein degradation.peptidase families.serine-type peptidase activities.subtilisin-type protease families.SBT6.2 protease	4	0.943716	0.193415
Protein degradation.peptide tagging.Ubiquitin (UBQ)-anchor addition (ubiquitylation).UBQ-ligase E3 activities.RING-domain E3 ligase activities.RING-HCb-type E3 ligase (original description: medium_confidence)	19.4.1.5.3.3	28330	4	18788	Protein degradation.peptide tagging.Ubiquitin (UBQ)-anchor addition (ubiquitylation).UBQ-ligase E3 activities.RING-domain E3 ligase activities.RING-HCb-type E3 ligase	4	0.943716	0.193415
Phytohormones.jasmonic acid.synthesis.allene oxidase synthase (AOS) (original description: high_confidence)	11.7.1.3	28330	2	18788	Phytohormones.jasmonic acid.synthesis.allene oxidase synthase (AOS)	2	0.943716	0.439805
Vesicle trafficking.endomembrane trafficking.trans-Golgi-network (TGN) trafficking.ECHIDNA protein (original description: medium_confidence)	22.6.6.1	28330	6	18788	Vesicle trafficking.endomembrane trafficking.trans-Golgi-network (TGN) trafficking.ECHIDNA protein	6	0.943716	0.0850525
Nutrient uptake.iron uptake.chelation-based strategy uptake.YSL-type Fe(III)-chelator transporter (original description: medium_confidence)	25.4.3.2	28330	8	18788	Nutrient uptake.iron uptake.chelation-based strategy uptake.YSL-type Fe(III)-chelator transporter	7	0.943716	0.189406
RNA biosynthesis.transcriptional activation.bZIP superfamily.bZIP19/23/24 transcription factor (original description: medium_confidence)	15.7.4.3	28330	4	18788	RNA biosynthesis.transcriptional activation.bZIP superfamily.bZIP19/23/24 transcription factor	4	0.943716	0.193415
RNA biosynthesis.RNA polymerase II-dependent transcription.transcription termination.helicase (SEN1) (original description: medium_confidence)	15.3.8.3	28330	1	18788	RNA biosynthesis.RNA polymerase II-dependent transcription.transcription termination.helicase (SEN1)	1	0.943716	0.663184
Protein modification.phosphorylation.BUD32 kinase (original description: high_confidence)	18.8.10	28330	1	18788	Protein modification.phosphorylation.BUD32 kinase	1	0.943716	0.663184
Protein modification.dephosphorylation.serine/threonine protein phosphatase superfamily.PPP Fe-Zn-dependent phosphatase families.SLP phosphatase (original description: high_confidence)	18.10.1.1.8	28330	2	18788	Protein modification.dephosphorylation.serine/threonine protein phosphatase superfamily.PPP Fe-Zn-dependent phosphatase families.SLP phosphatase	2	0.943716	0.439805
RNA processing.RNA splicing.U2-type-intron-specific major spliceosome.U2 small nuclear ribonucleoprotein particle (snRNP).SPF31 pre-mRNA splicing factor (original description: high_confidence)	16.4.1.2.7	28330	1	18788	RNA processing.RNA splicing.U2-type-intron-specific major spliceosome.U2 small nuclear ribonucleoprotein particle (snRNP).SPF31 pre-mRNA splicing factor	1	0.943716	0.663184
RNA processing.ribonuclease activities.RNase P ribonuclease activities.RNA-dependent RNase P complex.RPP30/POP2 component (original description: medium_confidence)	16.5.1.2.2	28330	2	18788	RNA processing.ribonuclease activities.RNase P ribonuclease activities.RNA-dependent RNase P complex.RPP30/POP2 component	2	0.943716	0.439805
DNA damage response.DNA repair mechanisms.homologous recombination repair (HR).Smc5-Smc6 complex.NSE2 SUMO ligase component (original description: high_confidence)	14.5.6.5.7	28330	1	18788	DNA damage response.DNA repair mechanisms.homologous recombination repair (HR).Smc5-Smc6 complex.NSE2 SUMO ligase component	1	0.943716	0.663184
Protein translocation.nucleus.nucleocytoplasmic transport.nuclear pore complex (NPC).outer ring.NUP133 scaffold nucleoporin (original description: low_confidence)	23.5.1.1.1.3	28330	2	18788	Protein translocation.nucleus.nucleocytoplasmic transport.nuclear pore complex (NPC).outer ring.NUP133 scaffold nucleoporin	2	0.943716	0.439805
Amino acid metabolism.biosynthesis.glutamate family.histidine.imidazoleglycerol-phosphate synthase (original description: low_confidence)	4.1.1.2.5	28330	1	18788	Amino acid metabolism.biosynthesis.glutamate family.histidine.imidazoleglycerol-phosphate synthase	1	0.943716	0.663184
RNA biosynthesis.siRNA biogenesis.DCL-type endoribonuclease (original description: low_confidence)	15.5.6	28330	2	18788	RNA biosynthesis.siRNA biogenesis.DCL-type endoribonuclease	2	0.943716	0.439805
RNA biosynthesis.RNA polymerase II-dependent transcription.pre-initiation complex.TFIId basal transcription regulation complex.TAF11 component (original description: low_confidence)	15.3.2.3.11	28330	1	18788	RNA biosynthesis.RNA polymerase II-dependent transcription.pre-initiation complex.TFIId basal transcription regulation complex.TAF11 component	1	0.943716	0.663184
Cellular respiration.oxidative phosphorylation.NADH dehydrogenase complex.non-core components.NduFS5 component (original description: high_confidence)	2.4.1.4.4	28330	1	18788	Cellular respiration.oxidative phosphorylation.NADH dehydrogenase complex.non-core components.NduFS5 component	1	0.943716	0.663184
Cell cycle.mitosis and meiosis.meiotic recombination.meiotic crossover.class I interference-sensitive crossover pathway.accessory protein (BVF1) (original description: high_confidence)	13.3.6.5.1.10	28330	1	18788	Cell cycle.mitosis and meiosis.meiotic recombination.meiotic crossover.class I interference-sensitive crossover pathway.accessory protein (BVF1)	1	0.943716	0.663184
Lipid metabolism.glycerolipid synthesis.phosphatidylethanolamine.CDP-ethanolamine pathway.aminoalcohol phosphotransferase (original description: medium_confidence)	5.2.2.1.4	28330	1	18788	Lipid metabolism.glycerolipid synthesis.phosphatidylethanolamine.CDP-ethanolamine pathway.aminoalcohol phosphotransferase	1	0.943716	0.663184
Ribulose-phosphate 3-epimerase, cytoplasmic isoform OS=Oryza sativa subsp. japonica (sp|q9se42|rpe1_orysj : 134.0) & Enzyme classification.EC_5 isomerases.EC_5.1 racemase or epimerase(50.5.1 : 118.9) (original description: medium_confidence)	50.5.1	28330	3	18788	Enzyme classification.EC_5 isomerases.EC_5.1 racemase or epimerase	3	0.943716	0.291661
Multi-process regulation.circadian clock.evening element regulation.Evening complex (EC).ELF4 component (original description: high_confidence)	27.1.5.3.3	28330	5	18788	Multi-process regulation.circadian clock.evening element regulation.Evening complex (EC).ELF4 component	4	0.943716	0.454032
Protein modification.acetylation.NatA-type N-terminal acetylase complex.NAA10 catalytic component (original description: medium_confidence)	18.6.1.1	28330	3	18788	Protein modification.acetylation.NatA-type N-terminal acetylase complex.NAA10 catalytic component	3	0.943716	0.291661
Cytoskeleton.actin and tubulin folding.post-CCT Tubulin folding pathway.TFC tubulin folding cofactors.TFC-D cofactor (original description: medium_confidence)	20.3.3.1.4	28330	1	18788	Cytoskeleton.actin and tubulin folding.post-CCT Tubulin folding pathway.TFC tubulin folding cofactors.TFC-D cofactor	1	0.943716	0.663184
Vesicle trafficking.autophagosome formation.ATG8/ATG12 conjugation system.ATG3 ATG8-conjugation E2 protein (original description: high_confidence)	22.5.3.4	28330	1	18788	Vesicle trafficking.autophagosome formation.ATG8/ATG12 conjugation system.ATG3 ATG8-conjugation E2 protein	1	0.943716	0.663184
External stimuli response.temperature.Hsp (heat-shock-responsive protein) families.Hsp60 family.Hsp60 protein (original description: high_confidence)	26.3.2.4.1	28330	4	18788	External stimuli response.temperature.Hsp (heat-shock-responsive protein) families.Hsp60 family.Hsp60 protein	3	0.943716	0.586401
RNA biosynthesis.transcriptional activation.C2C2 superfamily.BBX/DBB transcription factor (original description: medium_confidence)	15.7.1.1	28330	2	18788	RNA biosynthesis.transcriptional activation.C2C2 superfamily.BBX/DBB transcription factor	2	0.943716	0.439805
Cell cycle.mitosis and meiosis.sister chromatid separation.cohesin regulator complex.SMC3/TTN7 component (original description: medium_confidence)	13.3.5.1.2	28330	2	18788	Cell cycle.mitosis and meiosis.sister chromatid separation.cohesin regulator complex.SMC3/TTN7 component	2	0.943716	0.439805
Multi-process regulation.programmed cell death.MCP1 metacaspase-like regulator (original description: medium_confidence)	27.5.4	28330	2	18788	Multi-process regulation.programmed cell death.MCP1 metacaspase-like regulator	2	0.943716	0.439805
Protein biosynthesis.organelle translation machineries.translation initiation.methionyl-tRNA formyltransferase (original description: medium_confidence)	17.6.3.1	28330	2	18788	Protein biosynthesis.organelle translation machineries.translation initiation.methionyl-tRNA formyltransferase	2	0.943716	0.439805
Protein translocation.chloroplast.inner envelope TIC translocation system.Tic40 component (original description: medium_confidence)	23.1.3.5	28330	1	18788	Protein translocation.chloroplast.inner envelope TIC translocation system.Tic40 component	1	0.943716	0.663184
Cell cycle.organelle machineries.DNA replication.DNA gyrase complex.subunit A (original description: medium_confidence)	13.5.1.3.1	28330	1	18788	Cell cycle.organelle machineries.DNA replication.DNA gyrase complex.subunit A	1	0.943716	0.663184
RNA biosynthesis.transcriptional activation.ARR-B transcription factor (original description: medium_confidence)	15.7.23	28330	6	18788	RNA biosynthesis.transcriptional activation.ARR-B transcription factor	5	0.943716	0.344299
Lipid metabolism.lipid degradation.fatty acid degradation.auxiliary degradation activities.dienoyl-CoA reductase (original description: high_confidence)	5.7.3.5.3	28330	1	18788	Lipid metabolism.lipid degradation.fatty acid degradation.auxiliary degradation activities.dienoyl-CoA reductase	1	0.943716	0.663184
Amino acid metabolism.degradation.proline.proline dehydrogenase (original description: medium_confidence)	4.2.3.1	28330	2	18788	Amino acid metabolism.degradation.proline.proline dehydrogenase	2	0.943716	0.439805
RNA processing.RNA splicing.spliceosome-associated non-snRNP MOS4-associated complex (MAC).associated components.CRN/MAC10 component (original description: low_confidence)	16.4.5.2.6	28330	2	18788	RNA processing.RNA splicing.spliceosome-associated non-snRNP MOS4-associated complex (MAC).associated components.CRN/MAC10 component	2	0.943716	0.439805
Protein translocation.nucleus.nucleocytoplasmic transport.importin alpha adaptor proteins (original description: medium_confidence)	23.5.1.3	28330	2	18788	Protein translocation.nucleus.nucleocytoplasmic transport.importin alpha adaptor proteins	2	0.943716	0.439805
Multi-process regulation.Rop GTPase regulatory system.RIP GTPase interactive protein (original description: high_confidence)	27.4.6	28330	1	18788	Multi-process regulation.Rop GTPase regulatory system.RIP GTPase interactive protein	1	0.943716	0.663184
Cell cycle.mitosis and meiosis.TPX2 prospindle assembly factor (original description: medium_confidence)	13.3.2	28330	2	18788	Cell cycle.mitosis and meiosis.TPX2 prospindle assembly factor	2	0.943716	0.439805
RNA biosynthesis.organelle machineries.RNA polymerase activities.plastid-encoded RNA polymerase (PEP) complex.essentiell co-factors.PAP5/TAC12 component (original description: medium_confidence)	15.9.1.2.2.5	28330	2	18788	RNA biosynthesis.organelle machineries.RNA polymerase activities.plastid-encoded RNA polymerase (PEP) complex.essentiell co-factors.PAP5/TAC12 component	2	0.943716	0.439805
RNA biosynthesis.RNA polymerase II-dependent transcription.PAF1C transcription initiation and elongation complex.CDC73/PHP component (original description: medium_confidence)	15.3.3.5	28330	3	18788	RNA biosynthesis.RNA polymerase II-dependent transcription.PAF1C transcription initiation and elongation complex.CDC73/PHP component	3	0.943716	0.291661
Protein modification.dephosphorylation.aspartate-based protein phosphatase superfamily.FCP phosphatase families.subcluster H/CPL phosphatase (original description: medium_confidence)	18.10.3.1.4	28330	4	18788	Protein modification.dephosphorylation.aspartate-based protein phosphatase superfamily.FCP phosphatase families.subcluster H/CPL phosphatase	4	0.943716	0.193415
RNA biosynthesis.transcriptional activation.bZIP superfamily.HY5 transcription factor (original description: high_confidence)	15.7.4.6	28330	1	18788	RNA biosynthesis.transcriptional activation.bZIP superfamily.HY5 transcription factor	1	0.943716	0.663184
RNA processing.RNA 3-end polyadenylation.Cleavage and Polyadenylation Specificity Factor (CPSF) complex.CPSF30/Yth1 component (original description: medium_confidence)	16.2.3.5	28330	2	18788	RNA processing.RNA 3-end polyadenylation.Cleavage and Polyadenylation Specificity Factor (CPSF) complex.CPSF30/Yth1 component	2	0.943716	0.439805
Nutrient uptake.sulfur assimilation.sulfite detoxification.sulfite oxidase (original description: medium_confidence)	25.2.2.1	28330	1	18788	Nutrient uptake.sulfur assimilation.sulfite detoxification.sulfite oxidase	1	0.943716	0.663184
Secondary metabolism.phenolics.flavonoid synthesis and modification.flavonoid glycosylation.flavonol-3-O-rhamnosyltransferase (original description: high_confidence)	9.2.2.9.3	28330	1	18788	Secondary metabolism.phenolics.flavonoid synthesis and modification.flavonoid glycosylation.flavonol-3-O-rhamnosyltransferase	1	0.943716	0.663184
Protein degradation.peptide tagging.Small-Ubiquitin-like-Modifier (SUMO)-anchor modification (sumoylation).SUMO E3 ligase activities.SUMO E3 ligase (HPY2) (original description: low_confidence)	19.4.2.5.2	28330	1	18788	Protein degradation.peptide tagging.Small-Ubiquitin-like-Modifier (SUMO)-anchor modification (sumoylation).SUMO E3 ligase activities.SUMO E3 ligase (HPY2)	1	0.943716	0.663184
Cytoskeleton.actin and tubulin folding.CCT chaperonin folding complex.CCT7 eta subunit (original description: high_confidence)	20.3.1.7	28330	1	18788	Cytoskeleton.actin and tubulin folding.CCT chaperonin folding complex.CCT7 eta subunit	1	0.943716	0.663184
Solute transport.channels.MIP family.small basic intrinsic protein (SIP-type) (original description: high_confidence)	24.3.1.4	28330	1	18788	Solute transport.channels.MIP family.small basic intrinsic protein (SIP-type)	1	0.943716	0.663184
Carbohydrate metabolism.mannose metabolism.phosphomannose isomerase (original description: high_confidence)	3.6.1	28330	1	18788	Carbohydrate metabolism.mannose metabolism.phosphomannose isomerase	1	0.943716	0.663184
Vesicle trafficking.endomembrane trafficking.vacuolar sorting.AP-4 vacuole cargo adaptor complex.AP4M medium mu subunit (original description: medium_confidence)	22.6.2.2.3	28330	1	18788	Vesicle trafficking.endomembrane trafficking.vacuolar sorting.AP-4 vacuole cargo adaptor complex.AP4M medium mu subunit	1	0.943716	0.663184
External stimuli response.salinity.SOS (Salt Overly Sensitive) signalling pathway.SOS5 component (original description: medium_confidence)	26.5.1.4	28330	1	18788	External stimuli response.salinity.SOS (Salt Overly Sensitive) signalling pathway.SOS5 component	1	0.943716	0.663184
Protein translocation.mitochondrion.inner mitochondrion membrane TIM translocation system.Tim21 component (original description: medium_confidence)	23.2.3.6	28330	1	18788	Protein translocation.mitochondrion.inner mitochondrion membrane TIM translocation system.Tim21 component	1	0.943716	0.663184
Protein biosynthesis.cytosolic ribosome.small subunit (SSU).SSU processome.Rrp9/YAO1 assembly factor (original description: high_confidence)	17.1.2.2.1	28330	1	18788	Protein biosynthesis.cytosolic ribosome.small subunit (SSU).SSU processome.Rrp9/YAO1 assembly factor	1	0.943716	0.663184
Vesicle trafficking.target membrane tethering.TRAPP (Trafficking-Protein-Particle) complexes.TRAPP-II complex-specific components.TRS120/VAN4 component (original description: medium_confidence)	22.7.7.2.1	28330	2	18788	Vesicle trafficking.target membrane tethering.TRAPP (Trafficking-Protein-Particle) complexes.TRAPP-II complex-specific components.TRS120/VAN4 component	2	0.943716	0.439805
RNA biosynthesis.RNA polymerase II-dependent transcription.MEDIATOR transcription co-activator complex.head module.MED19 component (original description: high_confidence)	15.3.6.1.6	28330	1	18788	RNA biosynthesis.RNA polymerase II-dependent transcription.MEDIATOR transcription co-activator complex.head module.MED19 component	1	0.943716	0.663184
Chromatin organisation.histone modifications.histone deacetylation.HD1 histone deacetylase family.class-III histone deacetylase (original description: medium_confidence)	12.3.2.1.3	28330	1	18788	Chromatin organisation.histone modifications.histone deacetylation.HD1 histone deacetylase family.class-III histone deacetylase	1	0.943716	0.663184
RNA processing.organelle machineries.RNA splicing.plastidial RNA splicing.group-II intron splicing.THA8 splicing factor (original description: high_confidence)	16.10.1.1.1.7	28330	1	18788	RNA processing.organelle machineries.RNA splicing.plastidial RNA splicing.group-II intron splicing.THA8 splicing factor	1	0.943716	0.663184
Protein degradation.N-end rule pathway of targeted proteolysis.N-recognin-mediated ubiquitination.type-II-residues E3 ubiquitin ligase (PRT1) (original description: medium_confidence)	19.3.2.2	28330	1	18788	Protein degradation.N-end rule pathway of targeted proteolysis.N-recognin-mediated ubiquitination.type-II-residues E3 ubiquitin ligase (PRT1)	1	0.943716	0.663184
Cell cycle.mitosis and meiosis.sister chromatid separation.spindle assembly checkpoint machinery.RAD9 checkpoint protein (original description: high_confidence)	13.3.5.5.8	28330	1	18788	Cell cycle.mitosis and meiosis.sister chromatid separation.spindle assembly checkpoint machinery.RAD9 checkpoint protein	1	0.943716	0.663184
Solute transport.channels.MIP family.Nodulin-26-like intrinsic protein (NIP-type) (original description: medium_confidence)	24.3.1.1	28330	7	18788	Solute transport.channels.MIP family.Nodulin-26-like intrinsic protein (NIP-type)	5	0.943716	0.562618
Protein biosynthesis.translation initiation.pre-initiation complex (PIC).eIF3 mRNA-to-PIC binding complex.eIF3f component (original description: medium_confidence)	17.3.1.6.6	28330	4	18788	Protein biosynthesis.translation initiation.pre-initiation complex (PIC).eIF3 mRNA-to-PIC binding complex.eIF3f component	4	0.943716	0.193415
Vesicle trafficking.SNARE target membrane recognition and fusion complexes.Qbc-type SNARE components.SNAP25 group protein (original description: high_confidence)	22.8.3.1	28330	1	18788	Vesicle trafficking.SNARE target membrane recognition and fusion complexes.Qbc-type SNARE components.SNAP25 group protein	1	0.943716	0.663184
Phytohormones.signalling peptides.NCRP (non-cysteine-rich-peptide) category.TDL family.TDL precursor polypeptide (original description: low_confidence)	11.10.1.7.1	28330	1	18788	Phytohormones.signalling peptides.NCRP (non-cysteine-rich-peptide) category.TDL family.TDL precursor polypeptide	1	0.943716	0.663184
Cellular respiration.oxidative phosphorylation.NADH dehydrogenase complex.non-core components.beta subcomplex.NDUFB11 component (original description: high_confidence)	2.4.1.4.2.7	28330	1	18788	Cellular respiration.oxidative phosphorylation.NADH dehydrogenase complex.non-core components.beta subcomplex.NDUFB11 component	1	0.943716	0.663184
Chromatin organisation.chromatin remodeling complexes.ATPase core components.Swr1-like group.Ino80 chromatin remodeling factor (original description: high_confidence)	12.4.1.2.2	28330	1	18788	Chromatin organisation.chromatin remodeling complexes.ATPase core components.Swr1-like group.Ino80 chromatin remodeling factor	1	0.943716	0.663184
Lipid metabolism.sphingolipid metabolism.ceramide synthase (original description: low_confidence)	5.4.5	28330	6	18788	Lipid metabolism.sphingolipid metabolism.ceramide synthase	5	0.943716	0.344299
RNA biosynthesis.transcriptional activation.C3H zinc finger transcription factor (original description: low_confidence)	15.7.16	28330	41	18788	RNA biosynthesis.transcriptional activation.C3H zinc finger transcription factor	29	0.943716	0.338205
RNA processing.RNA decay.deadenylation-dependent mechanism.mRNA decapping complex.DCP2 hydrolase component (original description: high_confidence)	16.8.3.2.2	28330	1	18788	RNA processing.RNA decay.deadenylation-dependent mechanism.mRNA decapping complex.DCP2 hydrolase component	1	0.943716	0.663184
DNA damage response.DNA damage sensing and signalling.DNA single-strand break response kinase (ATR) (original description: high_confidence)	14.1.2	28330	1	18788	DNA damage response.DNA damage sensing and signalling.DNA single-strand break response kinase (ATR)	1	0.943716	0.663184
RNA processing.RNA splicing.U2-type-intron-specific major spliceosome.U2 small nuclear ribonucleoprotein particle (snRNP).SR140 snRNP-associated protein (original description: high_confidence)	16.4.1.2.10	28330	3	18788	RNA processing.RNA splicing.U2-type-intron-specific major spliceosome.U2 small nuclear ribonucleoprotein particle (snRNP).SR140 snRNP-associated protein	3	0.943716	0.291661
Lipid metabolism.sphingolipid metabolism.sphingoid long-chain base kinase (original description: medium_confidence)	5.4.7	28330	1	18788	Lipid metabolism.sphingolipid metabolism.sphingoid long-chain base kinase	1	0.943716	0.663184
Cytoskeleton.microfilament network.actin polymerisation.Arp2/3 actin polymerization initiation complex.Arp3 component (original description: medium_confidence)	20.2.2.1.2	28330	1	18788	Cytoskeleton.microfilament network.actin polymerisation.Arp2/3 actin polymerization initiation complex.Arp3 component	1	0.943716	0.663184
Chromatin organisation.chromatin remodeling complexes.ATPase core components.Snf2-like group.Chd3/Mi-2 chromatin remodeling factor (original description: medium_confidence)	12.4.1.1.5	28330	1	18788	Chromatin organisation.chromatin remodeling complexes.ATPase core components.Snf2-like group.Chd3/Mi-2 chromatin remodeling factor	1	0.943716	0.663184
Cell wall.hemicellulose.xyloglucan.synthesis.CSLC-type 1,4-beta-glucan synthase (original description: high_confidence)	21.2.1.1.1	28330	2	18788	Cell wall.hemicellulose.xyloglucan.synthesis.CSLC-type 1,4-beta-glucan synthase	2	0.943716	0.439805
Cell cycle.interphase.DNA replication.maturation.ribonuclease H2 complex.subunit C (original description: medium_confidence)	13.2.2.4.1.3	28330	2	18788	Cell cycle.interphase.DNA replication.maturation.ribonuclease H2 complex.subunit C	2	0.943716	0.439805
RNA processing.RNA decay.deadenylation-dependent mechanism.mRNA decapping complex.VCS scaffold component (original description: high_confidence)	16.8.3.2.4	28330	1	18788	RNA processing.RNA decay.deadenylation-dependent mechanism.mRNA decapping complex.VCS scaffold component	1	0.943716	0.663184
Vesicle trafficking.SNARE target membrane recognition and fusion complexes.Qb-type SNARE components.NPSN group protein (original description: medium_confidence)	22.8.2.4	28330	2	18788	Vesicle trafficking.SNARE target membrane recognition and fusion complexes.Qb-type SNARE components.NPSN group protein	2	0.943716	0.439805
Cytoskeleton.microfilament network.actin polymerisation.cofilin-like actin depolymerizing factor (original description: medium_confidence)	20.2.2.8	28330	5	18788	Cytoskeleton.microfilament network.actin polymerisation.cofilin-like actin depolymerizing factor	4	0.943716	0.454032
Solute transport.carrier-mediated transport.CDF superfamily.CDF family.iron/zinc cation transporter (Fe/Zn-CDF-type) (original description: medium_confidence)	24.2.9.2.1	28330	1	18788	Solute transport.carrier-mediated transport.CDF superfamily.CDF family.iron/zinc cation transporter (Fe/Zn-CDF-type)	1	0.943716	0.663184
Multi-process regulation.SnRK1 metabolic regulator system.FLZ SnRK1-interacting factor (original description: medium_confidence)	27.3.3	28330	12	18788	Multi-process regulation.SnRK1 metabolic regulator system.FLZ SnRK1-interacting factor	10	0.943716	0.17451
RNA processing.RNA quality control Exon Junction complex (EJC).peripheral components.PYM component (original description: medium_confidence)	16.3.2.5	28330	1	18788	RNA processing.RNA quality control Exon Junction complex (EJC).peripheral components.PYM component	1	0.943716	0.663184
Protein translocation.nucleus.nucleocytoplasmic transport.nuclear pore complex (NPC).inner ring.NUP188 scaffold nucleoporin (original description: medium_confidence)	23.5.1.1.2.2	28330	2	18788	Protein translocation.nucleus.nucleocytoplasmic transport.nuclear pore complex (NPC).inner ring.NUP188 scaffold nucleoporin	2	0.943716	0.439805
Protein modification.tyrosine sulfation.tyrosyl protein sulfotransferase (original description: medium_confidence)	18.9.1	28330	1	18788	Protein modification.tyrosine sulfation.tyrosyl protein sulfotransferase	1	0.943716	0.663184
Photosynthesis.photophosphorylation.photosystem II.assembly and maintenance.Psb29 protein (original description: medium_confidence)	1.1.1.3.11	28330	1	18788	Photosynthesis.photophosphorylation.photosystem II.assembly and maintenance.Psb29 protein	1	0.943716	0.663184
RNA processing.RNA 3-end polyadenylation.Cleavage and Polyadenylation Specificity Factor (CPSF) complex.Ssu72 phosphatase component (original description: high_confidence)	16.2.3.10	28330	1	18788	RNA processing.RNA 3-end polyadenylation.Cleavage and Polyadenylation Specificity Factor (CPSF) complex.Ssu72 phosphatase component	1	0.943716	0.663184
Chromatin organisation.histone chaperone activities.SPT6-type histone chaperone (original description: high_confidence)	12.2.7	28330	1	18788	Chromatin organisation.histone chaperone activities.SPT6-type histone chaperone	1	0.943716	0.663184
DNA damage response.DNA repair mechanisms.base excision repair (BER).DNA repair protein (XRCC1) (original description: high_confidence)	14.5.2.7	28330	1	18788	DNA damage response.DNA repair mechanisms.base excision repair (BER).DNA repair protein (XRCC1)	1	0.943716	0.663184
Lipid metabolism.fatty acid synthesis.acetyl-CoA generation.malonyl-CoA decarboxylase (original description: low_confidence)	5.1.3.4	28330	4	18788	Lipid metabolism.fatty acid synthesis.acetyl-CoA generation.malonyl-CoA decarboxylase	4	0.943716	0.193415
Protein translocation.mitochondrion.outer mitochondrion membrane TOM translocation system.Tom40 component (original description: medium_confidence)	23.2.1.6	28330	4	18788	Protein translocation.mitochondrion.outer mitochondrion membrane TOM translocation system.Tom40 component	4	0.943716	0.193415
Multi-process regulation.SnRK1 metabolic regulator system.SnRK1 kinase complex.alpha catalytic subunit (original description: medium_confidence)	27.3.1.1	28330	2	18788	Multi-process regulation.SnRK1 metabolic regulator system.SnRK1 kinase complex.alpha catalytic subunit	2	0.943716	0.439805
Carbohydrate metabolism.nucleotide sugar biosynthesis.UDP-D-xylose synthesis.UDP-D-glucuronic acid decarboxylase (original description: medium_confidence)	3.8.5.1	28330	10	18788	Carbohydrate metabolism.nucleotide sugar biosynthesis.UDP-D-xylose synthesis.UDP-D-glucuronic acid decarboxylase	8	0.943716	0.29101
Cell cycle.interphase.DNA replication.elongation.DNA polymerase epsilon complex.Dpb4 non-catalytic component (original description: medium_confidence)	13.2.2.3.3.3	28330	1	18788	Cell cycle.interphase.DNA replication.elongation.DNA polymerase epsilon complex.Dpb4 non-catalytic component	1	0.943716	0.663184
Cell cycle.interphase.DNA replication.elongation.DNA-tracking platform.PCNA sliding clamp loader complex.RFC1 component (original description: medium_confidence)	13.2.2.3.4.2.1	28330	2	18788	Cell cycle.interphase.DNA replication.elongation.DNA-tracking platform.PCNA sliding clamp loader complex.RFC1 component	2	0.943716	0.439805
Vesicle trafficking.target membrane tethering.TRAPP (Trafficking-Protein-Particle) complexes.TRAPP-I/II/III complex-shared components.TRS33 component (original description: medium_confidence)	22.7.7.1.6	28330	1	18788	Vesicle trafficking.target membrane tethering.TRAPP (Trafficking-Protein-Particle) complexes.TRAPP-I/II/III complex-shared components.TRS33 component	1	0.943716	0.663184
RNA processing.RNA modification.rRNA/tRNA methylation.TRM8-TRM82 tRNA guanosine-methyltransferase complex.TRM82 component (original description: medium_confidence)	16.7.7.6.2	28330	3	18788	RNA processing.RNA modification.rRNA/tRNA methylation.TRM8-TRM82 tRNA guanosine-methyltransferase complex.TRM82 component	3	0.943716	0.291661
Chromatin organisation.histone modifications.histone lysine methylation/demethylation.COMPASS histone trimethylation complex.WDR5 component (original description: high_confidence)	12.3.3.2.3	28330	3	18788	Chromatin organisation.histone modifications.histone lysine methylation/demethylation.COMPASS histone trimethylation complex.WDR5 component	3	0.943716	0.291661
Protein modification.phosphorylation.TKL kinase superfamily.LRR-X kinase families.LRR-Xc kinase (original description: high_confidence)	18.8.1.10.3	28330	1	18788	Protein modification.phosphorylation.TKL kinase superfamily.LRR-X kinase families.LRR-Xc kinase	1	0.943716	0.663184
RNA biosynthesis.RNA polymerase II-dependent transcription.MEDIATOR transcription co-activator complex.kinase module.MED12 component (original description: medium_confidence)	15.3.6.4.1	28330	1	18788	RNA biosynthesis.RNA polymerase II-dependent transcription.MEDIATOR transcription co-activator complex.kinase module.MED12 component	1	0.943716	0.663184
Protein translocation.nucleus.nucleocytoplasmic transport.nuclear pore complex (NPC).central subcomplex.NUP98 nucleoporin (original description: high_confidence)	23.5.1.1.6.1	28330	1	18788	Protein translocation.nucleus.nucleocytoplasmic transport.nuclear pore complex (NPC).central subcomplex.NUP98 nucleoporin	1	0.943716	0.663184
RNA processing.RNA modification.thiolation.CTU1-URM1 pathway.CTU1-CTU2 tRNA thiouridylase complex.CTU2 component (original description: medium_confidence)	16.7.4.1.4.2	28330	2	18788	RNA processing.RNA modification.thiolation.CTU1-URM1 pathway.CTU1-CTU2 tRNA thiouridylase complex.CTU2 component	2	0.943716	0.439805
Amino acid metabolism.biosynthesis.shikimate family.tryptophan.indole-3-glycerol phosphate synthase (original description: medium_confidence)	4.1.5.3.4	28330	4	18788	Amino acid metabolism.biosynthesis.shikimate family.tryptophan.indole-3-glycerol phosphate synthase	3	0.943716	0.586401
Cell cycle.mitosis and meiosis.meiotic recombination.meiotic crossover.class II interference-insensitive crossover pathway.MUS81-independent pathway.HRQ1 crosslink repair helicase (original description: medium_confidence)	13.3.6.5.2.2.3	28330	1	18788	Cell cycle.mitosis and meiosis.meiotic recombination.meiotic crossover.class II interference-insensitive crossover pathway.MUS81-independent pathway.HRQ1 crosslink repair helicase	1	0.943716	0.663184
Redox homeostasis.enzymatic reactive oxygen species scavengers.superoxide dismutase activities.manganese superoxide dismutase (original description: medium_confidence)	10.2.2.2	28330	2	18788	Redox homeostasis.enzymatic reactive oxygen species scavengers.superoxide dismutase activities.manganese superoxide dismutase	2	0.943716	0.439805
Cytoskeleton.microtubular network.microtubule Tubulin heterodimer formation.GIP1 accessory component (original description: medium_confidence)	20.1.2.2	28330	1	18788	Cytoskeleton.microtubular network.microtubule Tubulin heterodimer formation.GIP1 accessory component	1	0.943716	0.663184
Vesicle trafficking.target membrane tethering.COG (Conserved-Oligomeric Golgi) complex.COG2 component (original description: medium_confidence)	22.7.2.2	28330	1	18788	Vesicle trafficking.target membrane tethering.COG (Conserved-Oligomeric Golgi) complex.COG2 component	1	0.943716	0.663184
Chromatin organisation.DNA methylation.canonical RNA-directed DNA methylation pathway.MORC-type auxilary factor (original description: low_confidence)	12.5.1.6	28330	7	18788	Chromatin organisation.DNA methylation.canonical RNA-directed DNA methylation pathway.MORC-type auxilary factor	5	0.943716	0.562618
Redox homeostasis.chloroplast redox homeostasis.Y-type thioredoxin (original description: medium_confidence)	10.5.8	28330	1	18788	Redox homeostasis.chloroplast redox homeostasis.Y-type thioredoxin	1	0.943716	0.663184
Cell cycle.interphase.DNA replication.preinitiation.origin recognition complex.ORC5 component (original description: medium_confidence)	13.2.2.1.1.5	28330	1	18788	Cell cycle.interphase.DNA replication.preinitiation.origin recognition complex.ORC5 component	1	0.943716	0.663184
Phytohormones.signalling peptides.NCRP (non-cysteine-rich-peptide) category.PIP/PIPL family.PIP/PIPL precursor polypeptide (original description: medium_confidence)	11.10.1.1.1	28330	1	18788	Phytohormones.signalling peptides.NCRP (non-cysteine-rich-peptide) category.PIP/PIPL family.PIP/PIPL precursor polypeptide	1	0.943716	0.663184
Protein biosynthesis.aminoacyl-tRNA synthetase activities.asparagine-tRNA ligase (original description: low_confidence)	17.2.3	28330	4	18788	Protein biosynthesis.aminoacyl-tRNA synthetase activities.asparagine-tRNA ligase	3	0.943716	0.586401
Cell wall.cell wall proteins.expansins.alpha-like-type expansin (original description: high_confidence)	21.4.2.2	28330	1	18788	Cell wall.cell wall proteins.expansins.alpha-like-type expansin	1	0.943716	0.663184
Protein degradation.peptidase families.cysteine-type peptidase activities.Legumain asparaginyl endopeptidase (original description: medium_confidence)	19.5.1.3	28330	4	18788	Protein degradation.peptidase families.cysteine-type peptidase activities.Legumain asparaginyl endopeptidase	3	0.943716	0.586401
Protein biosynthesis.cytosolic ribosome.small subunit (SSU).SSU processome.PWP2/UTP1 assembly factor (original description: medium_confidence)	17.1.2.2.12	28330	1	18788	Protein biosynthesis.cytosolic ribosome.small subunit (SSU).SSU processome.PWP2/UTP1 assembly factor	1	0.943716	0.663184
Chromatin organisation.histone modifications.histone deacetylation.histone deacetylase machineries.SAP18 associated component (original description: high_confidence)	12.3.2.4.2	28330	1	18788	Chromatin organisation.histone modifications.histone deacetylation.histone deacetylase machineries.SAP18 associated component	1	0.943716	0.663184
RNA processing.RNA splicing.U1/U2/U4/U5-associated Sm accessory ribonucleoprotein complex.Sm-F component (original description: medium_confidence)	16.4.2.6	28330	1	18788	RNA processing.RNA splicing.U1/U2/U4/U5-associated Sm accessory ribonucleoprotein complex.Sm-F component	1	0.943716	0.663184
Protein translocation.chloroplast.outer envelope TOC translocation system.KOG1 regulatory kinase component (original description: medium_confidence)	23.1.2.6	28330	1	18788	Protein translocation.chloroplast.outer envelope TOC translocation system.KOG1 regulatory kinase component	1	0.943716	0.663184
Protein biosynthesis.translation elongation.hypusination of eEF5.deoxyhypusine hydroxylase (original description: high_confidence)	17.4.6.2	28330	1	18788	Protein biosynthesis.translation elongation.hypusination of eEF5.deoxyhypusine hydroxylase	1	0.943716	0.663184
Protein degradation.peptide tagging.Small-Ubiquitin-like-Modifier (SUMO)-anchor modification (sumoylation).SUMO ubiquitin-fold protein (original description: medium_confidence)	19.4.2.1	28330	3	18788	Protein degradation.peptide tagging.Small-Ubiquitin-like-Modifier (SUMO)-anchor modification (sumoylation).SUMO ubiquitin-fold protein	3	0.943716	0.291661
Carbohydrate metabolism.starch metabolism.synthesis.starch synthase activities.SSII-type starch synthase (original description: high_confidence)	3.2.1.4.2	28330	1	18788	Carbohydrate metabolism.starch metabolism.synthesis.starch synthase activities.SSII-type starch synthase	1	0.943716	0.663184
RNA processing.RNA 3-end polyadenylation.Cleavage and Polyadenylation Specificity Factor (CPSF) complex.Symplekin/Pta1 component (original description: low_confidence)	16.2.3.9	28330	10	18788	RNA processing.RNA 3-end polyadenylation.Cleavage and Polyadenylation Specificity Factor (CPSF) complex.Symplekin/Pta1 component	9	0.943716	0.0999952
Solute transport.carrier-mediated transport.DMT superfamily.UPS nucleobase cation transporter (original description: low_confidence)	24.2.1.2	28330	3	18788	Solute transport.carrier-mediated transport.DMT superfamily.UPS nucleobase cation transporter	3	0.943716	0.291661
Protein biosynthesis.cytosolic ribosome.large subunit (LSU).LSU proteome component.RPL29 component (original description: high_confidence)	17.1.1.1.30	28330	1	18788	Protein biosynthesis.cytosolic ribosome.large subunit (LSU).LSU proteome component.RPL29 component	1	0.943716	0.663184
Coenzyme metabolism.iron-sulfur cluster assembly machineries.plastidial SUF system.transfer phase.SUF-A component (original description: high_confidence)	7.11.1.2.1	28330	1	18788	Coenzyme metabolism.iron-sulfur cluster assembly machineries.plastidial SUF system.transfer phase.SUF-A component	1	0.943716	0.663184
RNA processing.RNA 5-end cap adding.CBP80-CBP20 mRNA Cap-Binding complex (CBC).CBP20 component (original description: medium_confidence)	16.1.3.2	28330	1	18788	RNA processing.RNA 5-end cap adding.CBP80-CBP20 mRNA Cap-Binding complex (CBC).CBP20 component	1	0.943716	0.663184
Lipid metabolism.sphingolipid metabolism.ceramidase activities.NCER neutral ceramidase (original description: medium_confidence)	5.4.12.1	28330	4	18788	Lipid metabolism.sphingolipid metabolism.ceramidase activities.NCER neutral ceramidase	4	0.943716	0.193415
Polyamine metabolism.putrescine.synthesis.plastidial/nuclear pathway.agmatine iminohydrolase (original description: high_confidence)	8.1.1.1.2	28330	1	18788	Polyamine metabolism.putrescine.synthesis.plastidial/nuclear pathway.agmatine iminohydrolase	1	0.943716	0.663184
Cell cycle.cytokinesis.preprophase microtubule organization.TON1-TRM-PP2A (TTP) preprophase band formation complex.TON1 component (original description: high_confidence)	13.4.1.2.1	28330	1	18788	Cell cycle.cytokinesis.preprophase microtubule organization.TON1-TRM-PP2A (TTP) preprophase band formation complex.TON1 component	1	0.943716	0.663184
Coenzyme metabolism.molybdenum cofactor synthesis.precursor Z synthesis.cyclic pyranopterin monophosphate synthase (CNX2) (original description: high_confidence)	7.1.1.1	28330	1	18788	Coenzyme metabolism.molybdenum cofactor synthesis.precursor Z synthesis.cyclic pyranopterin monophosphate synthase (CNX2)	1	0.943716	0.663184
RNA biosynthesis.transcriptional activation.TUB transcription factor (original description: low_confidence)	15.7.21	28330	17	18788	RNA biosynthesis.transcriptional activation.TUB transcription factor	11	0.943716	0.662632
Amino acid metabolism.degradation.arginine.urease accessory protein activities.ureD-type urease accessory protein (original description: medium_confidence)	4.2.1.3.1	28330	2	18788	Amino acid metabolism.degradation.arginine.urease accessory protein activities.ureD-type urease accessory protein	2	0.943716	0.439805
Nutrient uptake.sulfur assimilation.sulfate assimilation.ATP sulfurylase (original description: medium_confidence)	25.2.1.1	28330	3	18788	Nutrient uptake.sulfur assimilation.sulfate assimilation.ATP sulfurylase	3	0.943716	0.291661
Coenzyme metabolism.pyridoxalphosphate synthesis.salvage biosynthetic pathway.pyridoxal kinase (original description: medium_confidence)	7.7.2.1	28330	1	18788	Coenzyme metabolism.pyridoxalphosphate synthesis.salvage biosynthetic pathway.pyridoxal kinase	1	0.943716	0.663184
Protein modification.lipidation.Glycophosphatidylinositol (GPI)-anchor addition.GPI transamidase complex.PIG-K component (original description: medium_confidence)	18.7.4.2.1	28330	1	18788	Protein modification.lipidation.Glycophosphatidylinositol (GPI)-anchor addition.GPI transamidase complex.PIG-K component	1	0.943716	0.663184
RNA processing.RNA splicing.U2-type-intron-specific major spliceosome.U4/U6 U5 small nuclear ribonucleoprotein particle (snRNP).USP39 snRNP-associated protein (original description: medium_confidence)	16.4.1.5.4	28330	2	18788	RNA processing.RNA splicing.U2-type-intron-specific major spliceosome.U4/U6 U5 small nuclear ribonucleoprotein particle (snRNP).USP39 snRNP-associated protein	2	0.943716	0.439805
Protein modification.phosphorylation.atypical kinase families.ABC1 kinase (original description: low_confidence)	18.8.7.4	28330	15	18788	Protein modification.phosphorylation.atypical kinase families.ABC1 kinase	13	0.943716	0.0753165
Protein degradation.peptide tagging.Ubiquitin (UBQ)-anchor addition (ubiquitylation).UBQ-ligase E3 activities.Cullin-based ubiquitylation complexes.CUL4-DDB1 ubiquitination complexes.COP10-DET1 (CDD) subcomplex.DET1 regulator component (original description: medium_confidence)	19.4.1.5.4.3.2.3	28330	2	18788	Protein degradation.peptide tagging.Ubiquitin (UBQ)-anchor addition (ubiquitylation).UBQ-ligase E3 activities.Cullin-based ubiquitylation complexes.CUL4-DDB1 ubiquitination complexes.COP10-DET1 (CDD) subcomplex.DET1 regulator component	2	0.943716	0.439805
Nutrient uptake.copper uptake.reduction-based uptake.CCH copper chaperone (original description: high_confidence)	25.5.2.3	28330	1	18788	Nutrient uptake.copper uptake.reduction-based uptake.CCH copper chaperone	1	0.943716	0.663184
Cellular respiration.oxidative phosphorylation.NADH dehydrogenase complex.non-core components.beta subcomplex.NDUFB3 component (original description: high_confidence)	2.4.1.4.2.2	28330	1	18788	Cellular respiration.oxidative phosphorylation.NADH dehydrogenase complex.non-core components.beta subcomplex.NDUFB3 component	1	0.943716	0.663184
Cell cycle.mitosis and meiosis.sister chromatid separation.cohesin dissociation.ESP1 separase (original description: low_confidence)	13.3.5.4.3	28330	3	18788	Cell cycle.mitosis and meiosis.sister chromatid separation.cohesin dissociation.ESP1 separase	3	0.943716	0.291661
DNA damage response.DNA repair mechanisms.homologous recombination repair (HR).Smc5-Smc6 complex.NSE4 Kleisin-like bridging component (original description: medium_confidence)	14.5.6.5.3	28330	3	18788	DNA damage response.DNA repair mechanisms.homologous recombination repair (HR).Smc5-Smc6 complex.NSE4 Kleisin-like bridging component	3	0.943716	0.291661
Phytohormones.signalling peptides.NCRP (non-cysteine-rich-peptide) category.CLE-TDIF family.PXY peptide receptor (original description: high_confidence)	11.10.1.9.2	28330	1	18788	Phytohormones.signalling peptides.NCRP (non-cysteine-rich-peptide) category.CLE-TDIF family.PXY peptide receptor	1	0.943716	0.663184
Cell cycle.mitosis and meiosis.chromatin condensation.condensin I/II complex.CAP-E2/SMC2 component (original description: medium_confidence)	13.3.1.1.2	28330	1	18788	Cell cycle.mitosis and meiosis.chromatin condensation.condensin I/II complex.CAP-E2/SMC2 component	1	0.943716	0.663184
DNA damage response.DNA repair mechanisms.mismatch repair (MMR).MLH1-PMS1 heterodimer.MLH1 component (original description: high_confidence)	14.5.4.2.1	28330	1	18788	DNA damage response.DNA repair mechanisms.mismatch repair (MMR).MLH1-PMS1 heterodimer.MLH1 component	1	0.943716	0.663184
Protein modification.dephosphorylation.aspartate-based protein phosphatase superfamily.FCP phosphatase families.subcluster G phosphatase (original description: high_confidence)	18.10.3.1.3	28330	1	18788	Protein modification.dephosphorylation.aspartate-based protein phosphatase superfamily.FCP phosphatase families.subcluster G phosphatase	1	0.943716	0.663184
Cellular respiration.oxidative phosphorylation.NADH dehydrogenase complex.non-core components.alpha subcomplex.NDUFA12 component (original description: high_confidence)	2.4.1.4.1.6	28330	1	18788	Cellular respiration.oxidative phosphorylation.NADH dehydrogenase complex.non-core components.alpha subcomplex.NDUFA12 component	1	0.943716	0.663184
RNA processing.RNA splicing.spliceosome-associated non-snRNP MOS4-associated complex (MAC).associated components.Bud31 component (original description: high_confidence)	16.4.5.2.9	28330	1	18788	RNA processing.RNA splicing.spliceosome-associated non-snRNP MOS4-associated complex (MAC).associated components.Bud31 component	1	0.943716	0.663184
Coenzyme metabolism.NAD/NADP biosynthesis.Preiss-Handler salvage pathway.nicotinamidase (original description: medium_confidence)	7.9.2.1	28330	5	18788	Coenzyme metabolism.NAD/NADP biosynthesis.Preiss-Handler salvage pathway.nicotinamidase	5	0.943716	0.12826
RNA biosynthesis.RNA polymerase II-dependent transcription.pre-initiation complex.TFIId basal transcription regulation complex.TATA box-binding protein (TBP) component (original description: high_confidence)	15.3.2.3.1	28330	1	18788	RNA biosynthesis.RNA polymerase II-dependent transcription.pre-initiation complex.TFIId basal transcription regulation complex.TATA box-binding protein (TBP) component	1	0.943716	0.663184
Secondary metabolism.phenolics.flavonoid synthesis and modification.flavons and flavonols.flavonol synthase (original description: medium_confidence)	9.2.2.7.1	28330	4	18788	Secondary metabolism.phenolics.flavonoid synthesis and modification.flavons and flavonols.flavonol synthase	3	0.943716	0.586401
Protein degradation.peptide tagging.Small-Ubiquitin-like-Modifier (SUMO)-anchor modification (sumoylation).SUMO maturation.ULP1/ESD4 protease (original description: high_confidence)	19.4.2.2.1	28330	1	18788	Protein degradation.peptide tagging.Small-Ubiquitin-like-Modifier (SUMO)-anchor modification (sumoylation).SUMO maturation.ULP1/ESD4 protease	1	0.943716	0.663184
Solute transport.carrier-mediated transport.ENT nucleoside transporter (original description: medium_confidence)	24.2.17	28330	4	18788	Solute transport.carrier-mediated transport.ENT nucleoside transporter	3	0.943716	0.586401
Solute transport.porins.OEP24 outer membrane porin (original description: medium_confidence)	24.4.4	28330	1	18788	Solute transport.porins.OEP24 outer membrane porin	1	0.943716	0.663184
Protein translocation.endoplasmic reticulum.co-translational insertion system.SRP (signal recognition particle) receptor complex.SR-alpha component (original description: medium_confidence)	23.3.1.2.1	28330	4	18788	Protein translocation.endoplasmic reticulum.co-translational insertion system.SRP (signal recognition particle) receptor complex.SR-alpha component	3	0.943716	0.586401
Chromatin organisation.histone modifications.histone lysine methylation/demethylation.JmjC group histone demethylase activities.KDM3-type histone demethylase (original description: medium_confidence)	12.3.3.9.1	28330	9	18788	Chromatin organisation.histone modifications.histone lysine methylation/demethylation.JmjC group histone demethylase activities.KDM3-type histone demethylase	8	0.943716	0.138198
Protein translocation.nucleus.nucleocytoplasmic transport.karyopherin beta transport receptors.IMB4 import karyopherin (original description: medium_confidence)	23.5.1.2.4	28330	1	18788	Protein translocation.nucleus.nucleocytoplasmic transport.karyopherin beta transport receptors.IMB4 import karyopherin	1	0.943716	0.663184
RNA biosynthesis.transcriptional activation.GRF-GIF transcriptional complex.GIF cofactor component (original description: medium_confidence)	15.7.35.2	28330	2	18788	RNA biosynthesis.transcriptional activation.GRF-GIF transcriptional complex.GIF cofactor component	2	0.943716	0.439805
Vesicle trafficking.clathrin coated vesicle (CCV) machinery.AP-3 Golgi to vacuole cargo adaptor complex.AP3B large beta subunit (original description: medium_confidence)	22.1.5.2	28330	1	18788	Vesicle trafficking.clathrin coated vesicle (CCV) machinery.AP-3 Golgi to vacuole cargo adaptor complex.AP3B large beta subunit	1	0.943716	0.663184
RNA processing.ribonuclease activities.RNase Z endoribonuclease (original description: low_confidence)	16.5.2	28330	8	18788	RNA processing.ribonuclease activities.RNase Z endoribonuclease	6	0.943716	0.459668
RNA processing.RNA modification.tRNA N6-threonylcarbamoylation.KEOPS/EKC complex.KAE1 component (original description: medium_confidence)	16.7.1.2.1	28330	2	18788	RNA processing.RNA modification.tRNA N6-threonylcarbamoylation.KEOPS/EKC complex.KAE1 component	2	0.943716	0.439805
Protein biosynthesis.cytosolic ribosome.small subunit (SSU).SSU processome.pre-40S subunit nuclear export.Rio2 kinase (original description: medium_confidence)	17.1.2.2.22.3	28330	1	18788	Protein biosynthesis.cytosolic ribosome.small subunit (SSU).SSU processome.pre-40S subunit nuclear export.Rio2 kinase	1	0.943716	0.663184
Protein translocation.endoplasmic reticulum.GET post-translational insertion system.GET3 component (original description: medium_confidence)	23.3.2.1	28330	2	18788	Protein translocation.endoplasmic reticulum.GET post-translational insertion system.GET3 component	2	0.943716	0.439805
External stimuli response.biotic stress.pathogen effector.ETI (effector-triggered immunity) network.RIN4-RPM1 immune signalling.RIN4 RPM1-interacting factor (original description: high_confidence)	26.6.2.2.1.1	28330	1	18788	External stimuli response.biotic stress.pathogen effector.ETI (effector-triggered immunity) network.RIN4-RPM1 immune signalling.RIN4 RPM1-interacting factor	1	0.943716	0.663184
Xylose isomerase OS=Hordeum vulgare (sp|q40082|xyla_horvu : 290.0) & Enzyme classification.EC_5 isomerases.EC_5.3 intramolecular oxidoreductase(50.5.3 : 202.1) (original description: medium_confidence)	50.5.3	28330	9	18788	Enzyme classification.EC_5 isomerases.EC_5.3 intramolecular oxidoreductase	8	0.943716	0.138198
RNA processing.RNA modification.thiolation.CTU1-URM1 pathway.CTU1-CTU2 tRNA thiouridylase complex.CTU1 component (original description: medium_confidence)	16.7.4.1.4.1	28330	1	18788	RNA processing.RNA modification.thiolation.CTU1-URM1 pathway.CTU1-CTU2 tRNA thiouridylase complex.CTU1 component	1	0.943716	0.663184
RNA biosynthesis.RNA polymerase II-dependent transcription.pre-initiation complex.TFIId basal transcription regulation complex.TAF15 component (original description: medium_confidence)	15.3.2.3.15	28330	1	18788	RNA biosynthesis.RNA polymerase II-dependent transcription.pre-initiation complex.TFIId basal transcription regulation complex.TAF15 component	1	0.943716	0.663184
Cell cycle.regulation.cyclins.CYCT-type cyclin (original description: low_confidence)	13.1.1.8	28330	4	18788	Cell cycle.regulation.cyclins.CYCT-type cyclin	3	0.943716	0.586401
RNA processing.RNA splicing.U2-type-intron-specific major spliceosome.U4/U6 U5 small nuclear ribonucleoprotein particle (snRNP).SNU23 component (original description: high_confidence)	16.4.1.5.2	28330	1	18788	RNA processing.RNA splicing.U2-type-intron-specific major spliceosome.U4/U6 U5 small nuclear ribonucleoprotein particle (snRNP).SNU23 component	1	0.943716	0.663184
Amino acid metabolism.biosynthesis.shikimate family.tryptophan.phosphoribosyanthranilate isomerase (original description: low_confidence)	4.1.5.3.3	28330	1	18788	Amino acid metabolism.biosynthesis.shikimate family.tryptophan.phosphoribosyanthranilate isomerase	1	0.943716	0.663184
Protein biosynthesis.translation termination.eRF1 peptide release factor (original description: high_confidence)	17.5.1	28330	2	18788	Protein biosynthesis.translation termination.eRF1 peptide release factor	2	0.943716	0.439805
Lipid metabolism.fatty acid synthesis.mitochondrial Type II fatty acid synthase (mtFAS) system.malonyl-CoA synthetase (mtMCS) (original description: high_confidence)	5.1.6.3	28330	1	18788	Lipid metabolism.fatty acid synthesis.mitochondrial Type II fatty acid synthase (mtFAS) system.malonyl-CoA synthetase (mtMCS)	1	0.943716	0.663184
Amino acid metabolism.biosynthesis.pyruvate family.pyruvate-derived amino acids.acetolactate synthase complex.regulatory subunit (original description: medium_confidence)	4.1.3.2.1.2	28330	3	18788	Amino acid metabolism.biosynthesis.pyruvate family.pyruvate-derived amino acids.acetolactate synthase complex.regulatory subunit	3	0.943716	0.291661
Protein modification.N-linked glycosylation.complex N-glycan maturation.class-I glucosidase I (original description: medium_confidence)	18.1.6.1	28330	2	18788	Protein modification.N-linked glycosylation.complex N-glycan maturation.class-I glucosidase I	2	0.943716	0.439805
Cytoskeleton.actin and tubulin folding.CCT chaperonin folding complex.CCT2 beta subunit (original description: high_confidence)	20.3.1.2	28330	1	18788	Cytoskeleton.actin and tubulin folding.CCT chaperonin folding complex.CCT2 beta subunit	1	0.943716	0.663184
Protein translocation.nucleus.nucleocytoplasmic transport.nuclear pore complex (NPC).outer ring.ALADIN scaffold nucleoporin (original description: high_confidence)	23.5.1.1.1.8	28330	1	18788	Protein translocation.nucleus.nucleocytoplasmic transport.nuclear pore complex (NPC).outer ring.ALADIN scaffold nucleoporin	1	0.943716	0.663184
Solute transport.carrier-mediated transport.APC superfamily.SulP family.molybdate transporter (MOT-type) (original description: medium_confidence)	24.2.3.1.2	28330	6	18788	Solute transport.carrier-mediated transport.APC superfamily.SulP family.molybdate transporter (MOT-type)	6	0.943716	0.0850525
Nucleotide metabolism.pyrimidines.catabolism.dihydopyrimidine aminohydrolase (original description: medium_confidence)	6.2.2.4	28330	2	18788	Nucleotide metabolism.pyrimidines.catabolism.dihydopyrimidine aminohydrolase	2	0.943716	0.439805
Cell wall.pectin.homogalacturonan.modification and degradation.pectin methylesterase (original description: medium_confidence)	21.3.1.2.1	28330	21	18788	Cell wall.pectin.homogalacturonan.modification and degradation.pectin methylesterase	15	0.943716	0.405335
RNA processing.organelle machineries.ribonuclease activities.ERIL exoribonuclease (original description: medium_confidence)	16.10.2.6	28330	1	18788	RNA processing.organelle machineries.ribonuclease activities.ERIL exoribonuclease	1	0.943716	0.663184
Cellular respiration.oxidative phosphorylation.ATP synthase complex.assembly.ATP12 chaperone (original description: medium_confidence)	2.4.6.3.3	28330	2	18788	Cellular respiration.oxidative phosphorylation.ATP synthase complex.assembly.ATP12 chaperone	2	0.943716	0.439805
Protein biosynthesis.translation initiation.pre-initiation complex (PIC).eIF3 mRNA-to-PIC binding complex.eIF3i component (original description: medium_confidence)	17.3.1.6.9	28330	2	18788	Protein biosynthesis.translation initiation.pre-initiation complex (PIC).eIF3 mRNA-to-PIC binding complex.eIF3i component	2	0.943716	0.439805
RNA processing.RNA modification.pseudouridylation.TruB-type tRNA pseudouridine synthase (original description: medium_confidence)	16.7.2.3	28330	1	18788	RNA processing.RNA modification.pseudouridylation.TruB-type tRNA pseudouridine synthase	1	0.943716	0.663184
RNA biosynthesis.transcriptional activation.C2C2 superfamily.DOF transcription factor (original description: medium_confidence)	15.7.1.5	28330	17	18788	RNA biosynthesis.transcriptional activation.C2C2 superfamily.DOF transcription factor	13	0.943716	0.271181
RNA biosynthesis.transcriptional activation.C2C2 superfamily.GATA transcription factor (original description: low_confidence)	15.7.1.3	28330	10	18788	RNA biosynthesis.transcriptional activation.C2C2 superfamily.GATA transcription factor	8	0.943716	0.29101
RNA biosynthesis.transcriptional activation.B3 superfamily.ARF transcription factor (original description: low_confidence)	15.7.5.1	28330	24	18788	RNA biosynthesis.transcriptional activation.B3 superfamily.ARF transcription factor	20	0.943716	0.0552722
Lipid metabolism.sphingolipid metabolism.serine C-palmitoyltransferase complex.catalytic subunit 2 (original description: medium_confidence)	5.4.1.2	28330	1	18788	Lipid metabolism.sphingolipid metabolism.serine C-palmitoyltransferase complex.catalytic subunit 2	1	0.943716	0.663184
Photosynthesis.photophosphorylation.cytochrome b6/f complex.assembly.DAC factor (original description: medium_confidence)	1.1.2.9.6	28330	1	18788	Photosynthesis.photophosphorylation.cytochrome b6/f complex.assembly.DAC factor	1	0.943716	0.663184
Protein translocation.peroxisome.importomer translocation system.receptor polyubiquitination system.Pex10 component (original description: medium_confidence)	23.4.1.4.2	28330	2	18788	Protein translocation.peroxisome.importomer translocation system.receptor polyubiquitination system.Pex10 component	2	0.943716	0.439805
Lipid metabolism.lipid degradation.triacylglycerol lipase activities.monoacylglycerol lipase (original description: medium_confidence)	5.7.1.1	28330	5	18788	Lipid metabolism.lipid degradation.triacylglycerol lipase activities.monoacylglycerol lipase	4	0.943716	0.454032
Enzyme classification.EC_4 lyases.EC_4.6 phosphorus-oxygen lyase(50.4.5 : 157.3) & 2-C-methyl-D-erythritol 2,4-cyclodiphosphate synthase, chloroplastic OS=Arabidopsis thaliana (sp|q9cak8|ispf_arath : 126.0) (original description: medium_confidence)	50.4.5	28330	2	18788	Enzyme classification.EC_4 lyases.EC_4.6 phosphorus-oxygen lyase	2	0.943716	0.439805
Redox homeostasis.low-molecular-weight scavengers.tocopherol biosynthesis.phytol kinase (VTE5) (original description: medium_confidence)	10.3.2.7	28330	3	18788	Redox homeostasis.low-molecular-weight scavengers.tocopherol biosynthesis.phytol kinase (VTE5)	3	0.943716	0.291661
Protein modification.dephosphorylation.serine/threonine protein phosphatase superfamily.PPP Fe-Zn-dependent phosphatase families.PP2A phosphatase complexes.B1-type regulatory component (original description: high_confidence)	18.10.1.1.2.3	28330	6	18788	Protein modification.dephosphorylation.serine/threonine protein phosphatase superfamily.PPP Fe-Zn-dependent phosphatase families.PP2A phosphatase complexes.B1-type regulatory component	5	0.943716	0.344299
Solute transport.carrier-mediated transport.BART superfamily.BASS family.BAT 2-keto acid transporter (original description: medium_confidence)	24.2.5.1.1	28330	6	18788	Solute transport.carrier-mediated transport.BART superfamily.BASS family.BAT 2-keto acid transporter	5	0.943716	0.344299
Cell cycle.organelle machineries.organelle fission.mitochondrion and peroxisome division.FIS1 DRP3-recruiting factor (original description: high_confidence)	13.5.2.1.2	28330	1	18788	Cell cycle.organelle machineries.organelle fission.mitochondrion and peroxisome division.FIS1 DRP3-recruiting factor	1	0.943716	0.663184
Protein degradation.peptide tagging.Related-to-Ubiquitin (RUB/NEDD8)-anchor modification (neddylation).RUB maturation.DEN1 deneddylase (original description: high_confidence)	19.4.3.2.3	28330	1	18788	Protein degradation.peptide tagging.Related-to-Ubiquitin (RUB/NEDD8)-anchor modification (neddylation).RUB maturation.DEN1 deneddylase	1	0.943716	0.663184
Amino acid metabolism.degradation.cysteine.mercaptopyruvate sulfurtransferase (original description: medium_confidence)	4.2.6.1	28330	2	18788	Amino acid metabolism.degradation.cysteine.mercaptopyruvate sulfurtransferase	2	0.943716	0.439805
Protein biosynthesis.translation initiation.pre-initiation complex (PIC).eIF1A PIC assembly factor (original description: medium_confidence)	17.3.1.2	28330	3	18788	Protein biosynthesis.translation initiation.pre-initiation complex (PIC).eIF1A PIC assembly factor	3	0.943716	0.291661
External stimuli response.biotic stress.tobamovirus multiplication.TOM2A replication host factor (original description: high_confidence)	26.6.5.2	28330	1	18788	External stimuli response.biotic stress.tobamovirus multiplication.TOM2A replication host factor	1	0.943716	0.663184
Cell cycle.interphase.DNA replication.elongation.DNA polymerase alpha complex.POLA3 primase component (original description: medium_confidence)	13.2.2.3.1.3	28330	2	18788	Cell cycle.interphase.DNA replication.elongation.DNA polymerase alpha complex.POLA3 primase component	2	0.943716	0.439805
External stimuli response.light.UV-B light.UV-B signal transduction transcriptional regulator (original description: high_confidence)	26.1.3.2	28330	1	18788	External stimuli response.light.UV-B light.UV-B signal transduction transcriptional regulator	1	0.943716	0.663184
Cell cycle.mitosis and meiosis.chromatin condensation.condensin II complex.CAP-G2 component (original description: medium_confidence)	13.3.1.3.2	28330	2	18788	Cell cycle.mitosis and meiosis.chromatin condensation.condensin II complex.CAP-G2 component	2	0.943716	0.439805
Cell cycle.regulation.cyclin-dependent kinase complex.CDKG catalytic component (original description: medium_confidence)	13.1.2.7	28330	2	18788	Cell cycle.regulation.cyclin-dependent kinase complex.CDKG catalytic component	2	0.943716	0.439805
Secondary metabolism.terpenoids.methylerythritol phosphate pathway.4-diphosphocytidyl-2-C-methyl-D-erythritol synthase (original description: medium_confidence)	9.1.2.4	28330	2	18788	Secondary metabolism.terpenoids.methylerythritol phosphate pathway.4-diphosphocytidyl-2-C-methyl-D-erythritol synthase	2	0.943716	0.439805
Nucleotide metabolism.purines.ribonucleotide (RN) anabolism.bifunctional 5-aminoimidazole-4-carboxamide RN transformylase and IMP cyclohydrolase (original description: medium_confidence)	6.1.1.9	28330	4	18788	Nucleotide metabolism.purines.ribonucleotide (RN) anabolism.bifunctional 5-aminoimidazole-4-carboxamide RN transformylase and IMP cyclohydrolase	3	0.943716	0.586401
Solute transport.channels.CorA family.CorA metal cation transporter (original description: medium_confidence)	24.3.3.2	28330	1	18788	Solute transport.channels.CorA family.CorA metal cation transporter	1	0.943716	0.663184
RNA biosynthesis.RNA polymerase II-dependent transcription.MEDIATOR transcription co-activator complex.head module.MED17 component (original description: medium_confidence)	15.3.6.1.4	28330	2	18788	RNA biosynthesis.RNA polymerase II-dependent transcription.MEDIATOR transcription co-activator complex.head module.MED17 component	2	0.943716	0.439805
Protein modification.phosphorylation.atypical kinase families.PIKK kinase (original description: medium_confidence)	18.8.7.1	28330	6	18788	Protein modification.phosphorylation.atypical kinase families.PIKK kinase	5	0.943716	0.344299
Vesicle trafficking.SNARE target membrane recognition and fusion complexes.Qa-type SNARE components.SYP4-group protein (original description: high_confidence)	22.8.1.4	28330	2	18788	Vesicle trafficking.SNARE target membrane recognition and fusion complexes.Qa-type SNARE components.SYP4-group protein	2	0.943716	0.439805
Cytoskeleton.microtubular network.microtubule Tubulin heterodimer formation.gamma-Tubulin ring complex (gamma-TuRC).GCP4 component (original description: medium_confidence)	20.1.2.1.4	28330	2	18788	Cytoskeleton.microtubular network.microtubule Tubulin heterodimer formation.gamma-Tubulin ring complex (gamma-TuRC).GCP4 component	2	0.943716	0.439805
Amino acid metabolism.biosynthesis.aspartate family.aspartate-derived amino acids.isoleucine.valine/leucine/isoleucine aminotransferase (original description: low_confidence)	4.1.2.2.8.6	28330	7	18788	Amino acid metabolism.biosynthesis.aspartate family.aspartate-derived amino acids.isoleucine.valine/leucine/isoleucine aminotransferase	7	0.943716	0.0563994
Nucleotide metabolism.purines.salvage pathway.adenine phosphoribosyltransferase (original description: medium_confidence)	6.1.4.1	28330	4	18788	Nucleotide metabolism.purines.salvage pathway.adenine phosphoribosyltransferase	3	0.943716	0.586401
Cell cycle.cytokinesis.preprophase microtubule organization.TON1-TRM-PP2A (TTP) preprophase band formation complex.TRM component (original description: high_confidence)	13.4.1.2.2	28330	1	18788	Cell cycle.cytokinesis.preprophase microtubule organization.TON1-TRM-PP2A (TTP) preprophase band formation complex.TRM component	1	0.943716	0.663184
Lipid metabolism.lipid degradation.phospholipase activities.phospholipase A1 activities.PC-PLA1-type phospholipase A1 (original description: low_confidence)	5.7.2.1.1	28330	12	18788	Lipid metabolism.lipid degradation.phospholipase activities.phospholipase A1 activities.PC-PLA1-type phospholipase A1	8	0.943716	0.621545
Protein translocation.endoplasmic reticulum.co-translational insertion system.Sec61 subcomplex.beta subunit (original description: medium_confidence)	23.3.1.3.2	28330	2	18788	Protein translocation.endoplasmic reticulum.co-translational insertion system.Sec61 subcomplex.beta subunit	2	0.943716	0.439805
Protein degradation.26S proteasome.regulatory particle.non-ATPase subunits.RPN11 regulatory component (original description: medium_confidence)	19.2.2.2.10	28330	3	18788	Protein degradation.26S proteasome.regulatory particle.non-ATPase subunits.RPN11 regulatory component	3	0.943716	0.291661
Protein translocation.nucleus.nucleocytoplasmic transport.nuclear pore complex (NPC).central subcomplex.NUP54 nucleoporin (original description: medium_confidence)	23.5.1.1.6.4	28330	2	18788	Protein translocation.nucleus.nucleocytoplasmic transport.nuclear pore complex (NPC).central subcomplex.NUP54 nucleoporin	2	0.943716	0.439805
Protein degradation.peptide tagging.Ubiquitin (UBQ)-anchor addition (ubiquitylation).UBQ-ligase E3 activities.Cullin-based ubiquitylation complexes.SKP1-CUL1-FBX (SCF) E3 ligase complexes.RBX1 UBQ-E2-recruiting component (original description: medium_confidence)	19.4.1.5.4.1.3	28330	4	18788	Protein degradation.peptide tagging.Ubiquitin (UBQ)-anchor addition (ubiquitylation).UBQ-ligase E3 activities.Cullin-based ubiquitylation complexes.SKP1-CUL1-FBX (SCF) E3 ligase complexes.RBX1 UBQ-E2-recruiting component	4	0.943716	0.193415
Protein degradation.peptide tagging.Related-to-Ubiquitin (RUB/NEDD8)-anchor modification (neddylation).RUB deconjugation of neddylated cullin.COP9 signalosome complex.CSN3 component (original description: medium_confidence)	19.4.3.7.1.3	28330	3	18788	Protein degradation.peptide tagging.Related-to-Ubiquitin (RUB/NEDD8)-anchor modification (neddylation).RUB deconjugation of neddylated cullin.COP9 signalosome complex.CSN3 component	3	0.943716	0.291661
Protein degradation.peptide tagging.Related-to-Ubiquitin (RUB/NEDD8)-anchor modification (neddylation).RUB deconjugation of neddylated cullin.COP9 signalosome complex.CSN4 component (original description: low_confidence)	19.4.3.7.1.4	28330	1	18788	Protein degradation.peptide tagging.Related-to-Ubiquitin (RUB/NEDD8)-anchor modification (neddylation).RUB deconjugation of neddylated cullin.COP9 signalosome complex.CSN4 component	1	0.943716	0.663184
RNA processing.RNA quality control Exon Junction complex (EJC).peripheral components.UPF2 component (original description: medium_confidence)	16.3.2.2	28330	2	18788	RNA processing.RNA quality control Exon Junction complex (EJC).peripheral components.UPF2 component	2	0.943716	0.439805
Redox homeostasis.low-molecular-weight scavengers.ascorbate biosynthesis.phosphomannomutase (PMM) (original description: medium_confidence)	10.3.1.2	28330	1	18788	Redox homeostasis.low-molecular-weight scavengers.ascorbate biosynthesis.phosphomannomutase (PMM)	1	0.943716	0.663184
Chromatin organisation.histone modifications.histone lysine methylation/demethylation.JmjC group histone demethylase activities.JMJD6-type histone demethylase (original description: high_confidence)	12.3.3.9.3	28330	1	18788	Chromatin organisation.histone modifications.histone lysine methylation/demethylation.JmjC group histone demethylase activities.JMJD6-type histone demethylase	1	0.943716	0.663184
Phytohormones.brassinosteroid.synthesis.3-epi-6-deoxocathasterone 23-monooxygenase (original description: high_confidence)	11.3.1.4	28330	2	18788	Phytohormones.brassinosteroid.synthesis.3-epi-6-deoxocathasterone 23-monooxygenase	2	0.943716	0.439805
Cell cycle.organelle machineries.DNA replication.single-stranded DNA (ssDNA) maintenance.SSB-type ssDNA-binding protein (original description: medium_confidence)	13.5.1.5.1	28330	2	18788	Cell cycle.organelle machineries.DNA replication.single-stranded DNA (ssDNA) maintenance.SSB-type ssDNA-binding protein	2	0.943716	0.439805
RNA processing.RNA splicing.U2-type-intron-specific major spliceosome.U2 small nuclear ribonucleoprotein particle (snRNP).U2AF pre-RNA splicing auxiliary factor complex.large subunit (original description: medium_confidence)	16.4.1.2.11.1	28330	2	18788	RNA processing.RNA splicing.U2-type-intron-specific major spliceosome.U2 small nuclear ribonucleoprotein particle (snRNP).U2AF pre-RNA splicing auxiliary factor complex.large subunit	2	0.943716	0.439805
Vesicle trafficking.clathrin coated vesicle (CCV) machinery.AP-2 cargo adaptor complex.AP2M medium mu subunit (original description: high_confidence)	22.1.3.3	28330	1	18788	Vesicle trafficking.clathrin coated vesicle (CCV) machinery.AP-2 cargo adaptor complex.AP2M medium mu subunit	1	0.943716	0.663184
Vesicle trafficking.regulation of membrane tethering and fusion.RAB-GTPase membrane association.RAB-GTPase geranylgeranyltransferase (RGT) complex.beta subunit (original description: medium_confidence)	22.9.4.1.2	28330	1	18788	Vesicle trafficking.regulation of membrane tethering and fusion.RAB-GTPase membrane association.RAB-GTPase geranylgeranyltransferase (RGT) complex.beta subunit	1	0.943716	0.663184
Probable cinnamyl alcohol dehydrogenase 1 OS=Arabidopsis thaliana (sp|q9cai3|cadh1_arath : 289.0) & Enzyme classification.EC_1 oxidoreductases.EC_1.1 oxidoreductase acting on CH-OH group of donor(50.1.1 : 248.7) (original description: medium_confidence)	50.1.1	28330	68	18788	Enzyme classification.EC_1 oxidoreductases.EC_1.1 oxidoreductase acting on CH-OH group of donor	50	0.943716	0.127982
Protein modification.phosphorylation.AGC kinase superfamily.AGC-VI/PKA kinase (original description: medium_confidence)	18.8.6.3	28330	2	18788	Protein modification.phosphorylation.AGC kinase superfamily.AGC-VI/PKA kinase	2	0.943716	0.439805
DNA damage response.DNA repair mechanisms.base excision repair (BER).apurinic/apyrimidinic (AP) endonuclease activities.APE2 AP-endonuclease (original description: high_confidence)	14.5.2.10.2	28330	1	18788	DNA damage response.DNA repair mechanisms.base excision repair (BER).apurinic/apyrimidinic (AP) endonuclease activities.APE2 AP-endonuclease	1	0.943716	0.663184
Coenzyme metabolism.phylloquinone synthesis.phytyl-phosphate kinase (original description: medium_confidence)	7.13.8	28330	1	18788	Coenzyme metabolism.phylloquinone synthesis.phytyl-phosphate kinase	1	0.943716	0.663184
Protein modification.phosphorylation.TKL kinase superfamily.LRR-VIII kinase families.LRR-VIII-2 kinase (original description: medium_confidence)	18.8.1.8.2	28330	8	18788	Protein modification.phosphorylation.TKL kinase superfamily.LRR-VIII kinase families.LRR-VIII-2 kinase	8	0.943716	0.0373985
Protein translocation.peroxisome.importomer translocation system.cargo-receptor docking complex.Pex13 component (original description: medium_confidence)	23.4.1.2.1	28330	3	18788	Protein translocation.peroxisome.importomer translocation system.cargo-receptor docking complex.Pex13 component	3	0.943716	0.291661
Protein modification.phosphorylation.CK kinase superfamily.MLK protein kinase (original description: high_confidence)	18.8.4.2	28330	4	18788	Protein modification.phosphorylation.CK kinase superfamily.MLK protein kinase	3	0.943716	0.586401
Cellular respiration.oxidative phosphorylation.cytochrome c oxidase complex.assembly.COX16 component (original description: high_confidence)	2.4.5.2.4	28330	2	18788	Cellular respiration.oxidative phosphorylation.cytochrome c oxidase complex.assembly.COX16 component	2	0.943716	0.439805
RNA processing.RNA splicing.U12-type-intron-specific minor spliceosome.U11 small nuclear ribonucleoprotein particle (snRNP).U11-48K snRNP component (original description: medium_confidence)	16.4.4.1.2	28330	1	18788	RNA processing.RNA splicing.U12-type-intron-specific minor spliceosome.U11 small nuclear ribonucleoprotein particle (snRNP).U11-48K snRNP component	1	0.943716	0.663184
Protein degradation.peptide tagging.Ubiquitin (UBQ)-anchor addition (ubiquitylation).UBQ deconjugation.UBP-type protease (original description: medium_confidence)	19.4.1.6.1	28330	2	18788	Protein degradation.peptide tagging.Ubiquitin (UBQ)-anchor addition (ubiquitylation).UBQ deconjugation.UBP-type protease	2	0.943716	0.439805
Cell cycle.mitosis and meiosis.sister chromatid separation.spindle assembly checkpoint machinery.RAD17 checkpoint protein (original description: low_confidence)	13.3.5.5.9	28330	1	18788	Cell cycle.mitosis and meiosis.sister chromatid separation.spindle assembly checkpoint machinery.RAD17 checkpoint protein	1	0.943716	0.663184
Protein degradation.26S proteasome.regulatory particle.non-ATPase subunits.RPN3 regulatory component (original description: high_confidence)	19.2.2.2.3	28330	1	18788	Protein degradation.26S proteasome.regulatory particle.non-ATPase subunits.RPN3 regulatory component	1	0.943716	0.663184
Vesicle trafficking.endomembrane trafficking.ESCRT (Endosomal Sorting Complex Required for Transport) complexes.ESCRT-III complex.VPS32/SNF7 component (original description: high_confidence)	22.6.4.3.2	28330	4	18788	Vesicle trafficking.endomembrane trafficking.ESCRT (Endosomal Sorting Complex Required for Transport) complexes.ESCRT-III complex.VPS32/SNF7 component	4	0.943716	0.193415
Vesicle trafficking.target membrane tethering.TRAPP (Trafficking-Protein-Particle) complexes.TRAPP-II complex-specific components.TRS130/CLUB component (original description: medium_confidence)	22.7.7.2.2	28330	2	18788	Vesicle trafficking.target membrane tethering.TRAPP (Trafficking-Protein-Particle) complexes.TRAPP-II complex-specific components.TRS130/CLUB component	2	0.943716	0.439805
Coenzyme metabolism.tetrahydrofolate synthesis.tetrahydrofolate (THF) interconversions.bifunctional 5,10-methylene-THF dehydrogenase and 5,10-methenyl-THF cyclohydrolase (original description: medium_confidence)	7.5.7.2	28330	7	18788	Coenzyme metabolism.tetrahydrofolate synthesis.tetrahydrofolate (THF) interconversions.bifunctional 5,10-methylene-THF dehydrogenase and 5,10-methenyl-THF cyclohydrolase	6	0.943716	0.256971
Vesicle trafficking.endomembrane trafficking.protein recycling.Retromer protein recycling complex.SNX2 component (original description: high_confidence)	22.6.5.3.6	28330	2	18788	Vesicle trafficking.endomembrane trafficking.protein recycling.Retromer protein recycling complex.SNX2 component	2	0.943716	0.439805
Protein biosynthesis.cytosolic ribosome.large subunit (LSU).LSU proteome component.RPL31 component (original description: high_confidence)	17.1.1.1.32	28330	2	18788	Protein biosynthesis.cytosolic ribosome.large subunit (LSU).LSU proteome component.RPL31 component	2	0.943716	0.439805
Protein degradation.peptidase families.metallopeptidase activities.aminopeptidase activities.M24 methionyl aminopeptidase (MAP2) (original description: medium_confidence)	19.5.5.6.2	28330	2	18788	Protein degradation.peptidase families.metallopeptidase activities.aminopeptidase activities.M24 methionyl aminopeptidase (MAP2)	2	0.943716	0.439805
External stimuli response.biotic stress.tobamovirus multiplication.TOM2B replication host factor (original description: medium_confidence)	26.6.5.3	28330	1	18788	External stimuli response.biotic stress.tobamovirus multiplication.TOM2B replication host factor	1	0.943716	0.663184
Vesicle trafficking.target membrane tethering.COG (Conserved-Oligomeric Golgi) complex.COG3 component (original description: medium_confidence)	22.7.2.3	28330	1	18788	Vesicle trafficking.target membrane tethering.COG (Conserved-Oligomeric Golgi) complex.COG3 component	1	0.943716	0.663184
Protein biosynthesis.aminoacyl-tRNA synthetase activities.lysine-tRNA ligase (original description: medium_confidence)	17.2.13	28330	3	18788	Protein biosynthesis.aminoacyl-tRNA synthetase activities.lysine-tRNA ligase	3	0.943716	0.291661
RNA biosynthesis.RNA polymerase II-dependent transcription.pre-initiation complex.TFIId basal transcription regulation complex.SPT3/TAF13 component (original description: medium_confidence)	15.3.2.3.13	28330	1	18788	RNA biosynthesis.RNA polymerase II-dependent transcription.pre-initiation complex.TFIId basal transcription regulation complex.SPT3/TAF13 component	1	0.943716	0.663184
Carbohydrate metabolism.sucrose metabolism.synthesis.sucrose-phosphate phosphatase (original description: medium_confidence)	3.1.2.8	28330	5	18788	Carbohydrate metabolism.sucrose metabolism.synthesis.sucrose-phosphate phosphatase	4	0.943716	0.454032
RNA processing.RNA modification.mRNA methylation.HAKAI E3 ubiquitin ligase (original description: high_confidence)	16.7.8.2	28330	2	18788	RNA processing.RNA modification.mRNA methylation.HAKAI E3 ubiquitin ligase	2	0.943716	0.439805
Cellular respiration.oxidative phosphorylation.NADH dehydrogenase complex.non-core components.beta subcomplex.NDUFB10 component (original description: medium_confidence)	2.4.1.4.2.6	28330	2	18788	Cellular respiration.oxidative phosphorylation.NADH dehydrogenase complex.non-core components.beta subcomplex.NDUFB10 component	2	0.943716	0.439805
RNA processing.RNA modification.rRNA/tRNA methylation.TRM140 tRNA cytidine-methyltransferase (original description: medium_confidence)	16.7.7.11	28330	1	18788	RNA processing.RNA modification.rRNA/tRNA methylation.TRM140 tRNA cytidine-methyltransferase	1	0.943716	0.663184
Protein modification.disulfide bond formation.endoplasmic reticulum.protein disulfide isomerase (PDI8) (original description: high_confidence)	18.4.1.3	28330	1	18788	Protein modification.disulfide bond formation.endoplasmic reticulum.protein disulfide isomerase (PDI8)	1	0.943716	0.663184
Amino acid metabolism.degradation.branched-chain amino acid.leucine.methylcrotonoyl-CoA carboxylase complex.beta subunit (original description: high_confidence)	4.2.7.5.1.2	28330	1	18788	Amino acid metabolism.degradation.branched-chain amino acid.leucine.methylcrotonoyl-CoA carboxylase complex.beta subunit	1	0.943716	0.663184
RNA processing.messenger ribonucleoprotein particle (mRNP).mRNP export.TREX-2 mRNP trafficking complex.GANP/SAC3 scaffold component (original description: high_confidence)	16.9.1.2.1	28330	4	18788	RNA processing.messenger ribonucleoprotein particle (mRNP).mRNP export.TREX-2 mRNP trafficking complex.GANP/SAC3 scaffold component	3	0.943716	0.586401
Chromatin organisation.histone chaperone activities.FACT histone chaperone complex.SSRP component (original description: low_confidence)	12.2.2.2	28330	3	18788	Chromatin organisation.histone chaperone activities.FACT histone chaperone complex.SSRP component	3	0.943716	0.291661
Solute transport.carrier-mediated transport.ZIP family.metal cation transporter (ZIP13-type) (original description: medium_confidence)	24.2.11.2	28330	2	18788	Solute transport.carrier-mediated transport.ZIP family.metal cation transporter (ZIP13-type)	2	0.943716	0.439805
Cell cycle.interphase.DNA replication.initiation.CDC45-recruitment factor (MCM10) (original description: medium_confidence)	13.2.2.2.3	28330	2	18788	Cell cycle.interphase.DNA replication.initiation.CDC45-recruitment factor (MCM10)	2	0.943716	0.439805
Protein biosynthesis.cytosolic ribosome.small subunit (SSU).SSU proteome.RPS16 component (original description: high_confidence)	17.1.2.1.18	28330	1	18788	Protein biosynthesis.cytosolic ribosome.small subunit (SSU).SSU proteome.RPS16 component	1	0.943716	0.663184
DNA damage response.DNA repair mechanisms.nucleotide excision repair (NER).DNA repair protein (RAD4) (original description: low_confidence)	14.5.3.2	28330	1	18788	DNA damage response.DNA repair mechanisms.nucleotide excision repair (NER).DNA repair protein (RAD4)	1	0.943716	0.663184
Protein modification.peptide maturation.endomembrane system.SPP signal peptidase (original description: medium_confidence)	18.14.1.4	28330	11	18788	Protein modification.peptide maturation.endomembrane system.SPP signal peptidase	11	0.943716	0.010903
Protein modification.phosphorylation.SCY1 kinase (original description: high_confidence)	18.8.17	28330	1	18788	Protein modification.phosphorylation.SCY1 kinase	1	0.943716	0.663184
Lipid metabolism.sphingolipid metabolism.glycosylinositol phosphorylceramide (GIPC) biosynthesis.inositol phosphorylceramide glucuronosyltransferase (IPUT1) (original description: medium_confidence)	5.4.16.2	28330	1	18788	Lipid metabolism.sphingolipid metabolism.glycosylinositol phosphorylceramide (GIPC) biosynthesis.inositol phosphorylceramide glucuronosyltransferase (IPUT1)	1	0.943716	0.663184
Lipid metabolism.lipid degradation.fatty acid degradation.alpha-oxidation.alpha dioxygenase (original description: high_confidence)	5.7.3.4.1	28330	1	18788	Lipid metabolism.lipid degradation.fatty acid degradation.alpha-oxidation.alpha dioxygenase	1	0.943716	0.663184
Protein modification.phosphorylation.TSL/TOUSLED kinase (original description: medium_confidence)	18.8.22	28330	1	18788	Protein modification.phosphorylation.TSL/TOUSLED kinase	1	0.943716	0.663184
Vesicle trafficking.endomembrane trafficking.PI3-kinase vesicle nucleation complex I/II.ATG14 complex-I component (original description: low_confidence)	22.6.1.5	28330	1	18788	Vesicle trafficking.endomembrane trafficking.PI3-kinase vesicle nucleation complex I/II.ATG14 complex-I component	1	0.943716	0.663184
Vesicle trafficking.target membrane tethering.Exocyst complex.SEC3 component (original description: medium_confidence)	22.7.3.2	28330	3	18788	Vesicle trafficking.target membrane tethering.Exocyst complex.SEC3 component	3	0.943716	0.291661
Protein modification.peptide maturation.mitochondrion.IMP inner mitochondrial membrane signal peptidase heterodimer.IMP1 component (original description: high_confidence)	18.14.2.1.1	28330	1	18788	Protein modification.peptide maturation.mitochondrion.IMP inner mitochondrial membrane signal peptidase heterodimer.IMP1 component	1	0.943716	0.663184
Enzyme classification.EC_3 hydrolases.EC_3.4 hydrolase acting on peptide bond (peptidase)(50.3.4 : 36.7) (original description: low_confidence)	50.3.4	28330	48	18788	Enzyme classification.EC_3 hydrolases.EC_3.4 hydrolase acting on peptide bond (peptidase)	35	0.943716	0.209218
RNA biosynthesis.RNA polymerase II-dependent transcription.ELONGATOR transcription elongation complex.ELP3 component (original description: medium_confidence)	15.3.7.3	28330	1	18788	RNA biosynthesis.RNA polymerase II-dependent transcription.ELONGATOR transcription elongation complex.ELP3 component	1	0.943716	0.663184
Protein translocation.mitochondrion.outer mitochondrion membrane TOM translocation system.Tom6 component (original description: high_confidence)	23.2.1.2	28330	1	18788	Protein translocation.mitochondrion.outer mitochondrion membrane TOM translocation system.Tom6 component	1	0.943716	0.663184
Protein modification.phosphorylation.CMGC kinase superfamily.DYRK kinase (original description: low_confidence)	18.8.3.3	28330	6	18788	Protein modification.phosphorylation.CMGC kinase superfamily.DYRK kinase	5	0.943716	0.344299
Lipid metabolism.galactolipid and sulfolipid synthesis.plastidial UDP-glucose pyrophosphorylase (original description: medium_confidence)	5.3.4	28330	2	18788	Lipid metabolism.galactolipid and sulfolipid synthesis.plastidial UDP-glucose pyrophosphorylase	2	0.943716	0.439805
Chromatin organisation.histones.H2A-type histone (original description: low_confidence)	12.1.2	28330	19	18788	Chromatin organisation.histones.H2A-type histone	13	0.943716	0.530098
Carbohydrate metabolism.nucleotide sugar biosynthesis.UDP-N-acetylglucosamine synthesis.de novo biosynthesis.UDP-N-acetylglucosamine pyrophosphorylase (original description: medium_confidence)	3.8.9.1.4	28330	2	18788	Carbohydrate metabolism.nucleotide sugar biosynthesis.UDP-N-acetylglucosamine synthesis.de novo biosynthesis.UDP-N-acetylglucosamine pyrophosphorylase	2	0.943716	0.439805
RNA processing.RNA splicing.spliceosome-associated non-snRNP MOS4-associated complex (MAC).core components.MOS4 component (original description: medium_confidence)	16.4.5.1.1	28330	2	18788	RNA processing.RNA splicing.spliceosome-associated non-snRNP MOS4-associated complex (MAC).core components.MOS4 component	2	0.943716	0.439805
Coenzyme metabolism.iron-sulfur cluster assembly machineries.plastidial SUF system.assembly phase.SUF-E2/-E3 component (original description: high_confidence)	7.11.1.1.6	28330	1	18788	Coenzyme metabolism.iron-sulfur cluster assembly machineries.plastidial SUF system.assembly phase.SUF-E2/-E3 component	1	0.943716	0.663184
External stimuli response.light.red/far red light.PIF transcriptional regulator (original description: medium_confidence)	26.1.1.4	28330	1	18788	External stimuli response.light.red/far red light.PIF transcriptional regulator	1	0.943716	0.663184
Protein biosynthesis.cytosolic ribosome.small subunit (SSU).SSU proteome.RPS9 component (original description: high_confidence)	17.1.2.1.10	28330	1	18788	Protein biosynthesis.cytosolic ribosome.small subunit (SSU).SSU proteome.RPS9 component	1	0.943716	0.663184
Cell cycle.organelle machineries.DNA replication.genome stability maintenance.RecX RecA-activity modulator (original description: medium_confidence)	13.5.1.8.3	28330	1	18788	Cell cycle.organelle machineries.DNA replication.genome stability maintenance.RecX RecA-activity modulator	1	0.943716	0.663184
Cellular respiration.oxidative phosphorylation.NADH dehydrogenase complex.non-core components.NduFS6 component (original description: medium_confidence)	2.4.1.4.5	28330	1	18788	Cellular respiration.oxidative phosphorylation.NADH dehydrogenase complex.non-core components.NduFS6 component	1	0.943716	0.663184
RNA biosynthesis.RNA polymerase II-dependent transcription.MEDIATOR transcription co-activator complex.head module.MED28 component (original description: high_confidence)	15.3.6.1.9	28330	1	18788	RNA biosynthesis.RNA polymerase II-dependent transcription.MEDIATOR transcription co-activator complex.head module.MED28 component	1	0.943716	0.663184
Solute transport.primary active transport.V-type ATPase complex.membrane V0 subcomplex.subunit d (original description: medium_confidence)	24.1.1.1.3	28330	3	18788	Solute transport.primary active transport.V-type ATPase complex.membrane V0 subcomplex.subunit d	3	0.943716	0.291661
Solute transport.carrier-mediated transport.IT superfamily.proton:sodium cation antiporter (NHD-type) (original description: medium_confidence)	24.2.7.3	28330	3	18788	Solute transport.carrier-mediated transport.IT superfamily.proton:sodium cation antiporter (NHD-type)	3	0.943716	0.291661
Protein biosynthesis.cytosolic ribosome.small subunit (SSU).SSU processome.Sof1 assembly factor (original description: medium_confidence)	17.1.2.2.5	28330	3	18788	Protein biosynthesis.cytosolic ribosome.small subunit (SSU).SSU processome.Sof1 assembly factor	3	0.943716	0.291661
Photosynthesis.calvin cycle.ribulose-1,5-bisphosphat carboxylase/oxygenase (RuBisCo) activity.RuBisCo assembly.RbcX assembly factor (original description: medium_confidence)	1.2.1.2.4	28330	1	18788	Photosynthesis.calvin cycle.ribulose-1,5-bisphosphat carboxylase/oxygenase (RuBisCo) activity.RuBisCo assembly.RbcX assembly factor	1	0.943716	0.663184
Vesicle trafficking.endomembrane trafficking.ESCRT (Endosomal Sorting Complex Required for Transport) complexes.ESCRT-II complex.VPS25 component (original description: medium_confidence)	22.6.4.2.2	28330	1	18788	Vesicle trafficking.endomembrane trafficking.ESCRT (Endosomal Sorting Complex Required for Transport) complexes.ESCRT-II complex.VPS25 component	1	0.943716	0.663184
Cell cycle.interphase.DNA replication.telomere replication.telomere integrity maintenance complex.CTC1 component (original description: medium_confidence)	13.2.2.5.2.3	28330	2	18788	Cell cycle.interphase.DNA replication.telomere replication.telomere integrity maintenance complex.CTC1 component	2	0.943716	0.439805
Phytohormones.cytokinin.conjugation and degradation.UDP-dependent glycosyl transferase (original description: high_confidence)	11.4.3.1	28330	2	18788	Phytohormones.cytokinin.conjugation and degradation.UDP-dependent glycosyl transferase	2	0.943716	0.439805
Cell cycle.organelle machineries.DNA replication.RNA primer removal.plastidial exonuclease (original description: high_confidence)	13.5.1.6.1	28330	1	18788	Cell cycle.organelle machineries.DNA replication.RNA primer removal.plastidial exonuclease	1	0.943716	0.663184
Cell cycle.mitosis and meiosis.chromatin condensation.condensin II complex.CAP-H2 component (original description: medium_confidence)	13.3.1.3.3	28330	2	18788	Cell cycle.mitosis and meiosis.chromatin condensation.condensin II complex.CAP-H2 component	2	0.943716	0.439805
RNA biosynthesis.rRNA biogenesis.Nucleolin rDNA chromatin transcription factor (original description: high_confidence)	15.6.1	28330	2	18788	RNA biosynthesis.rRNA biogenesis.Nucleolin rDNA chromatin transcription factor	2	0.943716	0.439805
External stimuli response.biotic stress.damage-associated molecular pattern (DAMP).PEPR Pep-elicitor peptide receptor kinase (original description: high_confidence)	26.6.3.1	28330	1	18788	External stimuli response.biotic stress.damage-associated molecular pattern (DAMP).PEPR Pep-elicitor peptide receptor kinase	1	0.943716	0.663184
Protein biosynthesis.translation initiation.eIF5B Met-tRNA positioning factor (original description: high_confidence)	17.3.3	28330	1	18788	Protein biosynthesis.translation initiation.eIF5B Met-tRNA positioning factor	1	0.943716	0.663184
Solute transport.carrier-mediated transport.BART superfamily.AEC family.auxin efflux transporter (PIN-type) (original description: medium_confidence)	24.2.5.2.1	28330	4	18788	Solute transport.carrier-mediated transport.BART superfamily.AEC family.auxin efflux transporter (PIN-type)	3	0.943716	0.586401
RNA biosynthesis.rRNA biogenesis.APUM23 factor (original description: medium_confidence)	15.6.2	28330	3	18788	RNA biosynthesis.rRNA biogenesis.APUM23 factor	3	0.943716	0.291661
Protein translocation.chloroplast.outer envelope TOC translocation system.Toc33/Toc34 component (original description: high_confidence)	23.1.2.4	28330	1	18788	Protein translocation.chloroplast.outer envelope TOC translocation system.Toc33/Toc34 component	1	0.943716	0.663184
Protein translocation.chloroplast.inner envelope TIC translocation system.Tic55 component (original description: high_confidence)	23.1.3.4	28330	1	18788	Protein translocation.chloroplast.inner envelope TIC translocation system.Tic55 component	1	0.943716	0.663184
Vesicle trafficking.target membrane tethering.TRAPP (Trafficking-Protein-Particle) complexes.TRAPP-I/II/III complex-shared components.TRS31 component (original description: medium_confidence)	22.7.7.1.5	28330	1	18788	Vesicle trafficking.target membrane tethering.TRAPP (Trafficking-Protein-Particle) complexes.TRAPP-I/II/III complex-shared components.TRS31 component	1	0.943716	0.663184
Protein modification.phosphorylation.TKL kinase superfamily.L-lectin kinase (original description: medium_confidence)	18.8.1.19	28330	48	18788	Protein modification.phosphorylation.TKL kinase superfamily.L-lectin kinase	33	0.943716	0.425649
Thiosulfate/3-mercaptopyruvate sulfurtransferase 1, mitochondrial OS=Arabidopsis thaliana (sp|o64530|str1_arath : 90.9) & Enzyme classification.EC_2 transferases.EC_2.8 transferase transferring sulfur-containing group(50.2.8 : 79.2) (original description: medium_confidence)	50.2.8	28330	4	18788	Enzyme classification.EC_2 transferases.EC_2.8 transferase transferring sulfur-containing group	3	0.943716	0.586401
DNA damage response.DNA repair polymerase activities.DNA polymerase REV1 (original description: medium_confidence)	14.4.5	28330	1	18788	DNA damage response.DNA repair polymerase activities.DNA polymerase REV1	1	0.943716	0.663184
Nucleotide metabolism.pyrimidines.ribonucleotide anabolism.carbamoyl phosphate synthetase dimer.large subunit (original description: high_confidence)	6.2.1.1.1	28330	1	18788	Nucleotide metabolism.pyrimidines.ribonucleotide anabolism.carbamoyl phosphate synthetase dimer.large subunit	1	0.943716	0.663184
Protein biosynthesis.organelle translation machineries.mitochondrial ribosome.large subunit proteome.mtRPL23 component (original description: high_confidence)	17.6.1.1.21	28330	2	18788	Protein biosynthesis.organelle translation machineries.mitochondrial ribosome.large subunit proteome.mtRPL23 component	2	0.943716	0.439805
RNA biosynthesis.siRNA biogenesis.SHH polymerase-IV-positioning factor (original description: medium_confidence)	15.5.1	28330	5	18788	RNA biosynthesis.siRNA biogenesis.SHH polymerase-IV-positioning factor	5	0.943716	0.12826
Cell cycle.organelle machineries.DNA replication.DNA recombination.Whirly-type recombination mediator (original description: medium_confidence)	13.5.1.7.1	28330	3	18788	Cell cycle.organelle machineries.DNA replication.DNA recombination.Whirly-type recombination mediator	3	0.943716	0.291661
Protein biosynthesis.organelle translation machineries.mitochondrial ribosome.small subunit proteome.mtRPS16 component (original description: high_confidence)	17.6.1.2.14	28330	1	18788	Protein biosynthesis.organelle translation machineries.mitochondrial ribosome.small subunit proteome.mtRPS16 component	1	0.943716	0.663184
Lipid metabolism.fatty acid synthesis.acetyl-CoA generation.plastidial pyruvate dehydrogenase complex.E2 dihydrolipoamide acetyltransferase component (original description: medium_confidence)	5.1.3.2.2	28330	1	18788	Lipid metabolism.fatty acid synthesis.acetyl-CoA generation.plastidial pyruvate dehydrogenase complex.E2 dihydrolipoamide acetyltransferase component	1	0.943716	0.663184
Protein translocation.mitochondrion.inner mitochondrion membrane TIM translocation system.Pam16 component (original description: medium_confidence)	23.2.3.1	28330	1	18788	Protein translocation.mitochondrion.inner mitochondrion membrane TIM translocation system.Pam16 component	1	0.943716	0.663184
Cell cycle.organelle machineries.DNA replication.genome stability maintenance.RecA-type recombinase (original description: medium_confidence)	13.5.1.8.1	28330	3	18788	Cell cycle.organelle machineries.DNA replication.genome stability maintenance.RecA-type recombinase	3	0.943716	0.291661
Vesicle trafficking.clathrin coated vesicle (CCV) machinery.AP-1 trans-Golgi network cargo adaptor complex.AP1M medium mu subunit (original description: medium_confidence)	22.1.2.3	28330	1	18788	Vesicle trafficking.clathrin coated vesicle (CCV) machinery.AP-1 trans-Golgi network cargo adaptor complex.AP1M medium mu subunit	1	0.943716	0.663184
DNA damage response.DNA repair polymerase activities.DNA polymerase eta (POLH) (original description: low_confidence)	14.4.1	28330	1	18788	DNA damage response.DNA repair polymerase activities.DNA polymerase eta (POLH)	1	0.943716	0.663184
RNA processing.RNA decay.deadenylation-dependent mechanism.mRNA deadenylation.CCR4-NOT complex.CCR4 deadenylase component (original description: medium_confidence)	16.8.3.1.2.1	28330	1	18788	RNA processing.RNA decay.deadenylation-dependent mechanism.mRNA deadenylation.CCR4-NOT complex.CCR4 deadenylase component	1	0.943716	0.663184
Lipid metabolism.lipid degradation.fatty acid degradation.glyoxylate cycle.malate synthase (original description: high_confidence)	5.7.3.6.4	28330	1	18788	Lipid metabolism.lipid degradation.fatty acid degradation.glyoxylate cycle.malate synthase	1	0.943716	0.663184
Cell wall.sporopollenin.exine wall formation.NPU primexine deposition factor (original description: medium_confidence)	21.8.3.3	28330	1	18788	Cell wall.sporopollenin.exine wall formation.NPU primexine deposition factor	1	0.943716	0.663184
Nucleotide metabolism.deoxynucleotide metabolism.nucleoside diphosphate kinase (original description: medium_confidence)	6.3.3	28330	2	18788	Nucleotide metabolism.deoxynucleotide metabolism.nucleoside diphosphate kinase	2	0.943716	0.439805
RNA processing.RNA decay.exosome complex.associated co-factors.Nuclear Exosome Targeting (NEXT) activation complex.RBM7 component (original description: high_confidence)	16.8.1.2.3.2	28330	1	18788	RNA processing.RNA decay.exosome complex.associated co-factors.Nuclear Exosome Targeting (NEXT) activation complex.RBM7 component	1	0.943716	0.663184
Protein biosynthesis.organelle translation machineries.mitochondrial ribosome.large subunit proteome.mtRPL15 component (original description: medium_confidence)	17.6.1.1.13	28330	1	18788	Protein biosynthesis.organelle translation machineries.mitochondrial ribosome.large subunit proteome.mtRPL15 component	1	0.943716	0.663184
RNA biosynthesis.transcriptional activation.CPP1-like transcription factor (original description: medium_confidence)	15.7.9	28330	4	18788	RNA biosynthesis.transcriptional activation.CPP1-like transcription factor	4	0.943716	0.193415
Vesicle trafficking.endomembrane trafficking.ESCRT (Endosomal Sorting Complex Required for Transport) complexes.VPS4-VTA1 ESCRT-disassembly complex.VPS4/SKD1 ATPase component (original description: medium_confidence)	22.6.4.4.1	28330	1	18788	Vesicle trafficking.endomembrane trafficking.ESCRT (Endosomal Sorting Complex Required for Transport) complexes.VPS4-VTA1 ESCRT-disassembly complex.VPS4/SKD1 ATPase component	1	0.943716	0.663184
Protein degradation.26S proteasome.20S core protease.beta-type subunits.beta type-7 component (original description: high_confidence)	19.2.1.2.7	28330	1	18788	Protein degradation.26S proteasome.20S core protease.beta-type subunits.beta type-7 component	1	0.943716	0.663184
Lipid metabolism.lipid A synthesis.LpxC UDP-3-O-acyl N-acetylglucosamine deacetylase (original description: medium_confidence)	5.6.2	28330	1	18788	Lipid metabolism.lipid A synthesis.LpxC UDP-3-O-acyl N-acetylglucosamine deacetylase	1	0.943716	0.663184
Protein biosynthesis.organelle translation machineries.mitochondrial ribosome.mitochondrial ribosome-associated proteins.PPR-type regulatory protein (PNM1) (original description: high_confidence)	17.6.1.3.1	28330	1	18788	Protein biosynthesis.organelle translation machineries.mitochondrial ribosome.mitochondrial ribosome-associated proteins.PPR-type regulatory protein (PNM1)	1	0.943716	0.663184
RNA processing.RNA 3-end polyadenylation.poly(A) RNA polymerase regulatory protein (original description: medium_confidence)	16.2.2	28330	2	18788	RNA processing.RNA 3-end polyadenylation.poly(A) RNA polymerase regulatory protein	2	0.943716	0.439805
Cell cycle.interphase.DNA replication.initiation.GINS DNA replication fork maintenance complex.SLD5 component (original description: medium_confidence)	13.2.2.2.5.4	28330	2	18788	Cell cycle.interphase.DNA replication.initiation.GINS DNA replication fork maintenance complex.SLD5 component	2	0.943716	0.439805
RNA processing.organelle machineries.RNA editing.mitochondrial RNA editing.MEF3 RNA editing factor (original description: high_confidence)	16.10.3.3.3	28330	1	18788	RNA processing.organelle machineries.RNA editing.mitochondrial RNA editing.MEF3 RNA editing factor	1	0.943716	0.663184
Protein biosynthesis.organelle translation machineries.mitochondrial ribosome.large subunit proteome.mtRPL36 component (original description: medium_confidence)	17.6.1.1.28	28330	1	18788	Protein biosynthesis.organelle translation machineries.mitochondrial ribosome.large subunit proteome.mtRPL36 component	1	0.943716	0.663184
Coenzyme metabolism.iron-sulfur cluster assembly machineries.cytosolic CIA system.assembly phase.NBP35 component (original description: high_confidence)	7.11.3.1.3	28330	1	18788	Coenzyme metabolism.iron-sulfur cluster assembly machineries.cytosolic CIA system.assembly phase.NBP35 component	1	0.943716	0.663184
Protein biosynthesis.organelle translation machineries.translation elongation.EF-G elongation factor (original description: medium_confidence)	17.6.4.3	28330	1	18788	Protein biosynthesis.organelle translation machineries.translation elongation.EF-G elongation factor	1	0.943716	0.663184
Protein degradation.peptide tagging.Ubiquitin (UBQ)-anchor addition (ubiquitylation).UBQ ubiquitin-fold protein (original description: high_confidence)	19.4.1.1	28330	24	18788	Protein degradation.peptide tagging.Ubiquitin (UBQ)-anchor addition (ubiquitylation).UBQ ubiquitin-fold protein	16	0.943716	0.580185
RNA biosynthesis.organelle machineries.RNA polymerase activities.nuclear-encoded organellar RNA polymerase (NEP) (original description: medium_confidence)	15.9.1.1	28330	5	18788	RNA biosynthesis.organelle machineries.RNA polymerase activities.nuclear-encoded organellar RNA polymerase (NEP)	5	0.943716	0.12826
RNA processing.RNA modification.rRNA/tRNA methylation.TRM3 tRNA guanosine-methyltransferase (original description: medium_confidence)	16.7.7.15	28330	1	18788	RNA processing.RNA modification.rRNA/tRNA methylation.TRM3 tRNA guanosine-methyltransferase	1	0.943716	0.663184
Cell cycle.interphase.DNA replication.preinitiation.MCM replicative DNA helicase complex.ETG1 associated component (original description: low_confidence)	13.2.2.1.2.7	28330	1	18788	Cell cycle.interphase.DNA replication.preinitiation.MCM replicative DNA helicase complex.ETG1 associated component	1	0.943716	0.663184
Protein degradation.peptidase families.serine-type peptidase activities.chloroplast Clp-type protease complex.ClpC chaperone component (original description: high_confidence)	19.5.2.5.4	28330	1	18788	Protein degradation.peptidase families.serine-type peptidase activities.chloroplast Clp-type protease complex.ClpC chaperone component	1	0.943716	0.663184
Cytoskeleton.microtubular network.microtubule Tubulin heterodimer formation.gamma-Tubulin ring complex (gamma-TuRC).Augmin gamma-TuRC recruiting complex.AUG1 component (original description: high_confidence)	20.1.2.1.8.1	28330	2	18788	Cytoskeleton.microtubular network.microtubule Tubulin heterodimer formation.gamma-Tubulin ring complex (gamma-TuRC).Augmin gamma-TuRC recruiting complex.AUG1 component	2	0.943716	0.439805
RNA biosynthesis.RNA polymerase III-dependent transcription.TFIIIb transcription factor complex.BRF1 component (original description: medium_confidence)	15.4.3.1	28330	1	18788	RNA biosynthesis.RNA polymerase III-dependent transcription.TFIIIb transcription factor complex.BRF1 component	1	0.943716	0.663184
Protein modification.N-linked glycosylation.DPMS dolichol-phosphate-mannose synthase complex.DPMS3 membrane-anchor component (original description: high_confidence)	18.1.2.3	28330	1	18788	Protein modification.N-linked glycosylation.DPMS dolichol-phosphate-mannose synthase complex.DPMS3 membrane-anchor component	1	0.943716	0.663184
RNA processing.RNA splicing.U2-type-intron-specific major spliceosome.U2 small nuclear ribonucleoprotein particle (snRNP).SPF30 pre-mRNA splicing factor (original description: medium_confidence)	16.4.1.2.6	28330	1	18788	RNA processing.RNA splicing.U2-type-intron-specific major spliceosome.U2 small nuclear ribonucleoprotein particle (snRNP).SPF30 pre-mRNA splicing factor	1	0.943716	0.663184
Solute transport.channels.MCU calcium uniporter complex.MCU channel component (original description: medium_confidence)	24.3.15.1	28330	5	18788	Solute transport.channels.MCU calcium uniporter complex.MCU channel component	4	0.943716	0.454032
Vesicle trafficking.regulation of membrane tethering and fusion.RAB-GTPase activities.H-class RAB GTPase (original description: medium_confidence)	22.9.1.8	28330	1	18788	Vesicle trafficking.regulation of membrane tethering and fusion.RAB-GTPase activities.H-class RAB GTPase	1	0.943716	0.663184
Photosynthesis.photophosphorylation.Cytb6/f to PS-I electron carriers.cytochrome c6 (original description: high_confidence)	1.1.3.2	28330	1	18788	Photosynthesis.photophosphorylation.Cytb6/f to PS-I electron carriers.cytochrome c6	1	0.943716	0.663184
Phytohormones.abscisic acid.perception and signalling.signal transducer (SDIR1) (original description: high_confidence)	11.1.2.6	28330	1	18788	Phytohormones.abscisic acid.perception and signalling.signal transducer (SDIR1)	1	0.943716	0.663184
Coenzyme metabolism.FMN/FAD biosynthesis.lumazine synthase (RibE) (original description: medium_confidence)	7.10.6	28330	4	18788	Coenzyme metabolism.FMN/FAD biosynthesis.lumazine synthase (RibE)	4	0.943716	0.193415
Amino acid metabolism.degradation.branched-chain amino acid.BCAT branched-chain aminotransferase (original description: low_confidence)	4.2.7.1	28330	7	18788	Amino acid metabolism.degradation.branched-chain amino acid.BCAT branched-chain aminotransferase	7	0.943716	0.0563994
Solute transport.carrier-mediated transport.MFS superfamily.SP family.polyol/monosaccharide transporter (PLT-type) (original description: medium_confidence)	24.2.2.1.7	28330	4	18788	Solute transport.carrier-mediated transport.MFS superfamily.SP family.polyol/monosaccharide transporter (PLT-type)	4	0.943716	0.193415
RNA processing.RNA modification.rRNA/tRNA methylation.TRM9-TRM112 tRNA uridine-methyltransferase complex.TRM112 component (original description: high_confidence)	16.7.7.9.2	28330	1	18788	RNA processing.RNA modification.rRNA/tRNA methylation.TRM9-TRM112 tRNA uridine-methyltransferase complex.TRM112 component	1	0.943716	0.663184
Solute transport.carrier-mediated transport.DMT superfamily.NST-TPT group.UAfT nucleotide sugar transporter (original description: medium_confidence)	24.2.1.1.10	28330	4	18788	Solute transport.carrier-mediated transport.DMT superfamily.NST-TPT group.UAfT nucleotide sugar transporter	4	0.943716	0.193415
Cell cycle.interphase.DNA replication.initiation.GINS DNA replication fork maintenance complex.PSF2 component (original description: medium_confidence)	13.2.2.2.5.2	28330	3	18788	Cell cycle.interphase.DNA replication.initiation.GINS DNA replication fork maintenance complex.PSF2 component	3	0.943716	0.291661
Cytoskeleton.microfilament network.actin polymerisation.SCAR/WAVE ARP2/3-activating complex.SCAR component (original description: medium_confidence)	20.2.2.2.4	28330	2	18788	Cytoskeleton.microfilament network.actin polymerisation.SCAR/WAVE ARP2/3-activating complex.SCAR component	2	0.943716	0.439805
Protein degradation.peptide tagging.Ubiquitin (UBQ)-anchor addition (ubiquitylation).UBQ-ligase E3 activities.Cullin-based ubiquitylation complexes.CUL3-BTB E3 ligase complexes.BTB/POZ substrate adaptor components.FBL-type component (original description: high_confidence)	19.4.1.5.4.2.2.3	28330	1	18788	Protein degradation.peptide tagging.Ubiquitin (UBQ)-anchor addition (ubiquitylation).UBQ-ligase E3 activities.Cullin-based ubiquitylation complexes.CUL3-BTB E3 ligase complexes.BTB/POZ substrate adaptor components.FBL-type component	1	0.943716	0.663184
RNA processing.RNA 3-end polyadenylation.Cleavage Factor II (CF-IIm) complex.Pcf11 component (original description: medium_confidence)	16.2.6.2	28330	4	18788	RNA processing.RNA 3-end polyadenylation.Cleavage Factor II (CF-IIm) complex.Pcf11 component	3	0.943716	0.586401
Vesicle trafficking.target membrane tethering.COG (Conserved-Oligomeric Golgi) complex.COG7 component (original description: medium_confidence)	22.7.2.7	28330	3	18788	Vesicle trafficking.target membrane tethering.COG (Conserved-Oligomeric Golgi) complex.COG7 component	3	0.943716	0.291661
RNA processing.RNA splicing.spliceosome assembly/disassembly.RNA helicase activities.Sub2 RNA helicase (original description: high_confidence)	16.4.7.1.1	28330	1	18788	RNA processing.RNA splicing.spliceosome assembly/disassembly.RNA helicase activities.Sub2 RNA helicase	1	0.943716	0.663184
Protein modification.peptide maturation.mitochondrion.MPP mitochondrial signal peptidase heterodimer.beta subunit (original description: high_confidence)	18.14.2.2.2	28330	1	18788	Protein modification.peptide maturation.mitochondrion.MPP mitochondrial signal peptidase heterodimer.beta subunit	1	0.943716	0.663184
RNA processing.RNA splicing.U2-type-intron-specific major spliceosome.U2 small nuclear ribonucleoprotein particle (snRNP).splicing factor 3B complex.SF3B4 component (original description: medium_confidence)	16.4.1.2.4.4	28330	1	18788	RNA processing.RNA splicing.U2-type-intron-specific major spliceosome.U2 small nuclear ribonucleoprotein particle (snRNP).splicing factor 3B complex.SF3B4 component	1	0.943716	0.663184
Protein modification.N-linked glycosylation.dolichol-phosphate-linked oligosaccharide precursor assembly.ALG11 alpha-1,2-mannosyltransferase (original description: medium_confidence)	18.1.4.5	28330	1	18788	Protein modification.N-linked glycosylation.dolichol-phosphate-linked oligosaccharide precursor assembly.ALG11 alpha-1,2-mannosyltransferase	1	0.943716	0.663184
RNA biosynthesis.transcriptional activation.HUA2 transcription factor (original description: high_confidence)	15.7.52	28330	1	18788	RNA biosynthesis.transcriptional activation.HUA2 transcription factor	1	0.943716	0.663184
RNA processing.RNA quality control Exon Junction complex (EJC).peripheral components.ACINUS component (original description: medium_confidence)	16.3.2.6	28330	4	18788	RNA processing.RNA quality control Exon Junction complex (EJC).peripheral components.ACINUS component	4	0.943716	0.193415
Cell cycle.mitosis and meiosis.meiotic recombination.meiotic double strand break processing.MRE11-RAD50-NBS1 (MRN) complex.RAD50 component (original description: low_confidence)	13.3.6.3.1.2	28330	3	18788	Cell cycle.mitosis and meiosis.meiotic recombination.meiotic double strand break processing.MRE11-RAD50-NBS1 (MRN) complex.RAD50 component	3	0.943716	0.291661
Cellular respiration.oxidative phosphorylation.cytochrome c oxidase complex.assembly.COX15 component (original description: medium_confidence)	2.4.5.2.3	28330	1	18788	Cellular respiration.oxidative phosphorylation.cytochrome c oxidase complex.assembly.COX15 component	1	0.943716	0.663184
Secondary metabolism.terpenoids.terpenoid synthesis.carotenoid metabolism.CCD carotenoid cleavage dioxygenase (original description: high_confidence)	9.1.3.4.10	28330	3	18788	Secondary metabolism.terpenoids.terpenoid synthesis.carotenoid metabolism.CCD carotenoid cleavage dioxygenase	3	0.943716	0.291661
Chromatin organisation.histones.H4-type histone (original description: medium_confidence)	12.1.5	28330	15	18788	Chromatin organisation.histones.H4-type histone	12	0.943716	0.201135
Coenzyme metabolism.coenzyme A synthesis.pantothenate synthesis.ketopantoate hydroxymethyltransferase (original description: medium_confidence)	7.4.1.1	28330	1	18788	Coenzyme metabolism.coenzyme A synthesis.pantothenate synthesis.ketopantoate hydroxymethyltransferase	1	0.943716	0.663184
Protein degradation.N-end rule pathway of targeted proteolysis.N-recognin-mediated ubiquitination.type-I-residues E3 ubiquitin ligase (PRT6) (original description: medium_confidence)	19.3.2.1	28330	2	18788	Protein degradation.N-end rule pathway of targeted proteolysis.N-recognin-mediated ubiquitination.type-I-residues E3 ubiquitin ligase (PRT6)	2	0.943716	0.439805
Nutrient uptake.nitrogen assimilation.nitrate-CPK-NLP signalling network.NLP6/7 transcription factor (original description: medium_confidence)	25.1.2.2	28330	1	18788	Nutrient uptake.nitrogen assimilation.nitrate-CPK-NLP signalling network.NLP6/7 transcription factor	1	0.943716	0.663184
Amino acid metabolism.biosynthesis.glutamate family.histidine.ATP phosphoribosyl transferase (original description: medium_confidence)	4.1.1.2.2	28330	3	18788	Amino acid metabolism.biosynthesis.glutamate family.histidine.ATP phosphoribosyl transferase	3	0.943716	0.291661
Coenzyme metabolism.prenylquinone synthesis.accessory proteins.ABC1-type kinase (COQ8) (original description: high_confidence)	7.8.4.2	28330	1	18788	Coenzyme metabolism.prenylquinone synthesis.accessory proteins.ABC1-type kinase (COQ8)	1	0.943716	0.663184
Nucleotide metabolism.purines.ribonucleotide (RN) anabolism.glycinamide RN synthetase (original description: high_confidence)	6.1.1.2	28330	1	18788	Nucleotide metabolism.purines.ribonucleotide (RN) anabolism.glycinamide RN synthetase	1	0.943716	0.663184
Vesicle trafficking.target membrane tethering.Exocyst complex.SEC10 component (original description: medium_confidence)	22.7.3.6	28330	5	18788	Vesicle trafficking.target membrane tethering.Exocyst complex.SEC10 component	4	0.943716	0.454032
Phytohormones.auxin.transport.polar auxin transport.BIG regulator protein (original description: high_confidence)	11.2.4.1.3	28330	1	18788	Phytohormones.auxin.transport.polar auxin transport.BIG regulator protein	1	0.943716	0.663184
RNA biosynthesis.transcriptional repression.LUG transcriptional co-repressor (original description: medium_confidence)	15.8.2	28330	11	18788	RNA biosynthesis.transcriptional repression.LUG transcriptional co-repressor	11	0.943716	0.010903
Cellular respiration.oxidative phosphorylation.cytochrome c oxidase complex.components.COX1 component (original description: high_confidence)	2.4.5.1.1	28330	1	18788	Cellular respiration.oxidative phosphorylation.cytochrome c oxidase complex.components.COX1 component	1	0.943716	0.663184
Protein degradation.peptidase families.metallopeptidase activities.M16 families.Nardilysin-like peptidase (original description: low_confidence)	19.5.5.4.2	28330	6	18788	Protein degradation.peptidase families.metallopeptidase activities.M16 families.Nardilysin-like peptidase	6	0.943716	0.0850525
Phytohormones.jasmonic acid.synthesis.OPC-8:CoA synthetase (original description: high_confidence)	11.7.1.6	28330	5	18788	Phytohormones.jasmonic acid.synthesis.OPC-8:CoA synthetase	4	0.943716	0.454032
Protein biosynthesis.translation initiation.mRNA loading.eIF4F mRNA unwinding complex.eIF4E component (original description: high_confidence)	17.3.2.3.1	28330	1	18788	Protein biosynthesis.translation initiation.mRNA loading.eIF4F mRNA unwinding complex.eIF4E component	1	0.943716	0.663184
DNA damage response.DNA repair polymerase activities.DNA polymerase zeta complex.REV7 processivity subunit (original description: high_confidence)	14.4.6.2	28330	1	18788	DNA damage response.DNA repair polymerase activities.DNA polymerase zeta complex.REV7 processivity subunit	1	0.943716	0.663184
Cell cycle.mitosis and meiosis.metaphase to anaphase transition.Anaphase-Promoting Complex/Cyclosome (APC/C)-dependent ubiquitination.APC/C E3 ubiquitin ligase complex.arc lamp subcomplex.APC3 component (original description: high_confidence)	13.3.4.1.1.2.1	28330	1	18788	Cell cycle.mitosis and meiosis.metaphase to anaphase transition.Anaphase-Promoting Complex/Cyclosome (APC/C)-dependent ubiquitination.APC/C E3 ubiquitin ligase complex.arc lamp subcomplex.APC3 component	1	0.943716	0.663184
Solute transport.primary active transport.P-type ATPase superfamily.P4 family.phospholipid flippase complex.ALA P4-type ATPase component (original description: low_confidence)	24.1.2.4.1.1	28330	18	18788	Solute transport.primary active transport.P-type ATPase superfamily.P4 family.phospholipid flippase complex.ALA P4-type ATPase component	12	0.943716	0.596193
RNA processing.RNA splicing.spliceosome-associated non-snRNP factors.SR30/34 splicing factor (original description: medium_confidence)	16.4.6.1	28330	5	18788	RNA processing.RNA splicing.spliceosome-associated non-snRNP factors.SR30/34 splicing factor	4	0.943716	0.454032
Cell cycle.cytokinesis.preprophase microtubule organization.TON1-TRM-PP2A (TTP) preprophase band formation complex.TON2/FASS PP2A-phosphatase regulatory component (original description: low_confidence)	13.4.1.2.5	28330	2	18788	Cell cycle.cytokinesis.preprophase microtubule organization.TON1-TRM-PP2A (TTP) preprophase band formation complex.TON2/FASS PP2A-phosphatase regulatory component	2	0.943716	0.439805
Protein biosynthesis.organelle translation machineries.peptide deformylation.PDF formylmethionine deformylase (original description: medium_confidence)	17.6.6.1	28330	1	18788	Protein biosynthesis.organelle translation machineries.peptide deformylation.PDF formylmethionine deformylase	1	0.943716	0.663184
RNA processing.organelle machineries.RNA editing.mitochondrial RNA editing.MEF14 RNA editing factor (original description: medium_confidence)	16.10.3.3.11	28330	4	18788	RNA processing.organelle machineries.RNA editing.mitochondrial RNA editing.MEF14 RNA editing factor	4	0.943716	0.193415
RNA biosynthesis.RNA polymerase II-dependent transcription.pre-initiation complex.TFIId basal transcription regulation complex.TAF2 component (original description: medium_confidence)	15.3.2.3.3	28330	3	18788	RNA biosynthesis.RNA polymerase II-dependent transcription.pre-initiation complex.TFIId basal transcription regulation complex.TAF2 component	3	0.943716	0.291661
Vesicle trafficking.regulation of membrane tethering and fusion.RAB-GTPase activities.G-class RAB GTPase (original description: medium_confidence)	22.9.1.7	28330	4	18788	Vesicle trafficking.regulation of membrane tethering and fusion.RAB-GTPase activities.G-class RAB GTPase	3	0.943716	0.586401
Lipid metabolism.phytosterols.phytosterol conjugation.phytosterol esterification.phospholipid:sterol acyltransferase (original description: low_confidence)	5.5.2.3.1	28330	1	18788	Lipid metabolism.phytosterols.phytosterol conjugation.phytosterol esterification.phospholipid:sterol acyltransferase	1	0.943716	0.663184
Protein degradation.peptidase families.cysteine-type peptidase activities.UFM1-specific protease (original description: medium_confidence)	19.5.1.8	28330	1	18788	Protein degradation.peptidase families.cysteine-type peptidase activities.UFM1-specific protease	1	0.943716	0.663184
Protein degradation.peptide tagging.Ubiquitin (UBQ)-anchor addition (ubiquitylation).UBQ-ligase E3 activities.RING-domain E3 ligase activities.RING-v-type E3 ligase (original description: medium_confidence)	19.4.1.5.3.5	28330	8	18788	Protein degradation.peptide tagging.Ubiquitin (UBQ)-anchor addition (ubiquitylation).UBQ-ligase E3 activities.RING-domain E3 ligase activities.RING-v-type E3 ligase	6	0.943716	0.459668
Cell wall.lignin.monolignol synthesis.coumarate 3-hydroxylase (C3H) (original description: high_confidence)	21.6.1.2	28330	1	18788	Cell wall.lignin.monolignol synthesis.coumarate 3-hydroxylase (C3H)	1	0.943716	0.663184
Photosynthesis.calvin cycle.ribulose-1,5-bisphosphat carboxylase/oxygenase (RuBisCo) activity.RuBisCo assembly.CPN10 auxiliary co-chaperone (original description: medium_confidence)	1.2.1.2.3	28330	1	18788	Photosynthesis.calvin cycle.ribulose-1,5-bisphosphat carboxylase/oxygenase (RuBisCo) activity.RuBisCo assembly.CPN10 auxiliary co-chaperone	1	0.943716	0.663184
Vesicle trafficking.endomembrane trafficking.protein recycling.deubiquitination.BRO1 deubiquitinase recruiting protein (original description: medium_confidence)	22.6.5.2.2	28330	1	18788	Vesicle trafficking.endomembrane trafficking.protein recycling.deubiquitination.BRO1 deubiquitinase recruiting protein	1	0.943716	0.663184
Cell wall.cutin and suberin.cutin polyester synthesis.CD-type cutin synthase (original description: high_confidence)	21.9.5.2	28330	1	18788	Cell wall.cutin and suberin.cutin polyester synthesis.CD-type cutin synthase	1	0.943716	0.663184
RNA processing.RNA quality control Exon Junction complex (EJC).peripheral components.UPF3 component (original description: low_confidence)	16.3.2.3	28330	4	18788	RNA processing.RNA quality control Exon Junction complex (EJC).peripheral components.UPF3 component	4	0.943716	0.193415
Enzyme classification.EC_2 transferases.EC_2.5 transferase transferring alkyl or aryl group, other than methyl group(50.2.5 : 25.2) (original description: low_confidence)	50.2.5	28330	15	18788	Enzyme classification.EC_2 transferases.EC_2.5 transferase transferring alkyl or aryl group, other than methyl group	10	0.943716	0.607165
Cell wall.pectin.rhamnogalacturonan I.modification and degradation.alpha-L-arabinofuranosidase activities.bifunctional BXL-type alpha-L-arabinofuranosidase and beta-D-xylosidase (original description: medium_confidence)	21.3.2.2.2.2	28330	10	18788	Cell wall.pectin.rhamnogalacturonan I.modification and degradation.alpha-L-arabinofuranosidase activities.bifunctional BXL-type alpha-L-arabinofuranosidase and beta-D-xylosidase	7	0.943716	0.549751
RNA biosynthesis.RNA polymerase II-dependent transcription.miRNA biogenesis.DCL1-HYL1 miRNA biogenesis complex.TOUGH component (original description: medium_confidence)	15.3.9.1.4	28330	3	18788	RNA biosynthesis.RNA polymerase II-dependent transcription.miRNA biogenesis.DCL1-HYL1 miRNA biogenesis complex.TOUGH component	3	0.943716	0.291661
Protein modification.phosphorylation.TKL kinase superfamily.G-Lectin kinase families.SD-1 kinase (original description: medium_confidence)	18.8.1.24.1	28330	20	18788	Protein modification.phosphorylation.TKL kinase superfamily.G-Lectin kinase families.SD-1 kinase	13	0.943716	0.649078
Vesicle trafficking.endomembrane trafficking.protein recycling.Retromer protein recycling complex.VPS29 component (original description: high_confidence)	22.6.5.3.2	28330	1	18788	Vesicle trafficking.endomembrane trafficking.protein recycling.Retromer protein recycling complex.VPS29 component	1	0.943716	0.663184
Chromatin organisation.chromatin remodeling complexes.ATPase core components.SSO1653-like group.ERCC6 chromatin remodeling factor (original description: medium_confidence)	12.4.1.4.3	28330	1	18788	Chromatin organisation.chromatin remodeling complexes.ATPase core components.SSO1653-like group.ERCC6 chromatin remodeling factor	1	0.943716	0.663184
Solute transport.carrier-mediated transport.MOP superfamily.MATE family.metal-citrate complex transporter (FRD-type) (original description: medium_confidence)	24.2.4.1.3	28330	7	18788	Solute transport.carrier-mediated transport.MOP superfamily.MATE family.metal-citrate complex transporter (FRD-type)	6	0.943716	0.256971
Vesicle trafficking.endomembrane trafficking.ESCRT (Endosomal Sorting Complex Required for Transport) complexes.ESCRT-III complex.FREE1 associated protein (original description: medium_confidence)	22.6.4.3.7	28330	1	18788	Vesicle trafficking.endomembrane trafficking.ESCRT (Endosomal Sorting Complex Required for Transport) complexes.ESCRT-III complex.FREE1 associated protein	1	0.943716	0.663184
RNA processing.RNA splicing.U1/U2/U4/U5-associated Sm accessory ribonucleoprotein complex.Sm-D3 component (original description: medium_confidence)	16.4.2.4	28330	3	18788	RNA processing.RNA splicing.U1/U2/U4/U5-associated Sm accessory ribonucleoprotein complex.Sm-D3 component	3	0.943716	0.291661
Cytoskeleton.microfilament network.actin polymerisation.formin actin filament elongation factor activities.group-I formin (original description: medium_confidence)	20.2.2.6.1	28330	4	18788	Cytoskeleton.microfilament network.actin polymerisation.formin actin filament elongation factor activities.group-I formin	3	0.943716	0.586401
Cytoskeleton.microtubular network.Kinesin microtubule-based motor protein activities.Kinesin-7 motor protein (original description: low_confidence)	20.1.3.6	28330	2	18788	Cytoskeleton.microtubular network.Kinesin microtubule-based motor protein activities.Kinesin-7 motor protein	2	0.943716	0.439805
Vesicle trafficking.target membrane tethering.GARP/EARP (Golgi-/Endosome-Associated-Retrograde-Protein) complexes.VPS54 GARP-specific component (original description: low_confidence)	22.7.1.4	28330	1	18788	Vesicle trafficking.target membrane tethering.GARP/EARP (Golgi-/Endosome-Associated-Retrograde-Protein) complexes.VPS54 GARP-specific component	1	0.943716	0.663184
Cell cycle.mitosis and meiosis.sister chromatid separation.cohesin regulator complex.SCC3 component (original description: low_confidence)	13.3.5.1.5	28330	5	18788	Cell cycle.mitosis and meiosis.sister chromatid separation.cohesin regulator complex.SCC3 component	5	0.943716	0.12826
Protein translocation.nucleus.nucleocytoplasmic transport.RanBP1 GTPase activation accessory protein (original description: high_confidence)	23.5.1.6	28330	2	18788	Protein translocation.nucleus.nucleocytoplasmic transport.RanBP1 GTPase activation accessory protein	2	0.943716	0.439805
Amino acid metabolism.degradation.gamma-aminobutyrate (GABA).gamma-hydroxybutyrate formation.bifunctional gamma-hydroxybutyrate dehydrogenase and glyoxylate reductase (original description: high_confidence)	4.2.2.3.1	28330	1	18788	Amino acid metabolism.degradation.gamma-aminobutyrate (GABA).gamma-hydroxybutyrate formation.bifunctional gamma-hydroxybutyrate dehydrogenase and glyoxylate reductase	1	0.943716	0.663184
Lipid metabolism.lipid degradation.phospholipase activities.phospholipase C activities.PI-PLC-type phospholipase C (original description: medium_confidence)	5.7.2.3.2	28330	6	18788	Lipid metabolism.lipid degradation.phospholipase activities.phospholipase C activities.PI-PLC-type phospholipase C	6	0.943716	0.0850525
Nutrient uptake.copper uptake.regulation.SPL7 copper homeostasis regulator (original description: medium_confidence)	25.5.1.1	28330	1	18788	Nutrient uptake.copper uptake.regulation.SPL7 copper homeostasis regulator	1	0.943716	0.663184
Protein biosynthesis.cytosolic ribosome.small subunit (SSU).SSU processome.UTP2/NOP14 assembly factor (original description: medium_confidence)	17.1.2.2.14	28330	5	18788	Protein biosynthesis.cytosolic ribosome.small subunit (SSU).SSU processome.UTP2/NOP14 assembly factor	5	0.943716	0.12826
Vesicle trafficking.endomembrane trafficking.PI3-kinase vesicle nucleation complex I/II.VPS34/PI3K phosphatidylinositol 3-kinase component (original description: medium_confidence)	22.6.1.1	28330	2	18788	Vesicle trafficking.endomembrane trafficking.PI3-kinase vesicle nucleation complex I/II.VPS34/PI3K phosphatidylinositol 3-kinase component	2	0.943716	0.439805
DNA damage response.DNA repair polymerase activities.DNA polymerase theta (TEB) (original description: low_confidence)	14.4.2	28330	1	18788	DNA damage response.DNA repair polymerase activities.DNA polymerase theta (TEB)	1	0.943716	0.663184
Protein degradation.peptidase families.cysteine-type peptidase activities.SUMO-specific protease families.ULP2 protease (original description: low_confidence)	19.5.1.7.3	28330	1	18788	Protein degradation.peptidase families.cysteine-type peptidase activities.SUMO-specific protease families.ULP2 protease	1	0.943716	0.663184
RNA biosynthesis.RNA polymerase II-dependent transcription.MEDIATOR transcription co-activator complex.tail module.MED3/MED27 component (original description: medium_confidence)	15.3.6.3.2	28330	1	18788	RNA biosynthesis.RNA polymerase II-dependent transcription.MEDIATOR transcription co-activator complex.tail module.MED3/MED27 component	1	0.943716	0.663184
Carbohydrate metabolism.mannose metabolism.phosphomannomutase (original description: medium_confidence)	3.6.2	28330	2	18788	Carbohydrate metabolism.mannose metabolism.phosphomannomutase	2	0.943716	0.439805
Protein degradation.peptidase families.serine-type peptidase activities.S28 serine carboxypeptidase (original description: low_confidence)	19.5.2.9	28330	11	18788	Protein degradation.peptidase families.serine-type peptidase activities.S28 serine carboxypeptidase	9	0.943716	0.226664
Protein biosynthesis.organelle translation machineries.mitochondrial ribosome.large subunit proteome.mtRPL24 component (original description: high_confidence)	17.6.1.1.22	28330	1	18788	Protein biosynthesis.organelle translation machineries.mitochondrial ribosome.large subunit proteome.mtRPL24 component	1	0.943716	0.663184
Solute transport.carrier-mediated transport.OPT family.oligopeptide transporter (OPT-type) (original description: medium_confidence)	24.2.10.2	28330	9	18788	Solute transport.carrier-mediated transport.OPT family.oligopeptide transporter (OPT-type)	6	0.943716	0.641738
Solute transport.carrier-mediated transport.DMT superfamily.NST-TPT group.GONST1/2/3/4 nucleotide sugar transporter (original description: medium_confidence)	24.2.1.1.4	28330	5	18788	Solute transport.carrier-mediated transport.DMT superfamily.NST-TPT group.GONST1/2/3/4 nucleotide sugar transporter	4	0.943716	0.454032
RNA processing.RNA quality control Exon Junction complex (EJC).core components.Magoh component (original description: medium_confidence)	16.3.1.2	28330	1	18788	RNA processing.RNA quality control Exon Junction complex (EJC).core components.Magoh component	1	0.943716	0.663184
Protein modification.phosphorylation.TKL kinase superfamily.RLCK-IV kinase (original description: high_confidence)	18.8.1.34	28330	1	18788	Protein modification.phosphorylation.TKL kinase superfamily.RLCK-IV kinase	1	0.943716	0.663184
Chromatin organisation.histone modifications.histone acetylation.MYST-type histone acetyltransferase (original description: low_confidence)	12.3.1.2	28330	2	18788	Chromatin organisation.histone modifications.histone acetylation.MYST-type histone acetyltransferase	2	0.943716	0.439805
Vesicle trafficking.target membrane tethering.DSL1 (Depends-on-SLY1) complex.MIP1 component (original description: medium_confidence)	22.7.5.2	28330	3	18788	Vesicle trafficking.target membrane tethering.DSL1 (Depends-on-SLY1) complex.MIP1 component	3	0.943716	0.291661
Vesicle trafficking.endomembrane trafficking.ESCRT (Endosomal Sorting Complex Required for Transport) complexes.ESCRT-I complex.SH3P2 VPS23-interacting protein (original description: high_confidence)	22.6.4.1.4	28330	2	18788	Vesicle trafficking.endomembrane trafficking.ESCRT (Endosomal Sorting Complex Required for Transport) complexes.ESCRT-I complex.SH3P2 VPS23-interacting protein	2	0.943716	0.439805
Redox homeostasis.low-molecular-weight scavengers.ascorbate biosynthesis.L-galactono-1,4-lactone dehydrogenase (GLDH) (original description: medium_confidence)	10.3.1.8	28330	2	18788	Redox homeostasis.low-molecular-weight scavengers.ascorbate biosynthesis.L-galactono-1,4-lactone dehydrogenase (GLDH)	2	0.943716	0.439805
RNA processing.RNA splicing.spliceosome assembly/disassembly.RNA helicase activities.Prp5 RNA helicase (original description: high_confidence)	16.4.7.1.2	28330	2	18788	RNA processing.RNA splicing.spliceosome assembly/disassembly.RNA helicase activities.Prp5 RNA helicase	2	0.943716	0.439805
Lipid metabolism.glycerolipid synthesis.phosphatidic acid.1-acylglycerol-3-phosphate O-acyltransferase (original description: medium_confidence)	5.2.1.3	28330	6	18788	Lipid metabolism.glycerolipid synthesis.phosphatidic acid.1-acylglycerol-3-phosphate O-acyltransferase	5	0.943716	0.344299
Protein translocation.peroxisome.importomer translocation system.cargo-receptor system.Pex5 component (original description: medium_confidence)	23.4.1.1.1	28330	3	18788	Protein translocation.peroxisome.importomer translocation system.cargo-receptor system.Pex5 component	3	0.943716	0.291661
Nucleotide metabolism.pyrimidines.catabolism.dihydropyrimidine dehydrogenase (original description: high_confidence)	6.2.2.3	28330	1	18788	Nucleotide metabolism.pyrimidines.catabolism.dihydropyrimidine dehydrogenase	1	0.943716	0.663184
Solute transport.primary active transport.P-type ATPase superfamily.P5 family.MIA P5-type cation-transporting ATPase (original description: medium_confidence)	24.1.2.5.1	28330	2	18788	Solute transport.primary active transport.P-type ATPase superfamily.P5 family.MIA P5-type cation-transporting ATPase	2	0.943716	0.439805
RNA processing.messenger ribonucleoprotein particle (mRNP).mRNP export.TREX/THO mRNP trafficking complex.CIP29/Tho1 component (original description: medium_confidence)	16.9.1.1.4	28330	4	18788	RNA processing.messenger ribonucleoprotein particle (mRNP).mRNP export.TREX/THO mRNP trafficking complex.CIP29/Tho1 component	4	0.943716	0.193415
RNA biosynthesis.transcriptional activation.CAMTA transcription factor (original description: low_confidence)	15.7.26	28330	7	18788	RNA biosynthesis.transcriptional activation.CAMTA transcription factor	6	0.943716	0.256971
Protein translocation.nucleus.nucleocytoplasmic transport.karyopherin beta transport receptors.TNPO3 transport karyopherin (original description: low_confidence)	23.5.1.2.14	28330	3	18788	Protein translocation.nucleus.nucleocytoplasmic transport.karyopherin beta transport receptors.TNPO3 transport karyopherin	3	0.943716	0.291661
Carbohydrate metabolism.oxidative pentose phosphate pathway.oxidative phase.6-phosphogluconate dehydrogenase (original description: high_confidence)	3.10.1.3	28330	4	18788	Carbohydrate metabolism.oxidative pentose phosphate pathway.oxidative phase.6-phosphogluconate dehydrogenase	3	0.943716	0.586401
Protein modification.dephosphorylation.aspartate-based protein phosphatase superfamily.EYA phosphatase (original description: medium_confidence)	18.10.3.3	28330	2	18788	Protein modification.dephosphorylation.aspartate-based protein phosphatase superfamily.EYA phosphatase	2	0.943716	0.439805
Vesicle trafficking.endomembrane trafficking.ESCRT (Endosomal Sorting Complex Required for Transport) complexes.ESCRT-III complex.VPS24 component (original description: medium_confidence)	22.6.4.3.4	28330	1	18788	Vesicle trafficking.endomembrane trafficking.ESCRT (Endosomal Sorting Complex Required for Transport) complexes.ESCRT-III complex.VPS24 component	1	0.943716	0.663184
Cytoskeleton.actin and tubulin folding.post-CCT Tubulin folding pathway.TFC tubulin folding cofactors.TFC-A cofactor (original description: high_confidence)	20.3.3.1.1	28330	1	18788	Cytoskeleton.actin and tubulin folding.post-CCT Tubulin folding pathway.TFC tubulin folding cofactors.TFC-A cofactor	1	0.943716	0.663184
Phytohormones.gibberellin.conjugation and degradation.SAM-dependent carboxyl methyltransferase (original description: medium_confidence)	11.6.3.2	28330	3	18788	Phytohormones.gibberellin.conjugation and degradation.SAM-dependent carboxyl methyltransferase	3	0.943716	0.291661
Protein degradation.peptidase families.metallopeptidase activities.aminopeptidase activities.M20 IAA-amino acid hydrolase (original description: medium_confidence)	19.5.5.6.6	28330	7	18788	Protein degradation.peptidase families.metallopeptidase activities.aminopeptidase activities.M20 IAA-amino acid hydrolase	5	0.943716	0.562618
Vesicle trafficking.autophagosome formation.ATG8/ATG12 conjugation system.ATG8 ubiquitin-fold protein (original description: high_confidence)	22.5.3.1	28330	3	18788	Vesicle trafficking.autophagosome formation.ATG8/ATG12 conjugation system.ATG8 ubiquitin-fold protein	3	0.943716	0.291661
Cell cycle.organelle machineries.organelle fission.plastid division.MinE FtsZ assembly factor (original description: high_confidence)	13.5.2.2.4	28330	1	18788	Cell cycle.organelle machineries.organelle fission.plastid division.MinE FtsZ assembly factor	1	0.943716	0.663184
RNA biosynthesis.RNA polymerase II-dependent transcription.miRNA biogenesis.DCL1-HYL1 miRNA biogenesis complex.SERRATE component (original description: low_confidence)	15.3.9.1.3	28330	1	18788	RNA biosynthesis.RNA polymerase II-dependent transcription.miRNA biogenesis.DCL1-HYL1 miRNA biogenesis complex.SERRATE component	1	0.943716	0.663184
Solute transport.carrier-mediated transport.APC superfamily.AAAP family.amino acid transporter (AAP-type) (original description: medium_confidence)	24.2.3.4.1	28330	13	18788	Solute transport.carrier-mediated transport.APC superfamily.AAAP family.amino acid transporter (AAP-type)	9	0.943716	0.541242
RNA biosynthesis.siRNA biogenesis.CLSY3/4 regulator protein (original description: low_confidence)	15.5.5	28330	1	18788	RNA biosynthesis.siRNA biogenesis.CLSY3/4 regulator protein	1	0.943716	0.663184
RNA biosynthesis.organelle machineries.RNA polymerase activities.plastid-encoded RNA polymerase (PEP) complex.essentiell co-factors.PAP7/TAC14 component (original description: medium_confidence)	15.9.1.2.2.7	28330	2	18788	RNA biosynthesis.organelle machineries.RNA polymerase activities.plastid-encoded RNA polymerase (PEP) complex.essentiell co-factors.PAP7/TAC14 component	2	0.943716	0.439805
Solute transport.primary active transport.VHP PPase family.VHP2 proton-translocating pyrophosphatase (original description: high_confidence)	24.1.4.2	28330	1	18788	Solute transport.primary active transport.VHP PPase family.VHP2 proton-translocating pyrophosphatase	1	0.943716	0.663184
Carbohydrate metabolism.nucleotide sugar biosynthesis.GDP-L-fucose synthesis.salvage biosynthesis.bifunctional L-fucokinase and GDP-L-fucose pyrophosphorylase (original description: high_confidence)	3.8.2.2.1	28330	1	18788	Carbohydrate metabolism.nucleotide sugar biosynthesis.GDP-L-fucose synthesis.salvage biosynthesis.bifunctional L-fucokinase and GDP-L-fucose pyrophosphorylase	1	0.943716	0.663184
Chromatin organisation.chromatin remodeling complexes.additional core components.BAF47/INI1 component (original description: medium_confidence)	12.4.2.3	28330	1	18788	Chromatin organisation.chromatin remodeling complexes.additional core components.BAF47/INI1 component	1	0.943716	0.663184
Carbohydrate metabolism.starch metabolism.synthesis.starch synthase activities.amylose synthesis regulatory scaffold protein (original description: high_confidence)	3.2.1.4.6	28330	1	18788	Carbohydrate metabolism.starch metabolism.synthesis.starch synthase activities.amylose synthesis regulatory scaffold protein	1	0.943716	0.663184
Vesicle trafficking.target membrane tethering.TRAPP (Trafficking-Protein-Particle) complexes.TRAPP-I/II/III complex-shared components.TRAPP-C12 component (original description: high_confidence)	22.7.7.1.8	28330	1	18788	Vesicle trafficking.target membrane tethering.TRAPP (Trafficking-Protein-Particle) complexes.TRAPP-I/II/III complex-shared components.TRAPP-C12 component	1	0.943716	0.663184
Nutrient uptake.nitrogen assimilation.glutamate deamination.glutamate dehydrogenase (original description: low_confidence)	25.1.6.1	28330	4	18788	Nutrient uptake.nitrogen assimilation.glutamate deamination.glutamate dehydrogenase	3	0.943716	0.586401
RNA processing.RNA 3-end polyadenylation.Cleavage and Polyadenylation Specificity Factor (CPSF) complex.CPSF100/Ydh1 component (original description: medium_confidence)	16.2.3.2	28330	2	18788	RNA processing.RNA 3-end polyadenylation.Cleavage and Polyadenylation Specificity Factor (CPSF) complex.CPSF100/Ydh1 component	2	0.943716	0.439805
Nutrient uptake.iron uptake.iron storage.non-haem ferritin (original description: medium_confidence)	25.4.5.1	28330	4	18788	Nutrient uptake.iron uptake.iron storage.non-haem ferritin	3	0.943716	0.586401
Lipid metabolism.lipid degradation.triacylglycerol lipase activities.diacyl-/triacylglycerol lipase activities.LIP-type lipase (original description: medium_confidence)	5.7.1.2.2	28330	4	18788	Lipid metabolism.lipid degradation.triacylglycerol lipase activities.diacyl-/triacylglycerol lipase activities.LIP-type lipase	4	0.943716	0.193415
Protein translocation.nucleus.nucleocytoplasmic transport.karyopherin beta transport receptors.XPO3/XPOT export karyopherin (original description: medium_confidence)	23.5.1.2.10	28330	2	18788	Protein translocation.nucleus.nucleocytoplasmic transport.karyopherin beta transport receptors.XPO3/XPOT export karyopherin	2	0.943716	0.439805
RNA biosynthesis.rRNA biogenesis.NOF1 control factor (original description: medium_confidence)	15.6.3	28330	1	18788	RNA biosynthesis.rRNA biogenesis.NOF1 control factor	1	0.943716	0.663184
Protein modification.lipidation.Glycophosphatidylinositol (GPI)-anchor addition.GPI pre-assembly.PIG-V mannosyltransferase-II (original description: medium_confidence)	18.7.4.1.4	28330	2	18788	Protein modification.lipidation.Glycophosphatidylinositol (GPI)-anchor addition.GPI pre-assembly.PIG-V mannosyltransferase-II	2	0.943716	0.439805
RNA processing.organelle machineries.RNA splicing.plastidial RNA splicing.OTP51 splicing factor (original description: high_confidence)	16.10.1.1.4	28330	1	18788	RNA processing.organelle machineries.RNA splicing.plastidial RNA splicing.OTP51 splicing factor	1	0.943716	0.663184
RNA processing.RNA splicing.spliceosome assembly/disassembly.STIPL disassembly factor (original description: medium_confidence)	16.4.7.3	28330	2	18788	RNA processing.RNA splicing.spliceosome assembly/disassembly.STIPL disassembly factor	2	0.943716	0.439805
Vesicle trafficking.target membrane tethering.TRAPP (Trafficking-Protein-Particle) complexes.TRAPP-III complex-specific components.TRS85 component (original description: low_confidence)	22.7.7.3.1	28330	4	18788	Vesicle trafficking.target membrane tethering.TRAPP (Trafficking-Protein-Particle) complexes.TRAPP-III complex-specific components.TRS85 component	4	0.943716	0.193415
RNA biosynthesis.RNA polymerase II-dependent transcription.MEDIATOR transcription co-activator complex.kinase module.CycC component (original description: medium_confidence)	15.3.6.4.4	28330	1	18788	RNA biosynthesis.RNA polymerase II-dependent transcription.MEDIATOR transcription co-activator complex.kinase module.CycC component	1	0.943716	0.663184
Vesicle trafficking.SNARE target membrane recognition and fusion complexes.Qa-type SNARE components.SYP3-group protein (original description: medium_confidence)	22.8.1.3	28330	3	18788	Vesicle trafficking.SNARE target membrane recognition and fusion complexes.Qa-type SNARE components.SYP3-group protein	3	0.943716	0.291661
Carbohydrate metabolism.starch metabolism.degradation.phosphorylation.PWD phosphoglucan, water dikinase (original description: high_confidence)	3.2.2.1.2	28330	1	18788	Carbohydrate metabolism.starch metabolism.degradation.phosphorylation.PWD phosphoglucan, water dikinase	1	0.943716	0.663184
Protein biosynthesis.translation elongation.diphthamide-modification of eEF2.DPH5 diphthine methyl ester synthase (original description: high_confidence)	17.4.4.5	28330	1	18788	Protein biosynthesis.translation elongation.diphthamide-modification of eEF2.DPH5 diphthine methyl ester synthase	1	0.943716	0.663184
Protein modification.phosphorylation.TKL kinase superfamily.LRR-XII kinase (original description: medium_confidence)	18.8.1.12	28330	31	18788	Protein modification.phosphorylation.TKL kinase superfamily.LRR-XII kinase	20	0.943716	0.662433
RNA processing.RNA modification.rRNA/tRNA methylation.TRM61-TRM6 tRNA adenosine-methyltransferase complex.TRM61 component (original description: high_confidence)	16.7.7.7.1	28330	1	18788	RNA processing.RNA modification.rRNA/tRNA methylation.TRM61-TRM6 tRNA adenosine-methyltransferase complex.TRM61 component	1	0.943716	0.663184
RNA biosynthesis.DNA-dependent RNA polymerase (Pol) complexes.regulatory subunits.subunit 6 (original description: high_confidence)	15.1.6.4	28330	1	18788	RNA biosynthesis.DNA-dependent RNA polymerase (Pol) complexes.regulatory subunits.subunit 6	1	0.943716	0.663184
Cell cycle.mitosis and meiosis.meiotic recombination.DNA strand exchange.RPA presynaptic filament assembly factor complex.RPA3 component (original description: high_confidence)	13.3.6.4.4.3	28330	1	18788	Cell cycle.mitosis and meiosis.meiotic recombination.DNA strand exchange.RPA presynaptic filament assembly factor complex.RPA3 component	1	0.943716	0.663184
DNA ligase 4 OS=Arabidopsis thaliana (sp|q9ll84|dnli4_arath : 161.0) & Enzyme classification.EC_6 ligases.EC_6.5 ligase forming phosphoric ester bond(50.6.5 : 44.4) (original description: medium_confidence)	50.6.5	28330	3	18788	Enzyme classification.EC_6 ligases.EC_6.5 ligase forming phosphoric ester bond	3	0.943716	0.291661
Cell cycle.organelle machineries.organelle fission.plastid division.ARC5 dynamin-like protein (original description: low_confidence)	13.5.2.2.8	28330	2	18788	Cell cycle.organelle machineries.organelle fission.plastid division.ARC5 dynamin-like protein	2	0.943716	0.439805
Lipid metabolism.glycerolipid synthesis.phosphatidylglycerol.phosphatidylglycerophosphate synthase (original description: high_confidence)	5.2.5.2	28330	1	18788	Lipid metabolism.glycerolipid synthesis.phosphatidylglycerol.phosphatidylglycerophosphate synthase	1	0.943716	0.663184
RNA biosynthesis.RNA polymerase I-dependent transcription.TFIa/RRN3 basal transcription factor (original description: medium_confidence)	15.2.1	28330	2	18788	RNA biosynthesis.RNA polymerase I-dependent transcription.TFIa/RRN3 basal transcription factor	2	0.943716	0.439805
Vesicle trafficking.target membrane tethering.Exocyst complex.SEC6 component (original description: low_confidence)	22.7.3.4	28330	3	18788	Vesicle trafficking.target membrane tethering.Exocyst complex.SEC6 component	3	0.943716	0.291661
Protein degradation.peptide tagging.Ubiquitin (UBQ)-anchor addition (ubiquitylation).UBQ-ligase E3 activities.Cullin-based ubiquitylation complexes.SKP1-CUL1-FBX (SCF) E3 ligase complexes.F-BOX substrate adaptor components.FBX component (original description: medium_confidence)	19.4.1.5.4.1.4.6	28330	46	18788	Protein degradation.peptide tagging.Ubiquitin (UBQ)-anchor addition (ubiquitylation).UBQ-ligase E3 activities.Cullin-based ubiquitylation complexes.SKP1-CUL1-FBX (SCF) E3 ligase complexes.F-BOX substrate adaptor components.FBX component	31	0.943716	0.507629
Protein modification.O-linked glycosylation.hydroxyproline O-linked glycosylation.arabinosyltransferase (XEG113) (original description: medium_confidence)	18.2.1.3	28330	1	18788	Protein modification.O-linked glycosylation.hydroxyproline O-linked glycosylation.arabinosyltransferase (XEG113)	1	0.943716	0.663184
Vesicle trafficking.SNARE target membrane recognition and fusion complexes.Qc-type SNARE components.SYP7 group protein (original description: medium_confidence)	22.8.4.3	28330	4	18788	Vesicle trafficking.SNARE target membrane recognition and fusion complexes.Qc-type SNARE components.SYP7 group protein	4	0.943716	0.193415
Lipid metabolism.lipid degradation.phospholipase activities.phospholipase A2 activities.pPLA2-I-type phospholipase A2 (original description: low_confidence)	5.7.2.2.2	28330	5	18788	Lipid metabolism.lipid degradation.phospholipase activities.phospholipase A2 activities.pPLA2-I-type phospholipase A2	4	0.943716	0.454032
Protein degradation.peptide tagging.Ubiquitin (UBQ)-anchor addition (ubiquitylation).UBQ-ligase E3 activities.HECT E3 monomeric ligase (original description: low_confidence)	19.4.1.5.1	28330	12	18788	Protein degradation.peptide tagging.Ubiquitin (UBQ)-anchor addition (ubiquitylation).UBQ-ligase E3 activities.HECT E3 monomeric ligase	10	0.943716	0.17451
Protein translocation.endoplasmic reticulum.co-translational insertion system.SRP (signal recognition particle) complex.SRP54 component (original description: medium_confidence)	23.3.1.1.5	28330	1	18788	Protein translocation.endoplasmic reticulum.co-translational insertion system.SRP (signal recognition particle) complex.SRP54 component	1	0.943716	0.663184
Protein biosynthesis.organelle translation machineries.mitochondrial ribosome.large subunit proteome.mtRPL27 component (original description: high_confidence)	17.6.1.1.23	28330	1	18788	Protein biosynthesis.organelle translation machineries.mitochondrial ribosome.large subunit proteome.mtRPL27 component	1	0.943716	0.663184
Lipid metabolism.sphingolipid metabolism.glycosylinositol phosphorylceramide (GIPC) biosynthesis.GIPC N-acetylglucosamine transferase (GINT1) (original description: high_confidence)	5.4.16.4	28330	1	18788	Lipid metabolism.sphingolipid metabolism.glycosylinositol phosphorylceramide (GIPC) biosynthesis.GIPC N-acetylglucosamine transferase (GINT1)	1	0.943716	0.663184
DNA damage response.DNA repair mechanisms.homologous recombination repair (HR).Smc5-Smc6 complex.SMC6 component (original description: medium_confidence)	14.5.6.5.2	28330	1	18788	DNA damage response.DNA repair mechanisms.homologous recombination repair (HR).Smc5-Smc6 complex.SMC6 component	1	0.943716	0.663184
Amino acid metabolism.biosynthesis.serine family.non-photorespiratory serine.phosphoserine phosphatase (original description: low_confidence)	4.1.4.1.3	28330	2	18788	Amino acid metabolism.biosynthesis.serine family.non-photorespiratory serine.phosphoserine phosphatase	2	0.943716	0.439805
RNA processing.RNA splicing.spliceosome-associated non-snRNP factors.RSZ32/33 splicing factor (original description: high_confidence)	16.4.6.5	28330	1	18788	RNA processing.RNA splicing.spliceosome-associated non-snRNP factors.RSZ32/33 splicing factor	1	0.943716	0.663184
RNA biosynthesis.transcriptional activation.bZIP superfamily.TGA transcription factor activity.TGA transcription factor (original description: high_confidence)	15.7.4.7.1	28330	4	18788	RNA biosynthesis.transcriptional activation.bZIP superfamily.TGA transcription factor activity.TGA transcription factor	3	0.943716	0.586401
Photosynthesis.photophosphorylation.photosystem II.assembly and maintenance.RBD1 protein (original description: high_confidence)	1.1.1.3.16	28330	1	18788	Photosynthesis.photophosphorylation.photosystem II.assembly and maintenance.RBD1 protein	1	0.943716	0.663184
RNA biosynthesis.DNA-dependent RNA polymerase (Pol) complexes.regulatory subunits.subunit 11 (original description: medium_confidence)	15.1.6.9	28330	2	18788	RNA biosynthesis.DNA-dependent RNA polymerase (Pol) complexes.regulatory subunits.subunit 11	2	0.943716	0.439805
Solute transport.porins.VDAC voltage-gated anion channel (original description: medium_confidence)	24.4.1	28330	4	18788	Solute transport.porins.VDAC voltage-gated anion channel	3	0.943716	0.586401
External stimuli response.biotic stress.symbiont-associated response.symbiosis signalling pathway.NIN transcription factor (original description: medium_confidence)	26.6.6.1.8	28330	4	18788	External stimuli response.biotic stress.symbiont-associated response.symbiosis signalling pathway.NIN transcription factor	3	0.943716	0.586401
External stimuli response.biotic stress.pathogen effector.ETI (effector-triggered immunity) network.RAR1 co-regulator (original description: high_confidence)	26.6.2.2.6	28330	1	18788	External stimuli response.biotic stress.pathogen effector.ETI (effector-triggered immunity) network.RAR1 co-regulator	1	0.943716	0.663184
Amino acid metabolism.biosynthesis.pyruvate family.pyruvate-derived amino acids.valine/leucine/isoleucine aminotransferase (original description: low_confidence)	4.1.3.2.4	28330	7	18788	Amino acid metabolism.biosynthesis.pyruvate family.pyruvate-derived amino acids.valine/leucine/isoleucine aminotransferase	7	0.943716	0.0563994
DNA damage response.DNA repair mechanisms.nonhomologous end-joining repair (NHEJ).Ku70-Ku80 helicase complex.KU70 component (original description: high_confidence)	14.5.5.1.1	28330	1	18788	DNA damage response.DNA repair mechanisms.nonhomologous end-joining repair (NHEJ).Ku70-Ku80 helicase complex.KU70 component	1	0.943716	0.663184
Cell cycle.mitosis and meiosis.sister chromatid separation.cohesin establishment.WAPL cohesin cofactor (original description: low_confidence)	13.3.5.3.1	28330	4	18788	Cell cycle.mitosis and meiosis.sister chromatid separation.cohesin establishment.WAPL cohesin cofactor	4	0.943716	0.193415
Nucleotide metabolism.pyrimidines.ribonucleotide anabolism.CTP synthetase (original description: medium_confidence)	6.2.1.6	28330	2	18788	Nucleotide metabolism.pyrimidines.ribonucleotide anabolism.CTP synthetase	2	0.943716	0.439805
RNA biosynthesis.RNA polymerase II-dependent transcription.pre-initiation complex.TFIIh basal transcription factor complex.TFB4-type subunit (original description: medium_confidence)	15.3.2.6.7	28330	1	18788	RNA biosynthesis.RNA polymerase II-dependent transcription.pre-initiation complex.TFIIh basal transcription factor complex.TFB4-type subunit	1	0.943716	0.663184
RNA processing.RNA splicing.U12-type-intron-specific minor spliceosome.U11/U12 small nuclear ribonucleoprotein particle (snRNP).U11/U12-25K snRNP component (original description: medium_confidence)	16.4.4.2.2	28330	1	18788	RNA processing.RNA splicing.U12-type-intron-specific minor spliceosome.U11/U12 small nuclear ribonucleoprotein particle (snRNP).U11/U12-25K snRNP component	1	0.943716	0.663184
Protein modification.phosphorylation.IRE bifunctional protein kinase and mRNA endoribonuclease (original description: medium_confidence)	18.8.13	28330	1	18788	Protein modification.phosphorylation.IRE bifunctional protein kinase and mRNA endoribonuclease	1	0.943716	0.663184
Vesicle trafficking.SNARE target membrane recognition and fusion complexes.Qc-type SNARE components.SYP6 group protein (original description: high_confidence)	22.8.4.2	28330	1	18788	Vesicle trafficking.SNARE target membrane recognition and fusion complexes.Qc-type SNARE components.SYP6 group protein	1	0.943716	0.663184
Enzyme classification.EC_1 oxidoreductases.EC_1.13 oxidoreductase acting on single donor with incorporation of molecular oxygen (oxygenase)(50.1.12 : 227.6) & Linoleate 13S-lipoxygenase 3-1, chloroplastic OS=Solanum tuberosum (sp|o24371|lox31_soltu : 183.0) (original description: medium_confidence)	50.1.12	28330	24	18788	Enzyme classification.EC_1 oxidoreductases.EC_1.13 oxidoreductase acting on single donor with incorporation of molecular oxygen (oxygenase)	18	0.943716	0.251487
Probable glucan 1,3-alpha-glucosidase OS=Arabidopsis thaliana (sp|q9fn05|psl5_arath : 258.0) & Enzyme classification.EC_3 hydrolases.EC_3.2 glycosylase(50.3.2 : 219.2) (original description: low_confidence)	50.3.2	28330	125	18788	Enzyme classification.EC_3 hydrolases.EC_3.2 glycosylase	82	0.943716	0.608155
External stimuli response.temperature.Hsp (heat-shock-responsive protein) families.sHsp (small heat-shock-responsive protein) families.class-C-III protein (original description: high_confidence)	26.3.2.5.3	28330	1	18788	External stimuli response.temperature.Hsp (heat-shock-responsive protein) families.sHsp (small heat-shock-responsive protein) families.class-C-III protein	1	0.943716	0.663184
Protein translocation.peroxisome.PEX19 insertion system.Pex3 component (original description: medium_confidence)	23.4.2.2	28330	2	18788	Protein translocation.peroxisome.PEX19 insertion system.Pex3 component	2	0.943716	0.439805
RNA processing.RNA decay.exosome complex.EXO9 core complex.RRP4 component (original description: medium_confidence)	16.8.1.1.7	28330	1	18788	RNA processing.RNA decay.exosome complex.EXO9 core complex.RRP4 component	1	0.943716	0.663184
Protein modification.ADP-ribosylation.poly(ADP-ribose) glycohydrolase (PARG) (original description: medium_confidence)	18.5.2	28330	1	18788	Protein modification.ADP-ribosylation.poly(ADP-ribose) glycohydrolase (PARG)	1	0.943716	0.663184
Cell cycle.mitosis and meiosis.chromosome segregation.centromere assembly and maintenance.KNL2/Mis18 CENH3 recruitment factor (original description: high_confidence)	13.3.3.1.3	28330	1	18788	Cell cycle.mitosis and meiosis.chromosome segregation.centromere assembly and maintenance.KNL2/Mis18 CENH3 recruitment factor	1	0.943716	0.663184
Phytohormones.brassinosteroid.synthesis.steroid 3-dehydrogenase (CPD) (original description: high_confidence)	11.3.1.2	28330	1	18788	Phytohormones.brassinosteroid.synthesis.steroid 3-dehydrogenase (CPD)	1	0.943716	0.663184
Protein modification.dephosphorylation.aspartate-based protein phosphatase superfamily.FCP phosphatase families.subcluster B phosphatase (original description: high_confidence)	18.10.3.1.1	28330	1	18788	Protein modification.dephosphorylation.aspartate-based protein phosphatase superfamily.FCP phosphatase families.subcluster B phosphatase	1	0.943716	0.663184
Photosynthesis.photophosphorylation.photosystem II.assembly and maintenance.LTO1 protein (original description: medium_confidence)	1.1.1.3.24	28330	2	18788	Photosynthesis.photophosphorylation.photosystem II.assembly and maintenance.LTO1 protein	2	0.943716	0.439805
Vesicle trafficking.regulation of membrane tethering and fusion.RAB-GTPase membrane association.RAB-GDI displacement factor (GDF) activities.H-class Rab-GDF protein (original description: high_confidence)	22.9.4.3.3	28330	1	18788	Vesicle trafficking.regulation of membrane tethering and fusion.RAB-GTPase membrane association.RAB-GDI displacement factor (GDF) activities.H-class Rab-GDF protein	1	0.943716	0.663184
Protein degradation.peptidase families.serine-type peptidase activities.chloroplast Clp-type protease complex.ClpR non-proteolytic core component (original description: medium_confidence)	19.5.2.5.2	28330	3	18788	Protein degradation.peptidase families.serine-type peptidase activities.chloroplast Clp-type protease complex.ClpR non-proteolytic core component	3	0.943716	0.291661
Protein modification.dephosphorylation.serine/threonine protein phosphatase superfamily.PPM/PP2C Mn/Mg-dependent phosphatase families.clade C phosphatase (original description: medium_confidence)	18.10.1.2.3	28330	5	18788	Protein modification.dephosphorylation.serine/threonine protein phosphatase superfamily.PPM/PP2C Mn/Mg-dependent phosphatase families.clade C phosphatase	4	0.943716	0.454032
Protein modification.phosphorylation.ULK kinase (original description: high_confidence)	18.8.19	28330	1	18788	Protein modification.phosphorylation.ULK kinase	1	0.943716	0.663184
RNA processing.RNA decay.deadenylation-dependent mechanism.mRNA deadenylation.CCR4-NOT complex.NOT3/5 component (original description: low_confidence)	16.8.3.1.2.5	28330	2	18788	RNA processing.RNA decay.deadenylation-dependent mechanism.mRNA deadenylation.CCR4-NOT complex.NOT3/5 component	2	0.943716	0.439805
Solute transport.carrier-mediated transport.DMT superfamily.PUP organic cation transporter (original description: medium_confidence)	24.2.1.6	28330	13	18788	Solute transport.carrier-mediated transport.DMT superfamily.PUP organic cation transporter	10	0.943716	0.312854
Vesicle trafficking.regulation of membrane tethering and fusion.RAB-GTPase guanine nucleotide exchange factor (RAB-GEF) activities.MON1-CCZ1 RAB7 guanine nucleotide exchange factor complex.CCZ1 component (original description: medium_confidence)	22.9.3.2.2	28330	3	18788	Vesicle trafficking.regulation of membrane tethering and fusion.RAB-GTPase guanine nucleotide exchange factor (RAB-GEF) activities.MON1-CCZ1 RAB7 guanine nucleotide exchange factor complex.CCZ1 component	3	0.943716	0.291661
DNA damage response.DNA repair mechanisms.nucleotide excision repair (NER).UV-damaged DNA-binding protein (UV-DDB) heterodimer.DDB2 component (original description: medium_confidence)	14.5.3.4.2	28330	2	18788	DNA damage response.DNA repair mechanisms.nucleotide excision repair (NER).UV-damaged DNA-binding protein (UV-DDB) heterodimer.DDB2 component	2	0.943716	0.439805
Lipid metabolism.fatty acid synthesis.plastidial Type II fatty acid synthase (ptFAS) system.enoyl-ACP reductase (original description: high_confidence)	5.1.5.5	28330	2	18788	Lipid metabolism.fatty acid synthesis.plastidial Type II fatty acid synthase (ptFAS) system.enoyl-ACP reductase	2	0.943716	0.439805
DNA damage response.DNA damage sensing and signalling.DNA double-strand break response kinase (ATM) (original description: high_confidence)	14.1.1	28330	1	18788	DNA damage response.DNA damage sensing and signalling.DNA double-strand break response kinase (ATM)	1	0.943716	0.663184
Vesicle trafficking.Coat protein I (COPI) coatomer machinery.ARF-GTPase-activating (ARF-GAP) activities.class I ARF-GAP protein (original description: medium_confidence)	22.3.4.1	28330	1	18788	Vesicle trafficking.Coat protein I (COPI) coatomer machinery.ARF-GTPase-activating (ARF-GAP) activities.class I ARF-GAP protein	1	0.943716	0.663184
Lipid metabolism.lipid degradation.phospholipase activities.phospholipase D activities.PLD-zeta-type phospholipase D (original description: medium_confidence)	5.7.2.4.5	28330	2	18788	Lipid metabolism.lipid degradation.phospholipase activities.phospholipase D activities.PLD-zeta-type phospholipase D	2	0.943716	0.439805
RNA biosynthesis.DNA-dependent RNA polymerase (Pol) complexes.regulatory subunits.subunit 9 (original description: high_confidence)	15.1.6.7	28330	1	18788	RNA biosynthesis.DNA-dependent RNA polymerase (Pol) complexes.regulatory subunits.subunit 9	1	0.943716	0.663184
RNA biosynthesis.transcriptional activation.GRAS transcription factor (original description: low_confidence)	15.7.12	28330	23	18788	RNA biosynthesis.transcriptional activation.GRAS transcription factor	15	0.943716	0.637953
Protein modification.acetylation.NatC-type N-terminal acetylase complex.NAA30 catalytic component (original description: high_confidence)	18.6.3.1	28330	1	18788	Protein modification.acetylation.NatC-type N-terminal acetylase complex.NAA30 catalytic component	1	0.943716	0.663184
Protein biosynthesis.aminoacyl-tRNA synthetase activities.cysteine-tRNA ligase (original description: high_confidence)	17.2.5	28330	1	18788	Protein biosynthesis.aminoacyl-tRNA synthetase activities.cysteine-tRNA ligase	1	0.943716	0.663184
Protein modification.N-linked glycosylation.dolichol-phosphate-linked oligosaccharide precursor assembly.ALG8 alpha-1,3-glucosyltransferase (original description: medium_confidence)	18.1.4.10	28330	1	18788	Protein modification.N-linked glycosylation.dolichol-phosphate-linked oligosaccharide precursor assembly.ALG8 alpha-1,3-glucosyltransferase	1	0.943716	0.663184
RNA biosynthesis.transcriptional activation.JUMONJI transcription factor (original description: low_confidence)	15.7.30	28330	16	18788	RNA biosynthesis.transcriptional activation.JUMONJI transcription factor	14	0.943716	0.056063
Protein degradation.26S proteasome.20S core protease.beta-type subunits.beta type-6 component (original description: medium_confidence)	19.2.1.2.6	28330	1	18788	Protein degradation.26S proteasome.20S core protease.beta-type subunits.beta type-6 component	1	0.943716	0.663184
Amino acid metabolism.biosynthesis.glutamate family.glutamate-derived amino acids.arginine.argininosuccinate lyase (original description: high_confidence)	4.1.1.1.2.4	28330	1	18788	Amino acid metabolism.biosynthesis.glutamate family.glutamate-derived amino acids.arginine.argininosuccinate lyase	1	0.943716	0.663184
RNA processing.RNA decay.deadenylation-dependent mechanism.LARP1 XRN4-exoribonuclease cofactor (original description: medium_confidence)	16.8.3.4	28330	3	18788	RNA processing.RNA decay.deadenylation-dependent mechanism.LARP1 XRN4-exoribonuclease cofactor	3	0.943716	0.291661
Cell cycle.mitosis and meiosis.chromosome segregation.kinetochore proteins.NDC80 outer kinetochore complex.MUN/SPC24 component (original description: medium_confidence)	13.3.3.2.2.4	28330	1	18788	Cell cycle.mitosis and meiosis.chromosome segregation.kinetochore proteins.NDC80 outer kinetochore complex.MUN/SPC24 component	1	0.943716	0.663184
Protein modification.dephosphorylation.aspartate-based protein phosphatase superfamily.FCP phosphatase families.subcluster I phosphatase (original description: high_confidence)	18.10.3.1.5	28330	3	18788	Protein modification.dephosphorylation.aspartate-based protein phosphatase superfamily.FCP phosphatase families.subcluster I phosphatase	3	0.943716	0.291661
Cytoskeleton.actin and tubulin folding.CCT chaperonin folding complex.CCT4 delta subunit (original description: high_confidence)	20.3.1.4	28330	1	18788	Cytoskeleton.actin and tubulin folding.CCT chaperonin folding complex.CCT4 delta subunit	1	0.943716	0.663184
RNA biosynthesis.RNA polymerase II-dependent transcription.MEDIATOR transcription co-activator complex.other.MED25 component (original description: medium_confidence)	15.3.6.5.1	28330	2	18788	RNA biosynthesis.RNA polymerase II-dependent transcription.MEDIATOR transcription co-activator complex.other.MED25 component	2	0.943716	0.439805
RNA biosynthesis.RNA polymerase II-dependent transcription.pre-initiation complex.TFIIe basal transcription factor complex.alpha subunit (original description: medium_confidence)	15.3.2.4.1	28330	3	18788	RNA biosynthesis.RNA polymerase II-dependent transcription.pre-initiation complex.TFIIe basal transcription factor complex.alpha subunit	3	0.943716	0.291661
Protein translocation.nucleus.nucleocytoplasmic transport.karyopherin beta transport receptors.PLANTKAP transport karyopherin (original description: low_confidence)	23.5.1.2.15	28330	3	18788	Protein translocation.nucleus.nucleocytoplasmic transport.karyopherin beta transport receptors.PLANTKAP transport karyopherin	3	0.943716	0.291661
Protein biosynthesis.organelle translation machineries.mitochondrial ribosome.large subunit proteome.mtRPL4 component (original description: high_confidence)	17.6.1.1.5	28330	1	18788	Protein biosynthesis.organelle translation machineries.mitochondrial ribosome.large subunit proteome.mtRPL4 component	1	0.943716	0.663184
RNA biosynthesis.RNA polymerase II-dependent transcription.SAGA transcription co-activator complex.TAF6 component (original description: medium_confidence)	15.3.5.14	28330	2	18788	RNA biosynthesis.RNA polymerase II-dependent transcription.SAGA transcription co-activator complex.TAF6 component	2	0.943716	0.439805
Protein biosynthesis.cytosolic ribosome.large subunit (LSU).LSU proteome component.RPL37a component (original description: medium_confidence)	17.1.1.1.40	28330	3	18788	Protein biosynthesis.cytosolic ribosome.large subunit (LSU).LSU proteome component.RPL37a component	3	0.943716	0.291661
Protein biosynthesis.aminoacyl-tRNA synthetase activities.tryptophan-tRNA ligase (original description: medium_confidence)	17.2.20	28330	2	18788	Protein biosynthesis.aminoacyl-tRNA synthetase activities.tryptophan-tRNA ligase	2	0.943716	0.439805
Protein biosynthesis.organelle translation machineries.mitochondrial ribosome.large subunit proteome.mtRPL28 component (original description: high_confidence)	17.6.1.1.24	28330	1	18788	Protein biosynthesis.organelle translation machineries.mitochondrial ribosome.large subunit proteome.mtRPL28 component	1	0.943716	0.663184
Protein degradation.peptide tagging.Ubiquitin (UBQ)-anchor addition (ubiquitylation).UBQ-ligase E3 activities.Cullin-based ubiquitylation complexes.CUL4-DDB1 ubiquitination complexes.COP1-SPA E3 ligase subcomplex.SPA regulator component (original description: high_confidence)	19.4.1.5.4.3.3.2	28330	2	18788	Protein degradation.peptide tagging.Ubiquitin (UBQ)-anchor addition (ubiquitylation).UBQ-ligase E3 activities.Cullin-based ubiquitylation complexes.CUL4-DDB1 ubiquitination complexes.COP1-SPA E3 ligase subcomplex.SPA regulator component	2	0.943716	0.439805
Lipid metabolism.lipid transport.plastidial lipid import.TGD5 lipid trafficking cofactor (original description: medium_confidence)	5.8.1.3	28330	2	18788	Lipid metabolism.lipid transport.plastidial lipid import.TGD5 lipid trafficking cofactor	2	0.943716	0.439805
Cell cycle.mitosis and meiosis.chromosome segregation.centromere assembly and maintenance.WYRD inner centromere protein (original description: medium_confidence)	13.3.3.1.4	28330	3	18788	Cell cycle.mitosis and meiosis.chromosome segregation.centromere assembly and maintenance.WYRD inner centromere protein	3	0.943716	0.291661
Chromatin organisation.chromatin remodeling complexes.SWR1 complex.SWC2 component (original description: medium_confidence)	12.4.4.1	28330	1	18788	Chromatin organisation.chromatin remodeling complexes.SWR1 complex.SWC2 component	1	0.943716	0.663184
RNA biosynthesis.RNA polymerase II-dependent transcription.pre-initiation complex.TATA box-binding protein (TBP) regulation.NC2 regulator complex.alpha component (original description: medium_confidence)	15.3.2.7.1.1	28330	2	18788	RNA biosynthesis.RNA polymerase II-dependent transcription.pre-initiation complex.TATA box-binding protein (TBP) regulation.NC2 regulator complex.alpha component	2	0.943716	0.439805
Protein degradation.peptidase families.serine-type peptidase activities.chloroplast Clp-type protease complex.ClpF adaptor component (original description: high_confidence)	19.5.2.5.7	28330	1	18788	Protein degradation.peptidase families.serine-type peptidase activities.chloroplast Clp-type protease complex.ClpF adaptor component	1	0.943716	0.663184
Cell cycle.interphase.DNA replication.elongation.single-stranded-DNA binding RPA complex.RPA2 component (original description: medium_confidence)	13.2.2.3.5.2	28330	2	18788	Cell cycle.interphase.DNA replication.elongation.single-stranded-DNA binding RPA complex.RPA2 component	2	0.943716	0.439805
DNA damage response.BRCC DNA-damage response complex.NBA1 component (original description: high_confidence)	14.3.5	28330	1	18788	DNA damage response.BRCC DNA-damage response complex.NBA1 component	1	0.943716	0.663184
DNA damage response.DNA repair mechanisms.nucleotide excision repair (NER).UV-damaged DNA-binding protein (UV-DDB) heterodimer.DDB1 component (original description: medium_confidence)	14.5.3.4.1	28330	1	18788	DNA damage response.DNA repair mechanisms.nucleotide excision repair (NER).UV-damaged DNA-binding protein (UV-DDB) heterodimer.DDB1 component	1	0.943716	0.663184
Cell cycle.interphase.DNA replication.preinitiation.origin recognition complex.ORC1 component (original description: high_confidence)	13.2.2.1.1.1	28330	1	18788	Cell cycle.interphase.DNA replication.preinitiation.origin recognition complex.ORC1 component	1	0.943716	0.663184
Cell cycle.organelle machineries.organelle fission.mitochondrion and peroxisome division.DRP3 dynamin-like protein (original description: medium_confidence)	13.5.2.1.1	28330	2	18788	Cell cycle.organelle machineries.organelle fission.mitochondrion and peroxisome division.DRP3 dynamin-like protein	2	0.943716	0.439805
Protein biosynthesis.cytosolic ribosome.small subunit (SSU).SSU processome.pre-40S subunit nuclear export.Dim2 export factor (original description: high_confidence)	17.1.2.2.22.2	28330	2	18788	Protein biosynthesis.cytosolic ribosome.small subunit (SSU).SSU processome.pre-40S subunit nuclear export.Dim2 export factor	2	0.943716	0.439805
Protein biosynthesis.aminoacyl-tRNA synthetase activities.glycine-tRNA ligase (original description: low_confidence)	17.2.9	28330	2	18788	Protein biosynthesis.aminoacyl-tRNA synthetase activities.glycine-tRNA ligase	2	0.943716	0.439805
Chromatin organisation.histone modifications.histone lysine methylation/demethylation.AOD group histone demethylase activities.LDL/KDM1 lysine-specific demethylase (original description: high_confidence)	12.3.3.8.1	28330	3	18788	Chromatin organisation.histone modifications.histone lysine methylation/demethylation.AOD group histone demethylase activities.LDL/KDM1 lysine-specific demethylase	3	0.943716	0.291661
Protein modification.dephosphorylation.tyrosine protein phosphatase (PTP) superfamily.dual-specificity phosphatase families.LSF phosphoglucan phosphatase (original description: medium_confidence)	18.10.2.2.3	28330	1	18788	Protein modification.dephosphorylation.tyrosine protein phosphatase (PTP) superfamily.dual-specificity phosphatase families.LSF phosphoglucan phosphatase	1	0.943716	0.663184
RNA processing.RNA splicing.U2-type-intron-specific major spliceosome.U4/U6 U5 small nuclear ribonucleoprotein particle (snRNP).PRPF3 snRNP-associated protein (original description: high_confidence)	16.4.1.5.3	28330	1	18788	RNA processing.RNA splicing.U2-type-intron-specific major spliceosome.U4/U6 U5 small nuclear ribonucleoprotein particle (snRNP).PRPF3 snRNP-associated protein	1	0.943716	0.663184
Chromatin organisation.histone chaperone activities.HIRA-type histone chaperone (original description: high_confidence)	12.2.4	28330	1	18788	Chromatin organisation.histone chaperone activities.HIRA-type histone chaperone	1	0.943716	0.663184
Lipid metabolism.glycerolipid synthesis.cardiolipin.cardiolipin deacylase (original description: high_confidence)	5.2.7.2	28330	1	18788	Lipid metabolism.glycerolipid synthesis.cardiolipin.cardiolipin deacylase	1	0.943716	0.663184
Protein degradation.ER-associated protein degradation (ERAD) machinery.DFM1 component (original description: medium_confidence)	19.1.8	28330	4	18788	Protein degradation.ER-associated protein degradation (ERAD) machinery.DFM1 component	3	0.943716	0.586401
Nucleotide metabolism.purines.ribonucleotide (RN) anabolism.adenylosuccinate lyase (original description: medium_confidence)	6.1.1.8	28330	2	18788	Nucleotide metabolism.purines.ribonucleotide (RN) anabolism.adenylosuccinate lyase	2	0.943716	0.439805
Protein degradation.ER-associated protein degradation (ERAD) machinery.Doa10 ubiquitin ligase component (original description: high_confidence)	19.1.2	28330	3	18788	Protein degradation.ER-associated protein degradation (ERAD) machinery.Doa10 ubiquitin ligase component	3	0.943716	0.291661
External stimuli response.biotic stress.pathogen-associated molecular pattern (PAMP).PTI (pattern-triggered immunity) network.fungal elicitor response.PBL27/RLCK185 kinase (original description: high_confidence)	26.6.1.1.2.3	28330	4	18788	External stimuli response.biotic stress.pathogen-associated molecular pattern (PAMP).PTI (pattern-triggered immunity) network.fungal elicitor response.PBL27/RLCK185 kinase	3	0.943716	0.586401
Lipid metabolism.fatty acid synthesis.plastidial Type II fatty acid synthase (ptFAS) system.acyl carrier protein (ptACP) (original description: medium_confidence)	5.1.5.1	28330	4	18788	Lipid metabolism.fatty acid synthesis.plastidial Type II fatty acid synthase (ptFAS) system.acyl carrier protein (ptACP)	3	0.943716	0.586401
RNA biosynthesis.transcriptional activation.ARID transcription factor (original description: medium_confidence)	15.7.25	28330	4	18788	RNA biosynthesis.transcriptional activation.ARID transcription factor	4	0.943716	0.193415
Cellular respiration.oxidative phosphorylation.cytochrome c oxidase complex.assembly.COX17 component (original description: medium_confidence)	2.4.5.2.5	28330	1	18788	Cellular respiration.oxidative phosphorylation.cytochrome c oxidase complex.assembly.COX17 component	1	0.943716	0.663184
Cellular respiration.oxidative phosphorylation.NADH dehydrogenase complex.non-core components.alpha subcomplex.NDUFA6 component (original description: medium_confidence)	2.4.1.4.1.3	28330	2	18788	Cellular respiration.oxidative phosphorylation.NADH dehydrogenase complex.non-core components.alpha subcomplex.NDUFA6 component	2	0.943716	0.439805
Proline dehydrogenase 1, mitochondrial OS=Arabidopsis thaliana (sp|p92983|prod1_arath : 146.0) & Enzyme classification.EC_1 oxidoreductases.EC_1.5 oxidoreductase acting on CH-NH group of donor(50.1.5 : 120.0) (original description: medium_confidence)	50.1.5	28330	8	18788	Enzyme classification.EC_1 oxidoreductases.EC_1.5 oxidoreductase acting on CH-NH group of donor	7	0.943716	0.189406
Lipid metabolism.lipid transport.ABCA-type fatty acid transporter (original description: high_confidence)	5.8.4	28330	1	18788	Lipid metabolism.lipid transport.ABCA-type fatty acid transporter	1	0.943716	0.663184
Secondary metabolism.terpenoids.methylerythritol phosphate pathway.4-hydroxy-3-methylbut-2-enyl diphosphate reductase (original description: medium_confidence)	9.1.2.8	28330	4	18788	Secondary metabolism.terpenoids.methylerythritol phosphate pathway.4-hydroxy-3-methylbut-2-enyl diphosphate reductase	4	0.943716	0.193415
Amino acid metabolism.biosynthesis.glutamate family.glutamate-derived amino acids.ornithine.N2-acetylornithine deacetylase (original description: medium_confidence)	4.1.1.1.1.6	28330	1	18788	Amino acid metabolism.biosynthesis.glutamate family.glutamate-derived amino acids.ornithine.N2-acetylornithine deacetylase	1	0.943716	0.663184
Protein modification.N-linked glycosylation.oligosaccharyl transferase (OST) complex.OST2 component (original description: medium_confidence)	18.1.5.2	28330	2	18788	Protein modification.N-linked glycosylation.oligosaccharyl transferase (OST) complex.OST2 component	2	0.943716	0.439805
Chromatin organisation.histones.H2B-type histone (original description: medium_confidence)	12.1.3	28330	15	18788	Chromatin organisation.histones.H2B-type histone	12	0.943716	0.201135
Vesicle trafficking.target membrane tethering.COG (Conserved-Oligomeric Golgi) complex.COG8 component (original description: high_confidence)	22.7.2.8	28330	1	18788	Vesicle trafficking.target membrane tethering.COG (Conserved-Oligomeric Golgi) complex.COG8 component	1	0.943716	0.663184
Cell cycle.mitosis and meiosis.metaphase to anaphase transition.Anaphase-Promoting Complex/Cyclosome (APC/C)-dependent ubiquitination.APC/C E3 ubiquitin ligase complex.catalytic core subcomplex.APC10 component (original description: low_confidence)	13.3.4.1.1.3.2	28330	2	18788	Cell cycle.mitosis and meiosis.metaphase to anaphase transition.Anaphase-Promoting Complex/Cyclosome (APC/C)-dependent ubiquitination.APC/C E3 ubiquitin ligase complex.catalytic core subcomplex.APC10 component	2	0.943716	0.439805
Multi-process regulation.Rop GTPase regulatory system.RopGDI guanine nucleotide dissociation inhibitor (original description: medium_confidence)	27.4.4	28330	5	18788	Multi-process regulation.Rop GTPase regulatory system.RopGDI guanine nucleotide dissociation inhibitor	4	0.943716	0.454032
External stimuli response.biotic stress.pathogen-associated molecular pattern (PAMP).PTI (pattern-triggered immunity) network.bacterial elicitor response.non-canonical heterotrimeric G-protein complex.AGB G-beta component (original description: high_confidence)	26.6.1.1.1.2.2	28330	1	18788	External stimuli response.biotic stress.pathogen-associated molecular pattern (PAMP).PTI (pattern-triggered immunity) network.bacterial elicitor response.non-canonical heterotrimeric G-protein complex.AGB G-beta component	1	0.943716	0.663184
RNA processing.messenger ribonucleoprotein particle (mRNP).mRNP export.TREX/THO mRNP trafficking complex.UAP56 helicase component (original description: high_confidence)	16.9.1.1.3	28330	1	18788	RNA processing.messenger ribonucleoprotein particle (mRNP).mRNP export.TREX/THO mRNP trafficking complex.UAP56 helicase component	1	0.943716	0.663184
Nutrient uptake.copper uptake.regulation.bHLH-Ib iron/copper homeostasis regulator (original description: medium_confidence)	25.5.1.3	28330	1	18788	Nutrient uptake.copper uptake.regulation.bHLH-Ib iron/copper homeostasis regulator	1	0.943716	0.663184
Protein modification.disulfide bond formation.mitochondrion.disulfide carrier protein (MIA40) (original description: medium_confidence)	18.4.3.2	28330	1	18788	Protein modification.disulfide bond formation.mitochondrion.disulfide carrier protein (MIA40)	1	0.943716	0.663184
Phytohormones.jasmonic acid.perception and signal transduction.receptor complex.COI-type component (original description: high_confidence)	11.7.2.1.1	28330	2	18788	Phytohormones.jasmonic acid.perception and signal transduction.receptor complex.COI-type component	2	0.943716	0.439805
Flavonoid 3,5-hydroxylase OS=Campanula medium (sp|o04773|c75a6_camme : 81.6) & Enzyme classification.EC_1 oxidoreductases.EC_1.14 oxidoreductase acting on paired donor with incorporation or reduction of molecular oxygen(50.1.13 : 72.7) (original description: low_confidence)	50.1.13	28330	252	18788	Enzyme classification.EC_1 oxidoreductases.EC_1.14 oxidoreductase acting on paired donor with incorporation or reduction of molecular oxygen	165	0.943716	0.639552
Lipid metabolism.lipid degradation.fatty acid degradation.alternative beta-oxidation.monofunctional enoyl-CoA hydratase (original description: medium_confidence)	5.7.3.3.1	28330	1	18788	Lipid metabolism.lipid degradation.fatty acid degradation.alternative beta-oxidation.monofunctional enoyl-CoA hydratase	1	0.943716	0.663184
Vesicle trafficking.SNARE target membrane recognition and fusion complexes.Qa-type SNARE components.SYP2-group protein (original description: medium_confidence)	22.8.1.2	28330	4	18788	Vesicle trafficking.SNARE target membrane recognition and fusion complexes.Qa-type SNARE components.SYP2-group protein	4	0.943716	0.193415
Cell cycle.mitosis and meiosis.chromosome segregation.centromere assembly and maintenance.GIP centromere maintenance factor (original description: medium_confidence)	13.3.3.1.1	28330	1	18788	Cell cycle.mitosis and meiosis.chromosome segregation.centromere assembly and maintenance.GIP centromere maintenance factor	1	0.943716	0.663184
Protein degradation.peptide tagging.Ubiquitin (UBQ)-anchor addition (ubiquitylation).UBQ-ligase E3 activities.Cullin-based ubiquitylation complexes.SKP1-CUL1-FBX (SCF) E3 ligase complexes.F-BOX substrate adaptor components.SKP component (original description: medium_confidence)	19.4.1.5.4.1.4.1	28330	9	18788	Protein degradation.peptide tagging.Ubiquitin (UBQ)-anchor addition (ubiquitylation).UBQ-ligase E3 activities.Cullin-based ubiquitylation complexes.SKP1-CUL1-FBX (SCF) E3 ligase complexes.F-BOX substrate adaptor components.SKP component	7	0.943716	0.368632
Cytoskeleton.cp-actin-dependent plastid movement.phototropin light receptor (original description: high_confidence)	20.5.1	28330	1	18788	Cytoskeleton.cp-actin-dependent plastid movement.phototropin light receptor	1	0.943716	0.663184
RNA biosynthesis.RNA polymerase II-dependent transcription.MEDIATOR transcription co-activator complex.head module.MED18 component (original description: high_confidence)	15.3.6.1.5	28330	1	18788	RNA biosynthesis.RNA polymerase II-dependent transcription.MEDIATOR transcription co-activator complex.head module.MED18 component	1	0.943716	0.663184
Protein degradation.peptidase families.metallopeptidase activities.carboxypeptidase activities.SOL carboxypeptidase (original description: low_confidence)	19.5.5.7.2	28330	1	18788	Protein degradation.peptidase families.metallopeptidase activities.carboxypeptidase activities.SOL carboxypeptidase	1	0.943716	0.663184
Protein degradation.peptidase families.cysteine-type peptidase activities.ubiquitin-specific protease (original description: low_confidence)	19.5.1.6	28330	26	18788	Protein degradation.peptidase families.cysteine-type peptidase activities.ubiquitin-specific protease	19	0.943716	0.307269
Chromatin organisation.histone chaperone activities.CAF1 histone chaperone complex.CAF1c/MSI component (original description: medium_confidence)	12.2.1.3	28330	3	18788	Chromatin organisation.histone chaperone activities.CAF1 histone chaperone complex.CAF1c/MSI component	3	0.943716	0.291661
RNA processing.messenger ribonucleoprotein particle (mRNP).mRNP export.TREX/THO mRNP trafficking complex.THO subcomplex.THOC7 component (original description: medium_confidence)	16.9.1.1.1.6	28330	1	18788	RNA processing.messenger ribonucleoprotein particle (mRNP).mRNP export.TREX/THO mRNP trafficking complex.THO subcomplex.THOC7 component	1	0.943716	0.663184
Cellular respiration.oxidative phosphorylation.cytochrome c.CCM cytochrome c maturation system (system I).CcmE heme chaperone component (original description: high_confidence)	2.4.4.2.4	28330	1	18788	Cellular respiration.oxidative phosphorylation.cytochrome c.CCM cytochrome c maturation system (system I).CcmE heme chaperone component	1	0.943716	0.663184
Cytoskeleton.microtubular network.alpha-beta-Tubulin heterodimer.beta-Tubulin component (original description: medium_confidence)	20.1.1.2	28330	8	18788	Cytoskeleton.microtubular network.alpha-beta-Tubulin heterodimer.beta-Tubulin component	6	0.943716	0.459668
Secondary metabolism.terpenoids.methylerythritol phosphate pathway.DXR 1-deoxy-D-xylulose 5-phosphate reductase (original description: medium_confidence)	9.1.2.3	28330	2	18788	Secondary metabolism.terpenoids.methylerythritol phosphate pathway.DXR 1-deoxy-D-xylulose 5-phosphate reductase	2	0.943716	0.439805
Cytoskeleton.microtubular network.microtubule Tubulin heterodimer formation.gamma-Tubulin ring complex (gamma-TuRC).GCP-WD/NEDD1 regulatory component (original description: medium_confidence)	20.1.2.1.7	28330	2	18788	Cytoskeleton.microtubular network.microtubule Tubulin heterodimer formation.gamma-Tubulin ring complex (gamma-TuRC).GCP-WD/NEDD1 regulatory component	2	0.943716	0.439805
Coenzyme metabolism.iron-sulfur cluster assembly machineries.cytosolic CIA system.assembly phase.TAH18 component (original description: high_confidence)	7.11.3.1.2	28330	1	18788	Coenzyme metabolism.iron-sulfur cluster assembly machineries.cytosolic CIA system.assembly phase.TAH18 component	1	0.943716	0.663184
Protein degradation.peptide tagging.Related-to-Ubiquitin (RUB/NEDD8)-anchor modification (neddylation).RUB ligase E3 activities.RUB ligase E3 protein (RBX1) (original description: medium_confidence)	19.4.3.6.1	28330	4	18788	Protein degradation.peptide tagging.Related-to-Ubiquitin (RUB/NEDD8)-anchor modification (neddylation).RUB ligase E3 activities.RUB ligase E3 protein (RBX1)	4	0.943716	0.193415
Lipid metabolism.phytosterols.phytosterol conjugation.3-beta hydroxysteroid dehydrogenase (original description: medium_confidence)	5.5.2.2	28330	1	18788	Lipid metabolism.phytosterols.phytosterol conjugation.3-beta hydroxysteroid dehydrogenase	1	0.943716	0.663184
Phytohormones.strigolactone.perception and signal transduction.D14 receptor protein (original description: high_confidence)	11.9.2.1	28330	1	18788	Phytohormones.strigolactone.perception and signal transduction.D14 receptor protein	1	0.943716	0.663184
RNA biosynthesis.DNA-dependent RNA polymerase (Pol) complexes.Pol II catalytic subunits.subunit 2 (original description: medium_confidence)	15.1.2.2	28330	1	18788	RNA biosynthesis.DNA-dependent RNA polymerase (Pol) complexes.Pol II catalytic subunits.subunit 2	1	0.943716	0.663184
Protein translocation.peroxisome.importomer translocation system.receptor monoubiquitination system.Pex12 component (original description: medium_confidence)	23.4.1.3.2	28330	2	18788	Protein translocation.peroxisome.importomer translocation system.receptor monoubiquitination system.Pex12 component	2	0.943716	0.439805
RNA biosynthesis.RNA polymerase II-dependent transcription.SAGA transcription co-activator complex.TRA1 component (original description: medium_confidence)	15.3.5.6	28330	4	18788	RNA biosynthesis.RNA polymerase II-dependent transcription.SAGA transcription co-activator complex.TRA1 component	4	0.943716	0.193415
Cell cycle.mitosis and meiosis.sister chromatid separation.cohesin loading.SCC4 adherin (original description: low_confidence)	13.3.5.2.2	28330	5	18788	Cell cycle.mitosis and meiosis.sister chromatid separation.cohesin loading.SCC4 adherin	5	0.943716	0.12826
RNA processing.RNA modification.mRNA methylation.adenosine N6-methyltransferase complex.VIR regulatory component (original description: medium_confidence)	16.7.8.1.4	28330	1	18788	RNA processing.RNA modification.mRNA methylation.adenosine N6-methyltransferase complex.VIR regulatory component	1	0.943716	0.663184
RNA biosynthesis.transcriptional activation.ULT transcription factor (original description: high_confidence)	15.7.47	28330	2	18788	RNA biosynthesis.transcriptional activation.ULT transcription factor	2	0.943716	0.439805
Nutrient uptake.copper uptake.regulation.KIN17 copper homeostasis co-regulator (original description: high_confidence)	25.5.1.2	28330	1	18788	Nutrient uptake.copper uptake.regulation.KIN17 copper homeostasis co-regulator	1	0.943716	0.663184
Lipid metabolism.glycerolipid synthesis.phosphatidylcholine.CDP-choline pathway.aminoalcohol phosphotransferase (original description: medium_confidence)	5.2.3.1.3	28330	1	18788	Lipid metabolism.glycerolipid synthesis.phosphatidylcholine.CDP-choline pathway.aminoalcohol phosphotransferase	1	0.943716	0.663184
Coenzyme metabolism.tetrahydrofolate synthesis.tetrahydrofolate (THF) interconversions.5-formyl-THF cycloligase (original description: medium_confidence)	7.5.7.5	28330	2	18788	Coenzyme metabolism.tetrahydrofolate synthesis.tetrahydrofolate (THF) interconversions.5-formyl-THF cycloligase	2	0.943716	0.439805
Amino acid metabolism.degradation.branched-chain amino acid.branched-chain alpha-keto acid dehydrogenase complex.E1 2-oxoisovalerate dehydrogenase subcomplex.beta subunit (original description: high_confidence)	4.2.7.2.1.2	28330	1	18788	Amino acid metabolism.degradation.branched-chain amino acid.branched-chain alpha-keto acid dehydrogenase complex.E1 2-oxoisovalerate dehydrogenase subcomplex.beta subunit	1	0.943716	0.663184
RNA biosynthesis.RNA polymerase II-dependent transcription.MEDIATOR transcription co-activator complex.kinase module.MED13 component (original description: medium_confidence)	15.3.6.4.2	28330	2	18788	RNA biosynthesis.RNA polymerase II-dependent transcription.MEDIATOR transcription co-activator complex.kinase module.MED13 component	2	0.943716	0.439805
Cellular respiration.tricarboxylic acid cycle.succinyl-CoA ligase dimer.beta subunit (original description: medium_confidence)	2.3.5.2	28330	3	18788	Cellular respiration.tricarboxylic acid cycle.succinyl-CoA ligase dimer.beta subunit	3	0.943716	0.291661
RNA biosynthesis.RNA polymerase II-dependent transcription.PAF1C transcription initiation and elongation complex.VIP6/CTR9 component (original description: low_confidence)	15.3.3.4	28330	5	18788	RNA biosynthesis.RNA polymerase II-dependent transcription.PAF1C transcription initiation and elongation complex.VIP6/CTR9 component	4	0.943716	0.454032
Vesicle trafficking.regulation of membrane tethering and fusion.RAB-GTPase activities.B-class RAB GTPase (original description: high_confidence)	22.9.1.2	28330	1	18788	Vesicle trafficking.regulation of membrane tethering and fusion.RAB-GTPase activities.B-class RAB GTPase	1	0.943716	0.663184
Amino acid metabolism.biosynthesis.glutamate family.histidine.histidinol dehydrogenase (original description: medium_confidence)	4.1.1.2.9	28330	1	18788	Amino acid metabolism.biosynthesis.glutamate family.histidine.histidinol dehydrogenase	1	0.943716	0.663184
Carbohydrate metabolism.nucleotide sugar biosynthesis.UDP-D-glucuronic acid synthesis.myo-inositol oxidation pathway (MIOP).D-glucuronic acid kinase (original description: high_confidence)	3.8.3.2.4	28330	1	18788	Carbohydrate metabolism.nucleotide sugar biosynthesis.UDP-D-glucuronic acid synthesis.myo-inositol oxidation pathway (MIOP).D-glucuronic acid kinase	1	0.943716	0.663184
Nucleotide metabolism.purines.catabolism.allantoinase (original description: medium_confidence)	6.1.2.7	28330	2	18788	Nucleotide metabolism.purines.catabolism.allantoinase	2	0.943716	0.439805
Cell cycle.cytokinesis.preprophase microtubule organization.CLASP microtubule orientation regulator (original description: medium_confidence)	13.4.1.4	28330	1	18788	Cell cycle.cytokinesis.preprophase microtubule organization.CLASP microtubule orientation regulator	1	0.943716	0.663184
Phytohormones.gibberellin.perception and signal transduction.SLY-type signal transducer (original description: medium_confidence)	11.6.2.3	28330	7	18788	Phytohormones.gibberellin.perception and signal transduction.SLY-type signal transducer	5	0.943716	0.562618
Cell wall.pectin.rhamnogalacturonan II.synthesis.1,3-alpha-D-xylosyltransferase (original description: medium_confidence)	21.3.3.1.1	28330	2	18788	Cell wall.pectin.rhamnogalacturonan II.synthesis.1,3-alpha-D-xylosyltransferase	2	0.943716	0.439805
Protein modification.phosphorylation.CAMK kinase superfamily.SNF1-related SnRK1 kinase complex.alpha-type catalytic subunit (original description: medium_confidence)	18.8.5.1.1	28330	2	18788	Protein modification.phosphorylation.CAMK kinase superfamily.SNF1-related SnRK1 kinase complex.alpha-type catalytic subunit	2	0.943716	0.439805
Protein biosynthesis.organelle translation machineries.plastidial ribosome.large subunit proteome.psRPL28 component (original description: high_confidence)	17.6.2.1.24	28330	1	18788	Protein biosynthesis.organelle translation machineries.plastidial ribosome.large subunit proteome.psRPL28 component	1	0.943716	0.663184
RNA processing.organelle machineries.RNA splicing.mitochondrial RNA splicing.group-II intron splicing.nMAT3/4 type-II splicing factor (original description: high_confidence)	16.10.1.2.1.3	28330	1	18788	RNA processing.organelle machineries.RNA splicing.mitochondrial RNA splicing.group-II intron splicing.nMAT3/4 type-II splicing factor	1	0.943716	0.663184
RNA processing.RNA decay.Nonsense-Mediated mRNA Decay (NMD).SMG7 protein (original description: high_confidence)	16.8.2.3	28330	1	18788	RNA processing.RNA decay.Nonsense-Mediated mRNA Decay (NMD).SMG7 protein	1	0.943716	0.663184
RNA biosynthesis.RNA polymerase III-dependent transcription.TFIIIe transcription factor complex.RPC82 component (original description: low_confidence)	15.4.5.1	28330	1	18788	RNA biosynthesis.RNA polymerase III-dependent transcription.TFIIIe transcription factor complex.RPC82 component	1	0.943716	0.663184
RNA processing.RNA splicing.U2-type-intron-specific major spliceosome.U2 small nuclear ribonucleoprotein particle (snRNP).splicing factor 3A complex.SF3A3 component (original description: medium_confidence)	16.4.1.2.3.3	28330	2	18788	RNA processing.RNA splicing.U2-type-intron-specific major spliceosome.U2 small nuclear ribonucleoprotein particle (snRNP).splicing factor 3A complex.SF3A3 component	2	0.943716	0.439805
RNA biosynthesis.transcriptional activation.VOZ transcription factor (original description: medium_confidence)	15.7.38	28330	3	18788	RNA biosynthesis.transcriptional activation.VOZ transcription factor	3	0.943716	0.291661
Lipid metabolism.fatty acid synthesis.phosphoenolpyruvate translocator (original description: high_confidence)	5.1.2	28330	2	18788	Lipid metabolism.fatty acid synthesis.phosphoenolpyruvate translocator	2	0.943716	0.439805
Cell wall.cell wall-bound hydroxycinnamic acids.hydroxycinnamaldehyde dehydrogenase (original description: high_confidence)	21.5.1	28330	2	18788	Cell wall.cell wall-bound hydroxycinnamic acids.hydroxycinnamaldehyde dehydrogenase	2	0.943716	0.439805
RNA biosynthesis.RNA polymerase II-dependent transcription.pre-initiation complex.TFIId basal transcription regulation complex.TAF6 component (original description: medium_confidence)	15.3.2.3.6	28330	2	18788	RNA biosynthesis.RNA polymerase II-dependent transcription.pre-initiation complex.TFIId basal transcription regulation complex.TAF6 component	2	0.943716	0.439805
Protein degradation.peptidase families.serine-type peptidase activities.Deg protease (original description: medium_confidence)	19.5.2.3	28330	15	18788	Protein degradation.peptidase families.serine-type peptidase activities.Deg protease	14	0.943716	0.0181716
RNA biosynthesis.RNA polymerase II-dependent transcription.SAGA transcription co-activator complex.CHR5 component (original description: high_confidence)	15.3.5.11	28330	1	18788	RNA biosynthesis.RNA polymerase II-dependent transcription.SAGA transcription co-activator complex.CHR5 component	1	0.943716	0.663184
Cytoskeleton.microtubular network.Kinesin microtubule-based motor protein activities.Kinesin-8 motor protein (original description: high_confidence)	20.1.3.7	28330	1	18788	Cytoskeleton.microtubular network.Kinesin microtubule-based motor protein activities.Kinesin-8 motor protein	1	0.943716	0.663184
Biotin carboxylase 1, chloroplastic OS=Populus trichocarpa (sp|b9hba8|accc1_poptr : 100.0) & Enzyme classification.EC_6 ligases.EC_6.4 ligase forming carbon-carbon bond(50.6.4 : 65.6) (original description: low_confidence)	50.6.4	28330	7	18788	Enzyme classification.EC_6 ligases.EC_6.4 ligase forming carbon-carbon bond	7	0.943716	0.0563994
Protein modification.acetylation.NatD-type N-terminal acetylase (original description: high_confidence)	18.6.4	28330	1	18788	Protein modification.acetylation.NatD-type N-terminal acetylase	1	0.943716	0.663184
Carbohydrate metabolism.starch metabolism.degradation.maltose metabolism.cytosolic glucanotransferase (original description: low_confidence)	3.2.2.5.1	28330	4	18788	Carbohydrate metabolism.starch metabolism.degradation.maltose metabolism.cytosolic glucanotransferase	4	0.943716	0.193415
Lipid metabolism.lipid transport.phospholipid transverse translocation.ALA-ALIS flippase complex.ALA active component (original description: low_confidence)	5.8.5.1.1	28330	18	18788	Lipid metabolism.lipid transport.phospholipid transverse translocation.ALA-ALIS flippase complex.ALA active component	12	0.943716	0.596193
Nucleotide metabolism.pyrimidines.ribonucleotide anabolism.dihydroorotase (original description: high_confidence)	6.2.1.3	28330	1	18788	Nucleotide metabolism.pyrimidines.ribonucleotide anabolism.dihydroorotase	1	0.943716	0.663184
Enzyme classification.EC_4 lyases.EC_4.3 carbon-nitrogen lyase(50.4.3 : 125.9) & Phenylalanine ammonia-lyase 3 OS=Arabidopsis thaliana (sp|p45725|pal3_arath : 120.0) (original description: low_confidence)	50.4.3	28330	11	18788	Enzyme classification.EC_4 lyases.EC_4.3 carbon-nitrogen lyase	8	0.943716	0.4626
Cellular respiration.oxidative phosphorylation.NADH dehydrogenase complex.non-core components.alpha subcomplex.NDUFA13 component (original description: medium_confidence)	2.4.1.4.1.7	28330	1	18788	Cellular respiration.oxidative phosphorylation.NADH dehydrogenase complex.non-core components.alpha subcomplex.NDUFA13 component	1	0.943716	0.663184
Solute transport.carrier-mediated transport.MFS superfamily.OCT family.organic cation transporter (OCT-type) (original description: medium_confidence)	24.2.2.3.2	28330	2	18788	Solute transport.carrier-mediated transport.MFS superfamily.OCT family.organic cation transporter (OCT-type)	2	0.943716	0.439805
Protein modification.peptide maturation.endomembrane system.site-1 protease (original description: medium_confidence)	18.14.1.2	28330	1	18788	Protein modification.peptide maturation.endomembrane system.site-1 protease	1	0.943716	0.663184
Protein degradation.peptidase families.serine-type peptidase activities.subtilisin-type protease families.SBT6.1 protease (original description: medium_confidence)	19.5.2.1.6	28330	1	18788	Protein degradation.peptidase families.serine-type peptidase activities.subtilisin-type protease families.SBT6.1 protease	1	0.943716	0.663184
RNA processing.organelle machineries.RNA editing.ORRM-type RNA editing factor (original description: high_confidence)	16.10.3.2	28330	7	18788	RNA processing.organelle machineries.RNA editing.ORRM-type RNA editing factor	5	0.943716	0.562618
RNA biosynthesis.RNA polymerase III-dependent transcription.TFIIIc transcription factor complex.TFC4/Tau131 component (original description: low_confidence)	15.4.4.4	28330	4	18788	RNA biosynthesis.RNA polymerase III-dependent transcription.TFIIIc transcription factor complex.TFC4/Tau131 component	4	0.943716	0.193415
Cellular respiration.oxidative phosphorylation.NADH dehydrogenase complex.non-core components.alpha subcomplex.NDUFA5 component (original description: low_confidence)	2.4.1.4.1.2	28330	1	18788	Cellular respiration.oxidative phosphorylation.NADH dehydrogenase complex.non-core components.alpha subcomplex.NDUFA5 component	1	0.943716	0.663184
Cell cycle.mitosis and meiosis.chromatin condensation.condensin I/II complex.CAP-C/SMC4 component (original description: high_confidence)	13.3.1.1.1	28330	1	18788	Cell cycle.mitosis and meiosis.chromatin condensation.condensin I/II complex.CAP-C/SMC4 component	1	0.943716	0.663184
Protein translocation.endoplasmic reticulum.co-translational insertion system.SRP (signal recognition particle) complex.SRP19 component (original description: medium_confidence)	23.3.1.1.1	28330	1	18788	Protein translocation.endoplasmic reticulum.co-translational insertion system.SRP (signal recognition particle) complex.SRP19 component	1	0.943716	0.663184
Cell cycle.cytokinesis.preprophase microtubule organization.MOR1 microtubule-associated protein (original description: low_confidence)	13.4.1.1	28330	5	18788	Cell cycle.cytokinesis.preprophase microtubule organization.MOR1 microtubule-associated protein	5	0.943716	0.12826
Protein modification.phosphorylation.CK kinase superfamily.CKL protein kinase (original description: medium_confidence)	18.8.4.1	28330	8	18788	Protein modification.phosphorylation.CK kinase superfamily.CKL protein kinase	6	0.943716	0.459668
Multi-process regulation.circadian clock.core oscillator protein (LHY, CCA1) (original description: high_confidence)	27.1.1	28330	1	18788	Multi-process regulation.circadian clock.core oscillator protein (LHY, CCA1)	1	0.943716	0.663184
Solute transport.carrier-mediated transport.HKT potassium/sodium cation transporter (original description: high_confidence)	24.2.20	28330	1	18788	Solute transport.carrier-mediated transport.HKT potassium/sodium cation transporter	1	0.943716	0.663184
Protein degradation.peptide tagging.Ubiquitin (UBQ)-anchor addition (ubiquitylation).UBQ-ligase E3 activities.Cullin-based ubiquitylation complexes.CUL3-BTB E3 ligase complexes.CUL3 scaffold component (original description: high_confidence)	19.4.1.5.4.2.1	28330	1	18788	Protein degradation.peptide tagging.Ubiquitin (UBQ)-anchor addition (ubiquitylation).UBQ-ligase E3 activities.Cullin-based ubiquitylation complexes.CUL3-BTB E3 ligase complexes.CUL3 scaffold component	1	0.943716	0.663184
Redox homeostasis.low-molecular-weight scavengers.ascorbate biosynthesis.phosphomannose isomerase (PMI) (original description: high_confidence)	10.3.1.1	28330	1	18788	Redox homeostasis.low-molecular-weight scavengers.ascorbate biosynthesis.phosphomannose isomerase (PMI)	1	0.943716	0.663184
Chromatin organisation.histone modifications.histone deacetylation.SHL1 histone deacetylation complex recruiting protein (original description: low_confidence)	12.3.2.5	28330	6	18788	Chromatin organisation.histone modifications.histone deacetylation.SHL1 histone deacetylation complex recruiting protein	5	0.943716	0.344299
Protein degradation.peptide tagging.Ubiquitin (UBQ)-anchor addition (ubiquitylation).Lys-63-linked polyubiquitination.Ubc13-Uev1 conjugating E2 complex.Uev1 component (original description: medium_confidence)	19.4.1.7.1.2	28330	4	18788	Protein degradation.peptide tagging.Ubiquitin (UBQ)-anchor addition (ubiquitylation).Lys-63-linked polyubiquitination.Ubc13-Uev1 conjugating E2 complex.Uev1 component	3	0.943716	0.586401
RNA biosynthesis.transcriptional activation.HB (Homeobox) superfamily.PHD transcription factor (original description: medium_confidence)	15.7.3.8	28330	2	18788	RNA biosynthesis.transcriptional activation.HB (Homeobox) superfamily.PHD transcription factor	2	0.943716	0.439805
RNA processing.organelle machineries.RNA editing.mitochondrial RNA editing.MEF7 RNA editing factor (original description: high_confidence)	16.10.3.3.4	28330	1	18788	RNA processing.organelle machineries.RNA editing.mitochondrial RNA editing.MEF7 RNA editing factor	1	0.943716	0.663184
Solute transport.carrier-mediated transport.BART superfamily.ACR3 arsenite transporter (original description: high_confidence)	24.2.5.3	28330	1	18788	Solute transport.carrier-mediated transport.BART superfamily.ACR3 arsenite transporter	1	0.943716	0.663184
Protein biosynthesis.cytosolic ribosome.small subunit (SSU).SSU processome.ENP1 assembly factor (original description: medium_confidence)	17.1.2.2.11	28330	2	18788	Protein biosynthesis.cytosolic ribosome.small subunit (SSU).SSU processome.ENP1 assembly factor	2	0.943716	0.439805
Vesicle trafficking.endomembrane trafficking.BLOC-1 endosome-to-vacuole sorting complex.BLOS1 component (original description: high_confidence)	22.6.3.1	28330	1	18788	Vesicle trafficking.endomembrane trafficking.BLOC-1 endosome-to-vacuole sorting complex.BLOS1 component	1	0.943716	0.663184
Vesicle trafficking.target membrane tethering.Golgi membrane tethering factors.GC5/TMF-type golgin (original description: high_confidence)	22.7.8.6	28330	1	18788	Vesicle trafficking.target membrane tethering.Golgi membrane tethering factors.GC5/TMF-type golgin	1	0.943716	0.663184
Photosynthesis.photophosphorylation.cytochrome b6/f complex.assembly.CCB cytochrome b6 maturation system (system IV).CCB2 component (original description: medium_confidence)	1.1.2.9.1.2	28330	2	18788	Photosynthesis.photophosphorylation.cytochrome b6/f complex.assembly.CCB cytochrome b6 maturation system (system IV).CCB2 component	2	0.943716	0.439805
Vesicle trafficking.endomembrane trafficking.PI3-kinase vesicle nucleation complex I/II.TRAF1 ATG6-stability regulator protein (original description: medium_confidence)	22.6.1.6	28330	1	18788	Vesicle trafficking.endomembrane trafficking.PI3-kinase vesicle nucleation complex I/II.TRAF1 ATG6-stability regulator protein	1	0.943716	0.663184
Cellular respiration.oxidative phosphorylation.NADH dehydrogenase complex.electron input (module N).NQO3 component (original description: medium_confidence)	2.4.1.1.3	28330	2	18788	Cellular respiration.oxidative phosphorylation.NADH dehydrogenase complex.electron input (module N).NQO3 component	2	0.943716	0.439805
RNA processing.RNA splicing.spliceosome-associated non-snRNP MOS4-associated complex (MAC).associated components.SYF2 component (original description: high_confidence)	16.4.5.2.7	28330	1	18788	RNA processing.RNA splicing.spliceosome-associated non-snRNP MOS4-associated complex (MAC).associated components.SYF2 component	1	0.943716	0.663184
Amino acid metabolism.degradation.branched-chain amino acid.leucine.hydroxymethylglutaryl-CoA lyase (original description: high_confidence)	4.2.7.5.2	28330	1	18788	Amino acid metabolism.degradation.branched-chain amino acid.leucine.hydroxymethylglutaryl-CoA lyase	1	0.943716	0.663184
RNA processing.messenger ribonucleoprotein particle (mRNP).mRNP remodeling.NUP214 cytoplasmic nucleoporin (original description: low_confidence)	16.9.2.2	28330	2	18788	RNA processing.messenger ribonucleoprotein particle (mRNP).mRNP remodeling.NUP214 cytoplasmic nucleoporin	2	0.943716	0.439805
Amino acid metabolism.biosynthesis.aspartate family.asparagine.omega-amidase (original description: high_confidence)	4.1.2.1.4	28330	1	18788	Amino acid metabolism.biosynthesis.aspartate family.asparagine.omega-amidase	1	0.943716	0.663184
Protein translocation.nucleus.nucleocytoplasmic transport.nuclear pore complex (NPC).cytoplasmic filaments.NUP214 nucleoporin (original description: low_confidence)	23.5.1.1.7.1	28330	2	18788	Protein translocation.nucleus.nucleocytoplasmic transport.nuclear pore complex (NPC).cytoplasmic filaments.NUP214 nucleoporin	2	0.943716	0.439805
Secondary metabolism.nitrogen-containing secondary compounds.glucosinolates.glucosinolate degradation.nitrilase (original description: medium_confidence)	9.3.3.2.5	28330	2	18788	Secondary metabolism.nitrogen-containing secondary compounds.glucosinolates.glucosinolate degradation.nitrilase	2	0.943716	0.439805
RNA processing.RNA splicing.spliceosome-associated non-snRNP factors.PTB-type splicing factor (original description: high_confidence)	16.4.6.7	28330	4	18788	RNA processing.RNA splicing.spliceosome-associated non-snRNP factors.PTB-type splicing factor	4	0.943716	0.193415
Multi-process regulation.TOR signalling pathway.TORC complex.TOR kinase component (original description: medium_confidence)	27.2.1.1	28330	1	18788	Multi-process regulation.TOR signalling pathway.TORC complex.TOR kinase component	1	0.943716	0.663184
RNA processing.RNA splicing.U2-type-intron-specific major spliceosome.U2 small nuclear ribonucleoprotein particle (snRNP).splicing factor 3B complex.SF3B3 component (original description: high_confidence)	16.4.1.2.4.3	28330	1	18788	RNA processing.RNA splicing.U2-type-intron-specific major spliceosome.U2 small nuclear ribonucleoprotein particle (snRNP).splicing factor 3B complex.SF3B3 component	1	0.943716	0.663184
Lipid metabolism.glycerolipid synthesis.phosphatidylcholine.acyl-CoA:lysophosphatidylcholine acyltransferase (original description: high_confidence)	5.2.3.3	28330	1	18788	Lipid metabolism.glycerolipid synthesis.phosphatidylcholine.acyl-CoA:lysophosphatidylcholine acyltransferase	1	0.943716	0.663184
Secondary metabolism.nitrogen-containing secondary compounds.glucosinolates.glucosinolate synthesis.methylthioalkylmalate dehydrogenase (original description: medium_confidence)	9.3.3.1.4	28330	1	18788	Secondary metabolism.nitrogen-containing secondary compounds.glucosinolates.glucosinolate synthesis.methylthioalkylmalate dehydrogenase	1	0.943716	0.663184
Cellular respiration.oxidative phosphorylation.NADH dehydrogenase complex.non-core components.NduFS4 component (original description: medium_confidence)	2.4.1.4.3	28330	2	18788	Cellular respiration.oxidative phosphorylation.NADH dehydrogenase complex.non-core components.NduFS4 component	2	0.943716	0.439805
Cellular respiration.glycolysis.cytosolic glycolysis.phosphoglycerate mutase (original description: high_confidence)	2.1.1.6	28330	2	18788	Cellular respiration.glycolysis.cytosolic glycolysis.phosphoglycerate mutase	2	0.943716	0.439805
Protein biosynthesis.organelle translation machineries.mitochondrial ribosome.small subunit proteome.mtRPS6 component (original description: medium_confidence)	17.6.1.2.5	28330	2	18788	Protein biosynthesis.organelle translation machineries.mitochondrial ribosome.small subunit proteome.mtRPS6 component	2	0.943716	0.439805
Cell cycle.mitosis and meiosis.meiotic recombination.meiotic double strand break processing.MRE11-RAD50-NBS1 (MRN) complex.NBS1 component (original description: medium_confidence)	13.3.6.3.1.3	28330	3	18788	Cell cycle.mitosis and meiosis.meiotic recombination.meiotic double strand break processing.MRE11-RAD50-NBS1 (MRN) complex.NBS1 component	3	0.943716	0.291661
Solute transport.carrier-mediated transport.PIC1 chloroplast iron permease (original description: medium_confidence)	24.2.15	28330	2	18788	Solute transport.carrier-mediated transport.PIC1 chloroplast iron permease	2	0.943716	0.439805
RNA biosynthesis.transcriptional activation.HB (Homeobox) superfamily.SAWADEE transcription factor (original description: medium_confidence)	15.7.3.10	28330	5	18788	RNA biosynthesis.transcriptional activation.HB (Homeobox) superfamily.SAWADEE transcription factor	5	0.943716	0.12826
DNA damage response.DNA repair mechanisms.homologous recombination repair (HR).DNA resection MRE11-RAD50-NBS1 (MRN) complex.NBS1 component (original description: medium_confidence)	14.5.6.1.3	28330	3	18788	DNA damage response.DNA repair mechanisms.homologous recombination repair (HR).DNA resection MRE11-RAD50-NBS1 (MRN) complex.NBS1 component	3	0.943716	0.291661
Secondary metabolism.phenolics.flavonoid synthesis and modification.flavonoid glycosylation.flavonol-3-O-glycoside-rhamnosyltransferase (original description: high_confidence)	9.2.2.9.1	28330	1	18788	Secondary metabolism.phenolics.flavonoid synthesis and modification.flavonoid glycosylation.flavonol-3-O-glycoside-rhamnosyltransferase	1	0.943716	0.663184
Chromatin organisation.histone modifications.histone deacetylation.histone deacetylase machineries.SNL-type component (original description: medium_confidence)	12.3.2.4.1	28330	2	18788	Chromatin organisation.histone modifications.histone deacetylation.histone deacetylase machineries.SNL-type component	2	0.943716	0.439805
Redox homeostasis.enzymatic reactive oxygen species scavengers.superoxide dismutase activities.copper/zinc superoxide dismutase (original description: medium_confidence)	10.2.2.3	28330	1	18788	Redox homeostasis.enzymatic reactive oxygen species scavengers.superoxide dismutase activities.copper/zinc superoxide dismutase	1	0.943716	0.663184
RNA processing.RNA splicing.U2-type-intron-specific major spliceosome.U5 small nuclear ribonucleoprotein particle (snRNP).SNU114/U5-116kDa snRNP component (original description: high_confidence)	16.4.1.4.2	28330	1	18788	RNA processing.RNA splicing.U2-type-intron-specific major spliceosome.U5 small nuclear ribonucleoprotein particle (snRNP).SNU114/U5-116kDa snRNP component	1	0.943716	0.663184
RNA biosynthesis.RNA polymerase II-dependent transcription.SAGA transcription co-activator complex.TAF5 component (original description: medium_confidence)	15.3.5.13	28330	1	18788	RNA biosynthesis.RNA polymerase II-dependent transcription.SAGA transcription co-activator complex.TAF5 component	1	0.943716	0.663184
Secondary metabolism.terpenoids.terpenoid synthesis.carotenoid metabolism.PSY phytoene synthase (original description: medium_confidence)	9.1.3.4.1	28330	4	18788	Secondary metabolism.terpenoids.terpenoid synthesis.carotenoid metabolism.PSY phytoene synthase	4	0.943716	0.193415
Protein modification.phosphorylation.CMGC kinase superfamily.CK-II kinase.catalytic alpha subunit (original description: medium_confidence)	18.8.3.9.1	28330	4	18788	Protein modification.phosphorylation.CMGC kinase superfamily.CK-II kinase.catalytic alpha subunit	3	0.943716	0.586401
Cell cycle.mitosis and meiosis.chromatin condensation.condensin I complex.CAP-H component (original description: medium_confidence)	13.3.1.2.3	28330	2	18788	Cell cycle.mitosis and meiosis.chromatin condensation.condensin I complex.CAP-H component	2	0.943716	0.439805
Vesicle trafficking.target membrane tethering.GARP/EARP (Golgi-/Endosome-Associated-Retrograde-Protein) complexes.VPS53/HIT1 component (original description: low_confidence)	22.7.1.3	28330	2	18788	Vesicle trafficking.target membrane tethering.GARP/EARP (Golgi-/Endosome-Associated-Retrograde-Protein) complexes.VPS53/HIT1 component	2	0.943716	0.439805
Cell cycle.mitosis and meiosis.meiotic recombination.meiotic exit.MS5/TDM1 meiotic exit regulator (original description: medium_confidence)	13.3.6.6.1	28330	5	18788	Cell cycle.mitosis and meiosis.meiotic recombination.meiotic exit.MS5/TDM1 meiotic exit regulator	5	0.943716	0.12826
Cell cycle.interphase.DNA replication.elongation.single-stranded-DNA binding RPA complex.RPA3 component (original description: high_confidence)	13.2.2.3.5.3	28330	1	18788	Cell cycle.interphase.DNA replication.elongation.single-stranded-DNA binding RPA complex.RPA3 component	1	0.943716	0.663184
Cell cycle.interphase.DNA replication.elongation.DNA polymerase alpha complex.POLA2 replication fork tethering component (original description: high_confidence)	13.2.2.3.1.2	28330	1	18788	Cell cycle.interphase.DNA replication.elongation.DNA polymerase alpha complex.POLA2 replication fork tethering component	1	0.943716	0.663184
Cytoskeleton.cytoskeleton-plasma membrane-cell wall interface.AT14a integrin-like protein (original description: high_confidence)	20.6.1	28330	2	18788	Cytoskeleton.cytoskeleton-plasma membrane-cell wall interface.AT14a integrin-like protein	2	0.943716	0.439805
RNA processing.RNA modification.thiolation.CTU1-URM1 pathway.sulfur carrier protein (URM1) (original description: high_confidence)	16.7.4.1.2	28330	1	18788	RNA processing.RNA modification.thiolation.CTU1-URM1 pathway.sulfur carrier protein (URM1)	1	0.943716	0.663184
RNA processing.RNA splicing.U2-type-intron-specific major spliceosome.U1 small nuclear ribonucleoprotein particle (snRNP).RBM25 pre-mRNA splicing regulator (original description: high_confidence)	16.4.1.1.6	28330	1	18788	RNA processing.RNA splicing.U2-type-intron-specific major spliceosome.U1 small nuclear ribonucleoprotein particle (snRNP).RBM25 pre-mRNA splicing regulator	1	0.943716	0.663184
Vesicle trafficking.autophagosome formation.ATG8/ATG12 conjugation system.ATG10 ATG12-conjugation E2 protein (original description: high_confidence)	22.5.3.6	28330	1	18788	Vesicle trafficking.autophagosome formation.ATG8/ATG12 conjugation system.ATG10 ATG12-conjugation E2 protein	1	0.943716	0.663184
Solute transport.carrier-mediated transport.CDF superfamily.CaCA family.cation exchanger (NCL/EF-CAX-type) (original description: low_confidence)	24.2.9.1.4	28330	3	18788	Solute transport.carrier-mediated transport.CDF superfamily.CaCA family.cation exchanger (NCL/EF-CAX-type)	3	0.943716	0.291661
Amino acid metabolism.biosynthesis.aspartate family.aspartate-derived amino acids.isoleucine.ketol-acid reductoisomerase (original description: medium_confidence)	4.1.2.2.8.4	28330	2	18788	Amino acid metabolism.biosynthesis.aspartate family.aspartate-derived amino acids.isoleucine.ketol-acid reductoisomerase	2	0.943716	0.439805
Protein degradation.26S proteasome.regulatory particle.non-ATPase subunits.RPN2 regulatory component (original description: medium_confidence)	19.2.2.2.2	28330	3	18788	Protein degradation.26S proteasome.regulatory particle.non-ATPase subunits.RPN2 regulatory component	3	0.943716	0.291661
Amino acid metabolism.biosynthesis.glutamate family.histidine.phosphoribosyl-formimino-AICAR-phosphate isomerase (original description: high_confidence)	4.1.1.2.4	28330	1	18788	Amino acid metabolism.biosynthesis.glutamate family.histidine.phosphoribosyl-formimino-AICAR-phosphate isomerase	1	0.943716	0.663184
Protein modification.peptide maturation.endomembrane system.SPC endoplasmic signal peptidase complex.SPCs3 component (original description: medium_confidence)	18.14.1.1.4	28330	3	18788	Protein modification.peptide maturation.endomembrane system.SPC endoplasmic signal peptidase complex.SPCs3 component	3	0.943716	0.291661
Protein modification.protein folding and quality control.protein folding catalyst activities.Parvulin peptidyl-prolyl isomerase (original description: medium_confidence)	18.13.5.4	28330	2	18788	Protein modification.protein folding and quality control.protein folding catalyst activities.Parvulin peptidyl-prolyl isomerase	2	0.943716	0.439805
RNA processing.RNA modification.rRNA/tRNA methylation.TRM11-TRM112 tRNA guanosine-methyltransferase complex.TRM112 component (original description: high_confidence)	16.7.7.10.2	28330	1	18788	RNA processing.RNA modification.rRNA/tRNA methylation.TRM11-TRM112 tRNA guanosine-methyltransferase complex.TRM112 component	1	0.943716	0.663184
Protein translocation.chloroplast.inner envelope TIC translocation system.Tic110 component (original description: low_confidence)	23.1.3.2	28330	3	18788	Protein translocation.chloroplast.inner envelope TIC translocation system.Tic110 component	3	0.943716	0.291661
Vesicle trafficking.regulation of membrane tethering and fusion.RAB-GTPase membrane association.RAB-GDI displacement factor (GDF) activities.A-class Rab-GDF protein (original description: medium_confidence)	22.9.4.3.1	28330	2	18788	Vesicle trafficking.regulation of membrane tethering and fusion.RAB-GTPase membrane association.RAB-GDI displacement factor (GDF) activities.A-class Rab-GDF protein	2	0.943716	0.439805
Protein degradation.peptidase families.serine-type peptidase activities.mitochondrion Clp-type protease complex.ClpX chaperone component (original description: medium_confidence)	19.5.2.4.2	28330	4	18788	Protein degradation.peptidase families.serine-type peptidase activities.mitochondrion Clp-type protease complex.ClpX chaperone component	4	0.943716	0.193415
Cell cycle.organelle machineries.organelle fission.mitochondrion and peroxisome division.NETWORK/ELM1 mitochondrial fission factor (original description: medium_confidence)	13.5.2.1.3	28330	1	18788	Cell cycle.organelle machineries.organelle fission.mitochondrion and peroxisome division.NETWORK/ELM1 mitochondrial fission factor	1	0.943716	0.663184
Vesicle trafficking.endomembrane trafficking.ESCRT (Endosomal Sorting Complex Required for Transport) complexes.ESCRT-III complex.VPS20 component (original description: medium_confidence)	22.6.4.3.1	28330	1	18788	Vesicle trafficking.endomembrane trafficking.ESCRT (Endosomal Sorting Complex Required for Transport) complexes.ESCRT-III complex.VPS20 component	1	0.943716	0.663184
Protein biosynthesis.aminoacyl-tRNA synthetase activities.glutamyl-tRNA-dependent amidotransferase complex.GatA component (original description: medium_confidence)	17.2.8.1	28330	1	18788	Protein biosynthesis.aminoacyl-tRNA synthetase activities.glutamyl-tRNA-dependent amidotransferase complex.GatA component	1	0.943716	0.663184
Protein translocation.endoplasmic reticulum.co-translational insertion system.Sec62 accessory component (original description: medium_confidence)	23.3.1.4	28330	1	18788	Protein translocation.endoplasmic reticulum.co-translational insertion system.Sec62 accessory component	1	0.943716	0.663184
Nutrient uptake.iron uptake.regulation.bHLH-Ib iron/copper homeostasis regulator (original description: medium_confidence)	25.4.1.4	28330	1	18788	Nutrient uptake.iron uptake.regulation.bHLH-Ib iron/copper homeostasis regulator	1	0.943716	0.663184
Vesicle trafficking.target membrane tethering.Golgi membrane tethering factors.GC1-type golgin (original description: medium_confidence)	22.7.8.3	28330	1	18788	Vesicle trafficking.target membrane tethering.Golgi membrane tethering factors.GC1-type golgin	1	0.943716	0.663184
Photosynthesis.photophosphorylation.photosystem II.assembly and maintenance.SCO2 protein (original description: medium_confidence)	1.1.1.3.19	28330	1	18788	Photosynthesis.photophosphorylation.photosystem II.assembly and maintenance.SCO2 protein	1	0.943716	0.663184
RNA biosynthesis.DNA-dependent RNA polymerase (Pol) complexes.Pol II catalytic subunits.subunit 1 (original description: medium_confidence)	15.1.2.1	28330	2	18788	RNA biosynthesis.DNA-dependent RNA polymerase (Pol) complexes.Pol II catalytic subunits.subunit 1	2	0.943716	0.439805
Protein modification.dephosphorylation.tyrosine protein phosphatase (PTP) superfamily.dual-specificity phosphatase families.MAP-kinase phosphatase (original description: medium_confidence)	18.10.2.2.2	28330	4	18788	Protein modification.dephosphorylation.tyrosine protein phosphatase (PTP) superfamily.dual-specificity phosphatase families.MAP-kinase phosphatase	3	0.943716	0.586401
Dual specificity phosphatase Cdc25 OS=Arabidopsis thaliana (sp|q8gy31|cdc25_arath : 108.0) & Enzyme classification.EC_1 oxidoreductases.EC_1.20 oxidoreductase acting on phosphorus or arsenic in donor(50.1.18 : 105.3) (original description: medium_confidence)	50.1.18	28330	1	18788	Enzyme classification.EC_1 oxidoreductases.EC_1.20 oxidoreductase acting on phosphorus or arsenic in donor	1	0.943716	0.663184
Cell wall.pectin.modification and degradation.polygalacturonase activities.QRT3 polygalacturonase (original description: medium_confidence)	21.3.5.1.2	28330	2	18788	Cell wall.pectin.modification and degradation.polygalacturonase activities.QRT3 polygalacturonase	2	0.943716	0.439805
RNA biosynthesis.RNA polymerase III-dependent transcription.TFIIIf transcription factor complex.large subunit (original description: high_confidence)	15.4.6.2	28330	1	18788	RNA biosynthesis.RNA polymerase III-dependent transcription.TFIIIf transcription factor complex.large subunit	1	0.943716	0.663184
Cellular respiration.oxidative phosphorylation.cytochrome c oxidase complex.assembly.SURF1 component (original description: high_confidence)	2.4.5.2.8	28330	1	18788	Cellular respiration.oxidative phosphorylation.cytochrome c oxidase complex.assembly.SURF1 component	1	0.943716	0.663184
Amino acid metabolism.biosynthesis.glutamate family.histidine.histidinol-phosphate aminotransferase (original description: medium_confidence)	4.1.1.2.7	28330	1	18788	Amino acid metabolism.biosynthesis.glutamate family.histidine.histidinol-phosphate aminotransferase	1	0.943716	0.663184
RNA processing.organelle machineries.ribonuclease activities.PNP polynucleotide phosphorylase (original description: medium_confidence)	16.10.2.1	28330	2	18788	RNA processing.organelle machineries.ribonuclease activities.PNP polynucleotide phosphorylase	2	0.943716	0.439805
Phytohormones.brassinosteroid.perception and signal transduction.receptor complex.receptor kinase regulator protein (MSBP) (original description: medium_confidence)	11.3.2.1.4	28330	4	18788	Phytohormones.brassinosteroid.perception and signal transduction.receptor complex.receptor kinase regulator protein (MSBP)	4	0.943716	0.193415
Photosynthesis.calvin cycle.phosphopentose isomerase (original description: high_confidence)	1.2.9	28330	1	18788	Photosynthesis.calvin cycle.phosphopentose isomerase	1	0.943716	0.663184
Cellular respiration.oxidative phosphorylation.ATP synthase complex.peripheral MF1 subcomplex.subunit gamma (original description: high_confidence)	2.4.6.2.3	28330	1	18788	Cellular respiration.oxidative phosphorylation.ATP synthase complex.peripheral MF1 subcomplex.subunit gamma	1	0.943716	0.663184
Protein modification.N-linked glycosylation.dolichol-phosphate-linked oligosaccharide precursor assembly.RFT1 flippase (original description: high_confidence)	18.1.4.12	28330	1	18788	Protein modification.N-linked glycosylation.dolichol-phosphate-linked oligosaccharide precursor assembly.RFT1 flippase	1	0.943716	0.663184
Solute transport.primary active transport.V-type ATPase complex.peripheral V1 subcomplex.subunit F (original description: medium_confidence)	24.1.1.2.6	28330	2	18788	Solute transport.primary active transport.V-type ATPase complex.peripheral V1 subcomplex.subunit F	2	0.943716	0.439805
Coenzyme metabolism.iron-sulfur cluster assembly machineries.mitochondrial ISC system.assembly phase.adrenodoxin oxidoreductase component (original description: low_confidence)	7.11.2.1.6	28330	1	18788	Coenzyme metabolism.iron-sulfur cluster assembly machineries.mitochondrial ISC system.assembly phase.adrenodoxin oxidoreductase component	1	0.943716	0.663184
Cell cycle.mitosis and meiosis.chromosome segregation.kinetochore proteins.CENP-C kinetochore assembly protein (original description: low_confidence)	13.3.3.2.1	28330	1	18788	Cell cycle.mitosis and meiosis.chromosome segregation.kinetochore proteins.CENP-C kinetochore assembly protein	1	0.943716	0.663184
RNA biosynthesis.transcriptional activation.LFY transcription factor (original description: high_confidence)	15.7.43	28330	1	18788	RNA biosynthesis.transcriptional activation.LFY transcription factor	1	0.943716	0.663184
DNA damage response.DNA repair mechanisms.mismatch repair (MMR).MSH2-x mismatch repair heterodimers.MSH6 component (original description: medium_confidence)	14.5.4.1.3	28330	2	18788	DNA damage response.DNA repair mechanisms.mismatch repair (MMR).MSH2-x mismatch repair heterodimers.MSH6 component	2	0.943716	0.439805
RNA processing.organelle machineries.RNA editing.plastidial RNA editing.WTG1 RNA editing factor (original description: high_confidence)	16.10.3.4.18	28330	1	18788	RNA processing.organelle machineries.RNA editing.plastidial RNA editing.WTG1 RNA editing factor	1	0.943716	0.663184
DNA damage response.DNA repair mechanisms.nonhomologous end-joining repair (NHEJ).Ku70-Ku80 helicase complex.KU80 component (original description: medium_confidence)	14.5.5.1.2	28330	2	18788	DNA damage response.DNA repair mechanisms.nonhomologous end-joining repair (NHEJ).Ku70-Ku80 helicase complex.KU80 component	2	0.943716	0.439805
Lipid metabolism.lipid transport.PXA1 peroxisomal fatty acid transporter (original description: high_confidence)	5.8.3	28330	1	18788	Lipid metabolism.lipid transport.PXA1 peroxisomal fatty acid transporter	1	0.943716	0.663184
Protein translocation.nucleus.nucleocytoplasmic transport.karyopherin beta transport receptors.IMB2 import karyopherin (original description: medium_confidence)	23.5.1.2.2	28330	2	18788	Protein translocation.nucleus.nucleocytoplasmic transport.karyopherin beta transport receptors.IMB2 import karyopherin	2	0.943716	0.439805
Protein degradation.peptide tagging.Small-Ubiquitin-like-Modifier (SUMO)-anchor modification (sumoylation).SUMO conjugation E2 enzyme (SCE1) (original description: medium_confidence)	19.4.2.4	28330	3	18788	Protein degradation.peptide tagging.Small-Ubiquitin-like-Modifier (SUMO)-anchor modification (sumoylation).SUMO conjugation E2 enzyme (SCE1)	3	0.943716	0.291661
DNA damage response.DNA repair mechanisms.base excision repair (BER).apurinic/apyrimidinic (AP) endonuclease activities.ARP AP-endonuclease (original description: medium_confidence)	14.5.2.10.3	28330	2	18788	DNA damage response.DNA repair mechanisms.base excision repair (BER).apurinic/apyrimidinic (AP) endonuclease activities.ARP AP-endonuclease	2	0.943716	0.439805
RNA biosynthesis.organelle machineries.RNA polymerase activities.plastid-encoded RNA polymerase (PEP) complex.essentiell co-factors.PAP11/MURE component (original description: high_confidence)	15.9.1.2.2.11	28330	1	18788	RNA biosynthesis.organelle machineries.RNA polymerase activities.plastid-encoded RNA polymerase (PEP) complex.essentiell co-factors.PAP11/MURE component	1	0.943716	0.663184
Protein translocation.peroxisome.importomer translocation system.receptor export system.APM9 PEX1-PEX6 recruitment component (original description: medium_confidence)	23.4.1.5.2	28330	2	18788	Protein translocation.peroxisome.importomer translocation system.receptor export system.APM9 PEX1-PEX6 recruitment component	2	0.943716	0.439805
Polyamine metabolism.putrescine.synthesis.plastidial/nuclear pathway.N-carbamoylputrescine amidohydrolase (original description: medium_confidence)	8.1.1.1.3	28330	2	18788	Polyamine metabolism.putrescine.synthesis.plastidial/nuclear pathway.N-carbamoylputrescine amidohydrolase	2	0.943716	0.439805
Protein biosynthesis.organelle translation machineries.mitochondrial ribosome.large subunit proteome.mtRPL22 component (original description: high_confidence)	17.6.1.1.20	28330	1	18788	Protein biosynthesis.organelle translation machineries.mitochondrial ribosome.large subunit proteome.mtRPL22 component	1	0.943716	0.663184
Protein modification.dephosphorylation.serine/threonine protein phosphatase superfamily.PPP Fe-Zn-dependent phosphatase families.PP4 phosphatase complex.regulatory component (PSY2L) (original description: low_confidence)	18.10.1.1.3.3	28330	6	18788	Protein modification.dephosphorylation.serine/threonine protein phosphatase superfamily.PPP Fe-Zn-dependent phosphatase families.PP4 phosphatase complex.regulatory component (PSY2L)	5	0.943716	0.344299
Protein modification.N-linked glycosylation.dolichol-phosphate-linked oligosaccharide precursor assembly.ALG6 alpha-1,3-glucosyltransferase (original description: medium_confidence)	18.1.4.9	28330	1	18788	Protein modification.N-linked glycosylation.dolichol-phosphate-linked oligosaccharide precursor assembly.ALG6 alpha-1,3-glucosyltransferase	1	0.943716	0.663184
RNA biosynthesis.DNA-dependent RNA polymerase (Pol) complexes.regulatory subunits.subunit 5 (original description: medium_confidence)	15.1.6.3	28330	2	18788	RNA biosynthesis.DNA-dependent RNA polymerase (Pol) complexes.regulatory subunits.subunit 5	2	0.943716	0.439805
Cell wall.hemicellulose.xylan.synthesis.xylosyltransferase activities.xylosyltransferase (IRX10) (original description: high_confidence)	21.2.2.1.3.2	28330	1	18788	Cell wall.hemicellulose.xylan.synthesis.xylosyltransferase activities.xylosyltransferase (IRX10)	1	0.943716	0.663184
Nucleotide metabolism.pyrimidines.ribonucleotide anabolism.aspartate transcarbamoylase (original description: high_confidence)	6.2.1.2	28330	1	18788	Nucleotide metabolism.pyrimidines.ribonucleotide anabolism.aspartate transcarbamoylase	1	0.943716	0.663184
Vesicle trafficking.endomembrane trafficking.ESCRT (Endosomal Sorting Complex Required for Transport) complexes.ESCRT-II complex.VPS36 component (original description: medium_confidence)	22.6.4.2.3	28330	2	18788	Vesicle trafficking.endomembrane trafficking.ESCRT (Endosomal Sorting Complex Required for Transport) complexes.ESCRT-II complex.VPS36 component	2	0.943716	0.439805
Protein degradation.N-end rule pathway of targeted proteolysis.N-terminal modification.Nt-glutamine amidase (NTAQ) (original description: high_confidence)	19.3.1.2	28330	1	18788	Protein degradation.N-end rule pathway of targeted proteolysis.N-terminal modification.Nt-glutamine amidase (NTAQ)	1	0.943716	0.663184
RNA processing.ribonuclease activities.RNase P ribonuclease activities.RNA-dependent RNase P complex.RPP14/POP5 component (original description: high_confidence)	16.5.1.2.5	28330	1	18788	RNA processing.ribonuclease activities.RNase P ribonuclease activities.RNA-dependent RNase P complex.RPP14/POP5 component	1	0.943716	0.663184
Cell cycle.regulation.cyclin-dependent kinase complex.CDKF catalytic component (original description: high_confidence)	13.1.2.6	28330	1	18788	Cell cycle.regulation.cyclin-dependent kinase complex.CDKF catalytic component	1	0.943716	0.663184
Chromatin organisation.histone modifications.histone deacetylation.HD1 histone deacetylase family.HDA9-PWR deacetylation complex.PWR component (original description: medium_confidence)	12.3.2.1.4.2	28330	4	18788	Chromatin organisation.histone modifications.histone deacetylation.HD1 histone deacetylase family.HDA9-PWR deacetylation complex.PWR component	3	0.943716	0.586401
Amino acid metabolism.degradation.branched-chain amino acid.acyl-CoA dehydrogenase oxidation.ETF electron transfer flavoprotein complex.beta subunit (original description: medium_confidence)	4.2.7.8.1.2	28330	2	18788	Amino acid metabolism.degradation.branched-chain amino acid.acyl-CoA dehydrogenase oxidation.ETF electron transfer flavoprotein complex.beta subunit	2	0.943716	0.439805
RNA biosynthesis.RNA polymerase III-dependent transcription.TFIIIc transcription factor complex.TFC7/Tau55 component (original description: medium_confidence)	15.4.4.5	28330	1	18788	RNA biosynthesis.RNA polymerase III-dependent transcription.TFIIIc transcription factor complex.TFC7/Tau55 component	1	0.943716	0.663184
Cell cycle.regulation.cyclin-dependent kinase complex.CKS scaffolding component (original description: medium_confidence)	13.1.2.8	28330	2	18788	Cell cycle.regulation.cyclin-dependent kinase complex.CKS scaffolding component	2	0.943716	0.439805
Protein biosynthesis.cytosolic ribosome.small subunit (SSU).SSU processome.UTP14 assembly factor (original description: low_confidence)	17.1.2.2.17	28330	3	18788	Protein biosynthesis.cytosolic ribosome.small subunit (SSU).SSU processome.UTP14 assembly factor	3	0.943716	0.291661
RNA processing.organelle machineries.RNA editing.plastidial RNA editing.ECB2/VAC1 RNA editing factor (original description: high_confidence)	16.10.3.4.4	28330	1	18788	RNA processing.organelle machineries.RNA editing.plastidial RNA editing.ECB2/VAC1 RNA editing factor	1	0.943716	0.663184
Protein modification.disulfide bond formation.endoplasmic reticulum.thiol-disulfide oxidoreductase (ERO) (original description: high_confidence)	18.4.1.1	28330	2	18788	Protein modification.disulfide bond formation.endoplasmic reticulum.thiol-disulfide oxidoreductase (ERO)	2	0.943716	0.439805
RNA processing.RNA 3-end polyadenylation.Cleavage and Polyadenylation Specificity Factor (CPSF) complex.CPSF73/Ysh1 component (original description: high_confidence)	16.2.3.3	28330	1	18788	RNA processing.RNA 3-end polyadenylation.Cleavage and Polyadenylation Specificity Factor (CPSF) complex.CPSF73/Ysh1 component	1	0.943716	0.663184
Amino acid metabolism.biosynthesis.aspartate family.aspartate-derived amino acids.methionine.salvage pathway.methylthioribose-1-phosphate isomerase (original description: medium_confidence)	4.1.2.2.6.4.3	28330	2	18788	Amino acid metabolism.biosynthesis.aspartate family.aspartate-derived amino acids.methionine.salvage pathway.methylthioribose-1-phosphate isomerase	2	0.943716	0.439805
Nutrient uptake.phosphorus assimilation.phosphate signalling.PHO2 ubiquitin-conjugating E2 protein (original description: medium_confidence)	25.3.1.2	28330	1	18788	Nutrient uptake.phosphorus assimilation.phosphate signalling.PHO2 ubiquitin-conjugating E2 protein	1	0.943716	0.663184
RNA biosynthesis.RNA polymerase II-dependent transcription.pre-initiation complex.TFIId basal transcription regulation complex.TAF5 component (original description: medium_confidence)	15.3.2.3.5	28330	1	18788	RNA biosynthesis.RNA polymerase II-dependent transcription.pre-initiation complex.TFIId basal transcription regulation complex.TAF5 component	1	0.943716	0.663184
Vesicle trafficking.target membrane tethering.COG (Conserved-Oligomeric Golgi) complex.COG4 component (original description: medium_confidence)	22.7.2.4	28330	1	18788	Vesicle trafficking.target membrane tethering.COG (Conserved-Oligomeric Golgi) complex.COG4 component	1	0.943716	0.663184
Cytoskeleton.actin and tubulin folding.post-CCT Tubulin folding pathway.TFC tubulin folding cofactors.TFC-E cofactor (original description: low_confidence)	20.3.3.1.5	28330	4	18788	Cytoskeleton.actin and tubulin folding.post-CCT Tubulin folding pathway.TFC tubulin folding cofactors.TFC-E cofactor	4	0.943716	0.193415
Cellular respiration.oxidative phosphorylation.cytochrome c reductase complex.QCR6 component (original description: high_confidence)	2.4.3.5	28330	1	18788	Cellular respiration.oxidative phosphorylation.cytochrome c reductase complex.QCR6 component	1	0.943716	0.663184
Cell cycle.interphase.DNA replication.maturation.flap structure-specific endonuclease (FEN1) (original description: medium_confidence)	13.2.2.4.2	28330	2	18788	Cell cycle.interphase.DNA replication.maturation.flap structure-specific endonuclease (FEN1)	2	0.943716	0.439805
Peptide methionine sulfoxide reductase A5 OS=Oryza sativa subsp. japonica (sp|q5vpg8|msra5_orysj : 132.0) & Enzyme classification.EC_1 oxidoreductases.EC_1.8 oxidoreductase acting on sulfur group of donor(50.1.8 : 90.5) (original description: medium_confidence)	50.1.8	28330	4	18788	Enzyme classification.EC_1 oxidoreductases.EC_1.8 oxidoreductase acting on sulfur group of donor	3	0.943716	0.586401
Vesicle trafficking.target membrane tethering.HOPS/CORVET membrane tethering complexes.VPS33 component (original description: low_confidence)	22.7.6.4	28330	1	18788	Vesicle trafficking.target membrane tethering.HOPS/CORVET membrane tethering complexes.VPS33 component	1	0.943716	0.663184
Chromatin organisation.histone modifications.histone lysine methylation/demethylation.MRG histone H3K4/H3K36 methylation reader (original description: medium_confidence)	12.3.3.10	28330	1	18788	Chromatin organisation.histone modifications.histone lysine methylation/demethylation.MRG histone H3K4/H3K36 methylation reader	1	0.943716	0.663184
RNA processing.RNA splicing.spliceosome-associated non-snRNP MOS4-associated complex (MAC).recruitment to spliceosome.arginine methyltransferase (PRMT5) (original description: medium_confidence)	16.4.5.3.1	28330	1	18788	RNA processing.RNA splicing.spliceosome-associated non-snRNP MOS4-associated complex (MAC).recruitment to spliceosome.arginine methyltransferase (PRMT5)	1	0.943716	0.663184
RNA biosynthesis.RNA polymerase III-dependent transcription.TFIIIc transcription factor complex.TFC3 promotor-binding component (original description: low_confidence)	15.4.4.3	28330	5	18788	RNA biosynthesis.RNA polymerase III-dependent transcription.TFIIIc transcription factor complex.TFC3 promotor-binding component	4	0.943716	0.454032
External stimuli response.drought.stomatal closure signalling.CAU1 histone methylase (original description: medium_confidence)	26.4.1.1	28330	1	18788	External stimuli response.drought.stomatal closure signalling.CAU1 histone methylase	1	0.943716	0.663184
Protein modification.peptide maturation.mitochondrion.ATP23 preprotein processing peptidase (original description: medium_confidence)	18.14.2.6	28330	1	18788	Protein modification.peptide maturation.mitochondrion.ATP23 preprotein processing peptidase	1	0.943716	0.663184
Multi-process regulation.circadian clock.XCT light-dependent circadian clock regulator (original description: low_confidence)	27.1.8	28330	2	18788	Multi-process regulation.circadian clock.XCT light-dependent circadian clock regulator	2	0.943716	0.439805
Protein biosynthesis.translation elongation.eEF5(eIF5A) poly-P/G elongation factor (original description: medium_confidence)	17.4.5	28330	3	18788	Protein biosynthesis.translation elongation.eEF5(eIF5A) poly-P/G elongation factor	3	0.943716	0.291661
Coenzyme metabolism.pyridoxalphosphate synthesis.pyridoxal 5-phosphate synthase complex.glutaminase component (original description: high_confidence)	7.7.1.2	28330	1	18788	Coenzyme metabolism.pyridoxalphosphate synthesis.pyridoxal 5-phosphate synthase complex.glutaminase component	1	0.943716	0.663184
Nucleotide metabolism.purines.catabolism.ureidoglycolate amidohydrolase (original description: medium_confidence)	6.1.2.10	28330	1	18788	Nucleotide metabolism.purines.catabolism.ureidoglycolate amidohydrolase	1	0.943716	0.663184
Amino acid metabolism.degradation.branched-chain amino acid.branched-chain alpha-keto acid dehydrogenase complex.E1 2-oxoisovalerate dehydrogenase subcomplex.alpha subunit (original description: high_confidence)	4.2.7.2.1.1	28330	1	18788	Amino acid metabolism.degradation.branched-chain amino acid.branched-chain alpha-keto acid dehydrogenase complex.E1 2-oxoisovalerate dehydrogenase subcomplex.alpha subunit	1	0.943716	0.663184
Chromatin organisation.chromatin remodeling complexes.ATPase core components.Rad5/16-like group.Rad5 chromatin remodeling factor (original description: high_confidence)	12.4.1.5.1	28330	1	18788	Chromatin organisation.chromatin remodeling complexes.ATPase core components.Rad5/16-like group.Rad5 chromatin remodeling factor	1	0.943716	0.663184
RNA processing.RNA splicing.spliceosome-associated non-snRNP factors.SCL28/30/33 splicing factor (original description: high_confidence)	16.4.6.2	28330	2	18788	RNA processing.RNA splicing.spliceosome-associated non-snRNP factors.SCL28/30/33 splicing factor	2	0.943716	0.439805
Protein biosynthesis.cytosolic ribosome.large subunit (LSU).LSU processome component.NSA2 maturation factor (original description: high_confidence)	17.1.1.2.7	28330	1	18788	Protein biosynthesis.cytosolic ribosome.large subunit (LSU).LSU processome component.NSA2 maturation factor	1	0.943716	0.663184
Protein biosynthesis.cytosolic ribosome.small subunit (SSU).SSU processome.RRP5 assembly factor (original description: high_confidence)	17.1.2.2.13	28330	1	18788	Protein biosynthesis.cytosolic ribosome.small subunit (SSU).SSU processome.RRP5 assembly factor	1	0.943716	0.663184
Protein modification.peptide maturation.mitochondrion.IMP inner mitochondrial membrane signal peptidase heterodimer.IMP2 component (original description: high_confidence)	18.14.2.1.2	28330	1	18788	Protein modification.peptide maturation.mitochondrion.IMP inner mitochondrial membrane signal peptidase heterodimer.IMP2 component	1	0.943716	0.663184
Cytoskeleton.microfilament network.actin polymerisation.SCAR/WAVE ARP2/3-activating complex.BRK1 component (original description: high_confidence)	20.2.2.2.3	28330	1	18788	Cytoskeleton.microfilament network.actin polymerisation.SCAR/WAVE ARP2/3-activating complex.BRK1 component	1	0.943716	0.663184
Phytohormones.auxin.transport.polar auxin transport.PIN transporter (original description: medium_confidence)	11.2.4.1.1	28330	4	18788	Phytohormones.auxin.transport.polar auxin transport.PIN transporter	3	0.943716	0.586401
RNA biosynthesis.RNA polymerase I-dependent transcription.TTF1 transcription termination factor (original description: high_confidence)	15.2.6	28330	1	18788	RNA biosynthesis.RNA polymerase I-dependent transcription.TTF1 transcription termination factor	1	0.943716	0.663184
Lipid metabolism.sphingolipid metabolism.sphingosine kinase (original description: medium_confidence)	5.4.14	28330	1	18788	Lipid metabolism.sphingolipid metabolism.sphingosine kinase	1	0.943716	0.663184
Phosphoglucomutase, chloroplastic OS=Arabidopsis thaliana (sp|q9scy0|pgmp_arath : 397.0) & Enzyme classification.EC_5 isomerases.EC_5.4 intramolecular transferase(50.5.4 : 346.5) (original description: medium_confidence)	50.5.4	28330	5	18788	Enzyme classification.EC_5 isomerases.EC_5.4 intramolecular transferase	4	0.943716	0.454032
RNA biosynthesis.RNA polymerase II-dependent transcription.pre-initiation complex.TFIIa basal transcription factor complex.large subunit (original description: low_confidence)	15.3.2.1.1	28330	5	18788	RNA biosynthesis.RNA polymerase II-dependent transcription.pre-initiation complex.TFIIa basal transcription factor complex.large subunit	5	0.943716	0.12826
RNA processing.RNA modification.tRNA N6-threonylcarbamoylation.threonylcarbamoyl-AMP synthase (original description: high_confidence)	16.7.1.1	28330	2	18788	RNA processing.RNA modification.tRNA N6-threonylcarbamoylation.threonylcarbamoyl-AMP synthase	2	0.943716	0.439805
Protein biosynthesis.translation elongation.eEF1A aminoacyl-tRNA binding factor (original description: high_confidence)	17.4.1	28330	1	18788	Protein biosynthesis.translation elongation.eEF1A aminoacyl-tRNA binding factor	1	0.943716	0.663184
RNA processing.RNA modification.rRNA/tRNA methylation.rRNA guanosine methyltransferase (RID2/Bud23/WBSCR22) (original description: low_confidence)	16.7.7.4	28330	4	18788	RNA processing.RNA modification.rRNA/tRNA methylation.rRNA guanosine methyltransferase (RID2/Bud23/WBSCR22)	4	0.943716	0.193415
RNA biosynthesis.RNA polymerase II-dependent transcription.MEDIATOR transcription co-activator complex.head module.MED11 component (original description: medium_confidence)	15.3.6.1.3	28330	1	18788	RNA biosynthesis.RNA polymerase II-dependent transcription.MEDIATOR transcription co-activator complex.head module.MED11 component	1	0.943716	0.663184
RNA processing.RNA splicing.U2-type-intron-specific major spliceosome.U4/U6 small nuclear ribonucleoprotein particle (snRNP).PRPF3 snRNP component (original description: high_confidence)	16.4.1.3.1	28330	1	18788	RNA processing.RNA splicing.U2-type-intron-specific major spliceosome.U4/U6 small nuclear ribonucleoprotein particle (snRNP).PRPF3 snRNP component	1	0.943716	0.663184
Protein biosynthesis.translation initiation.pre-initiation complex (PIC).eIF2B eIF2-GDP recycling complex.eIF2B-gamma (original description: low_confidence)	17.3.1.5.3	28330	2	18788	Protein biosynthesis.translation initiation.pre-initiation complex (PIC).eIF2B eIF2-GDP recycling complex.eIF2B-gamma	2	0.943716	0.439805
Lipid metabolism.lipid degradation.glycerol degradation.glycerol kinase (original description: medium_confidence)	5.7.4.2	28330	2	18788	Lipid metabolism.lipid degradation.glycerol degradation.glycerol kinase	2	0.943716	0.439805
RNA processing.RNA modification.rRNA/tRNA methylation.TRM7-TRM732/TRM734 tRNA cytidine/guanosine-methyltransferase complex.TRM734 component (original description: medium_confidence)	16.7.7.8.3	28330	1	18788	RNA processing.RNA modification.rRNA/tRNA methylation.TRM7-TRM732/TRM734 tRNA cytidine/guanosine-methyltransferase complex.TRM734 component	1	0.943716	0.663184
Protein translocation.nucleus.nucleocytoplasmic transport.nuclear pore complex (NPC).outer ring.NUP160 scaffold nucleoporin (original description: medium_confidence)	23.5.1.1.1.1	28330	1	18788	Protein translocation.nucleus.nucleocytoplasmic transport.nuclear pore complex (NPC).outer ring.NUP160 scaffold nucleoporin	1	0.943716	0.663184
RNA biosynthesis.organelle machineries.RNA polymerase activities.plastid-encoded RNA polymerase (PEP) complex.essentiell co-factors.PAP1/TAC3 component (original description: medium_confidence)	15.9.1.2.2.1	28330	2	18788	RNA biosynthesis.organelle machineries.RNA polymerase activities.plastid-encoded RNA polymerase (PEP) complex.essentiell co-factors.PAP1/TAC3 component	2	0.943716	0.439805
Protein modification.phosphorylation.CMGC kinase superfamily.cyclin-dependent kinase families.CDKG kinase (original description: medium_confidence)	18.8.3.1.7	28330	2	18788	Protein modification.phosphorylation.CMGC kinase superfamily.cyclin-dependent kinase families.CDKG kinase	2	0.943716	0.439805
Protein modification.phosphorylation.AGC kinase superfamily.AGC-VII/NDR kinase (original description: medium_confidence)	18.8.6.4	28330	2	18788	Protein modification.phosphorylation.AGC kinase superfamily.AGC-VII/NDR kinase	2	0.943716	0.439805
Chromatin organisation.histone modifications.histone lysine methylation/demethylation.PRC2 histone methylation complex.VRN/FIS/EMF core complexes.SUZ12-like component (EMF2,VRN2,FIS2) (original description: medium_confidence)	12.3.3.1.1.3	28330	5	18788	Chromatin organisation.histone modifications.histone lysine methylation/demethylation.PRC2 histone methylation complex.VRN/FIS/EMF core complexes.SUZ12-like component (EMF2,VRN2,FIS2)	4	0.943716	0.454032
Solute transport.carrier-mediated transport.MFS superfamily.NRT2 nitrate transporter (original description: medium_confidence)	24.2.2.10	28330	3	18788	Solute transport.carrier-mediated transport.MFS superfamily.NRT2 nitrate transporter	3	0.943716	0.291661
Photosynthesis.photophosphorylation.chlororespiration.NADH dehydrogenase-like (NDH) complex.assembly and stabilization.Cpn60 chaperonin complex.beta subunit (original description: high_confidence)	1.1.8.1.6.2.2	28330	1	18788	Photosynthesis.photophosphorylation.chlororespiration.NADH dehydrogenase-like (NDH) complex.assembly and stabilization.Cpn60 chaperonin complex.beta subunit	1	0.943716	0.663184
Protein biosynthesis.organelle translation machineries.translation elongation.EF-Tu elongation factor (original description: medium_confidence)	17.6.4.1	28330	4	18788	Protein biosynthesis.organelle translation machineries.translation elongation.EF-Tu elongation factor	3	0.943716	0.586401
RNA biosynthesis.RNA polymerase II-dependent transcription.MEDIATOR transcription co-activator complex.middle module.MED31 component (original description: medium_confidence)	15.3.6.2.6	28330	1	18788	RNA biosynthesis.RNA polymerase II-dependent transcription.MEDIATOR transcription co-activator complex.middle module.MED31 component	1	0.943716	0.663184
RNA biosynthesis.RNA polymerase I-dependent transcription.CCG/MEE12 transcription initiation factor (original description: high_confidence)	15.2.3	28330	1	18788	RNA biosynthesis.RNA polymerase I-dependent transcription.CCG/MEE12 transcription initiation factor	1	0.943716	0.663184
Protein modification.lipidation.Glycophosphatidylinositol (GPI)-anchor addition.GPI transamidase complex.PIG-U component (original description: low_confidence)	18.7.4.2.4	28330	3	18788	Protein modification.lipidation.Glycophosphatidylinositol (GPI)-anchor addition.GPI transamidase complex.PIG-U component	3	0.943716	0.291661
Coenzyme metabolism.prenylquinone synthesis.accessory proteins.accessory protein (COQ4) (original description: medium_confidence)	7.8.4.1	28330	1	18788	Coenzyme metabolism.prenylquinone synthesis.accessory proteins.accessory protein (COQ4)	1	0.943716	0.663184
Protein biosynthesis.organelle translation machineries.translation termination.RRF ribosome recycling factor (original description: medium_confidence)	17.6.5.3	28330	2	18788	Protein biosynthesis.organelle translation machineries.translation termination.RRF ribosome recycling factor	2	0.943716	0.439805
Multi-process regulation.TOR signalling pathway.TORC complex.LST8 component (original description: low_confidence)	27.2.1.3	28330	2	18788	Multi-process regulation.TOR signalling pathway.TORC complex.LST8 component	2	0.943716	0.439805
External stimuli response.light.UV-A/blue light.PLP-mediated photoperception.PLP photoreceptor (original description: high_confidence)	26.1.2.4.1	28330	1	18788	External stimuli response.light.UV-A/blue light.PLP-mediated photoperception.PLP photoreceptor	1	0.943716	0.663184
Protein degradation.peptidase families.cysteine-type peptidase activities.Phytocalpain calcium-activated protease (original description: high_confidence)	19.5.1.2	28330	1	18788	Protein degradation.peptidase families.cysteine-type peptidase activities.Phytocalpain calcium-activated protease	1	0.943716	0.663184
Vesicle trafficking.target membrane tethering.COG (Conserved-Oligomeric Golgi) complex.COG5 component (original description: medium_confidence)	22.7.2.5	28330	2	18788	Vesicle trafficking.target membrane tethering.COG (Conserved-Oligomeric Golgi) complex.COG5 component	2	0.943716	0.439805
Protein biosynthesis.aminoacyl-tRNA synthetase activities.glutamine-tRNA ligase (original description: high_confidence)	17.2.6	28330	1	18788	Protein biosynthesis.aminoacyl-tRNA synthetase activities.glutamine-tRNA ligase	1	0.943716	0.663184
Protein modification.phosphorylation.TKL kinase superfamily.LRR-I kinase (original description: high_confidence)	18.8.1.1	28330	1	18788	Protein modification.phosphorylation.TKL kinase superfamily.LRR-I kinase	1	0.943716	0.663184
Chromatin organisation.histone modifications.histone lysine methylation/demethylation.PRC2 histone methylation complex.associated protein factors.ALP1 chromatin-silencing modulator (original description: high_confidence)	12.3.3.1.2.4	28330	4	18788	Chromatin organisation.histone modifications.histone lysine methylation/demethylation.PRC2 histone methylation complex.associated protein factors.ALP1 chromatin-silencing modulator	3	0.943716	0.586401
RNA processing.RNA 3-end polyadenylation.Cleavage and Polyadenylation Specificity Factor (CPSF) complex.Pfs2/FY component (original description: medium_confidence)	16.2.3.7	28330	1	18788	RNA processing.RNA 3-end polyadenylation.Cleavage and Polyadenylation Specificity Factor (CPSF) complex.Pfs2/FY component	1	0.943716	0.663184
RNA processing.RNA splicing.spliceosome-associated non-snRNP MOS4-associated complex (MAC).associated components.MOS2 component (original description: high_confidence)	16.4.5.2.8	28330	1	18788	RNA processing.RNA splicing.spliceosome-associated non-snRNP MOS4-associated complex (MAC).associated components.MOS2 component	1	0.943716	0.663184
Carbohydrate metabolism.gluconeogenesis.pyruvate orthophosphate dikinase activity.regulatory pyruvate orthophosphate dikinase kinase (original description: high_confidence)	3.11.2.2	28330	1	18788	Carbohydrate metabolism.gluconeogenesis.pyruvate orthophosphate dikinase activity.regulatory pyruvate orthophosphate dikinase kinase	1	0.943716	0.663184
RNA processing.RNA splicing.U2-type-intron-specific major spliceosome.U2 small nuclear ribonucleoprotein particle (snRNP).splicing factor 3A complex.SF3A2 component (original description: medium_confidence)	16.4.1.2.3.2	28330	1	18788	RNA processing.RNA splicing.U2-type-intron-specific major spliceosome.U2 small nuclear ribonucleoprotein particle (snRNP).splicing factor 3A complex.SF3A2 component	1	0.943716	0.663184
Protein modification.peptide maturation.endomembrane system.gamma secretase complex.APH1 component (original description: medium_confidence)	18.14.1.5.4	28330	1	18788	Protein modification.peptide maturation.endomembrane system.gamma secretase complex.APH1 component	1	0.943716	0.663184
RNA processing.RNA modification.mRNA methylation.adenosine N6-methyltransferase complex.MTA component (original description: high_confidence)	16.7.8.1.1	28330	1	18788	RNA processing.RNA modification.mRNA methylation.adenosine N6-methyltransferase complex.MTA component	1	0.943716	0.663184
Coenzyme metabolism.FMN/FAD biosynthesis.pyrimidine phosphatase (PyrP) (original description: high_confidence)	7.10.5	28330	1	18788	Coenzyme metabolism.FMN/FAD biosynthesis.pyrimidine phosphatase (PyrP)	1	0.943716	0.663184
Protein translocation.nucleus.nucleocytoplasmic transport.nuclear pore complex (NPC).outer ring.NUP96 scaffold nucleoporin (original description: high_confidence)	23.5.1.1.1.4	28330	1	18788	Protein translocation.nucleus.nucleocytoplasmic transport.nuclear pore complex (NPC).outer ring.NUP96 scaffold nucleoporin	1	0.943716	0.663184
Cytoskeleton.cytoskeleton-nucleoskeleton linking.nuclear lamina.CRWN lamin-like protein (original description: low_confidence)	20.4.3.1	28330	2	18788	Cytoskeleton.cytoskeleton-nucleoskeleton linking.nuclear lamina.CRWN lamin-like protein	2	0.943716	0.439805
RNA biosynthesis.RNA polymerase I-dependent transcription.BRP1 transcription initiation factor (original description: high_confidence)	15.2.2	28330	1	18788	RNA biosynthesis.RNA polymerase I-dependent transcription.BRP1 transcription initiation factor	1	0.943716	0.663184
Solute transport.channels.FEX fluoride anion export channel (original description: medium_confidence)	24.3.16	28330	1	18788	Solute transport.channels.FEX fluoride anion export channel	1	0.943716	0.663184
Cytoskeleton.microfilament network.myosin microfilament-based motor protein activities.MadA myosin adaptor protein (original description: medium_confidence)	20.2.4.4	28330	3	18788	Cytoskeleton.microfilament network.myosin microfilament-based motor protein activities.MadA myosin adaptor protein	3	0.943716	0.291661
Coenzyme metabolism.biotin synthesis.biotin:protein ligase (original description: high_confidence)	7.6.4	28330	1	18788	Coenzyme metabolism.biotin synthesis.biotin:protein ligase	1	0.943716	0.663184
Cellular respiration.oxidative phosphorylation.ATP synthase complex.membrane MF0 subcomplex.subunit d (original description: medium_confidence)	2.4.6.1.4	28330	2	18788	Cellular respiration.oxidative phosphorylation.ATP synthase complex.membrane MF0 subcomplex.subunit d	2	0.943716	0.439805
Cell cycle.mitosis and meiosis.meiotic recombination.meiotic crossover.class I interference-sensitive crossover pathway.accessory protein (MEICA1) (original description: medium_confidence)	13.3.6.5.1.9	28330	1	18788	Cell cycle.mitosis and meiosis.meiotic recombination.meiotic crossover.class I interference-sensitive crossover pathway.accessory protein (MEICA1)	1	0.943716	0.663184
RNA biosynthesis.siRNA biogenesis.DRB4-DRB7.1 regulator complex.DRB4 component (original description: medium_confidence)	15.5.8.1	28330	1	18788	RNA biosynthesis.siRNA biogenesis.DRB4-DRB7.1 regulator complex.DRB4 component	1	0.943716	0.663184
Lipid metabolism.sphingolipid metabolism.ceramide kinase (original description: high_confidence)	5.4.13	28330	2	18788	Lipid metabolism.sphingolipid metabolism.ceramide kinase	2	0.943716	0.439805
Coenzyme metabolism.tetrapyrrol biosynthesis.siroheme synthesis.uroporphyrinogen III methyltransferase (original description: low_confidence)	7.12.3.1	28330	3	18788	Coenzyme metabolism.tetrapyrrol biosynthesis.siroheme synthesis.uroporphyrinogen III methyltransferase	3	0.943716	0.291661
Protein translocation.nucleus.nucleocytoplasmic transport.karyopherin beta transport receptors.IMB5 import karyopherin (original description: low_confidence)	23.5.1.2.5	28330	2	18788	Protein translocation.nucleus.nucleocytoplasmic transport.karyopherin beta transport receptors.IMB5 import karyopherin	2	0.943716	0.439805
Vesicle trafficking.endomembrane trafficking.ESCRT (Endosomal Sorting Complex Required for Transport) complexes.ESCRT-III complex.VPS46/CHMP1 associated protein (original description: high_confidence)	22.6.4.3.5	28330	1	18788	Vesicle trafficking.endomembrane trafficking.ESCRT (Endosomal Sorting Complex Required for Transport) complexes.ESCRT-III complex.VPS46/CHMP1 associated protein	1	0.943716	0.663184
Protein translocation.nucleus.nucleocytoplasmic transport.karyopherin beta transport receptors.IMB1 import karyopherin (original description: medium_confidence)	23.5.1.2.1	28330	4	18788	Protein translocation.nucleus.nucleocytoplasmic transport.karyopherin beta transport receptors.IMB1 import karyopherin	3	0.943716	0.586401
Protein biosynthesis.cytosolic ribosome.small subunit (SSU).SSU processome.UTP7 assembly factor (original description: high_confidence)	17.1.2.2.16	28330	1	18788	Protein biosynthesis.cytosolic ribosome.small subunit (SSU).SSU processome.UTP7 assembly factor	1	0.943716	0.663184
Coenzyme metabolism.coenzyme A synthesis.phosphopantetheine adenylyl transferase (original description: medium_confidence)	7.4.5	28330	1	18788	Coenzyme metabolism.coenzyme A synthesis.phosphopantetheine adenylyl transferase	1	0.943716	0.663184
Protein modification.S-glutathionylation and deglutathionylation.glutathione S-transferase activities.class zeta (original description: medium_confidence)	18.12.1.1	28330	1	18788	Protein modification.S-glutathionylation and deglutathionylation.glutathione S-transferase activities.class zeta	1	0.943716	0.663184
Chromatin organisation.chromatin remodeling complexes.SWR1 complex.SWC4 recruitment factor (original description: medium_confidence)	12.4.4.6	28330	1	18788	Chromatin organisation.chromatin remodeling complexes.SWR1 complex.SWC4 recruitment factor	1	0.943716	0.663184
Coenzyme metabolism.tetrapyrrol biosynthesis.chlorophyll metabolism.chlorophyll(ide) interconversions.chlorophyll synthase ChlG (original description: medium_confidence)	7.12.6.6.2	28330	1	18788	Coenzyme metabolism.tetrapyrrol biosynthesis.chlorophyll metabolism.chlorophyll(ide) interconversions.chlorophyll synthase ChlG	1	0.943716	0.663184
Protein biosynthesis.translation initiation.pre-initiation complex (PIC).eIF3 mRNA-to-PIC binding complex.eIF3c component (original description: high_confidence)	17.3.1.6.3	28330	2	18788	Protein biosynthesis.translation initiation.pre-initiation complex (PIC).eIF3 mRNA-to-PIC binding complex.eIF3c component	2	0.943716	0.439805
Protein translocation.mitochondrion.inner mitochondrion membrane TIM translocation system.Tim50 component (original description: high_confidence)	23.2.3.7	28330	1	18788	Protein translocation.mitochondrion.inner mitochondrion membrane TIM translocation system.Tim50 component	1	0.943716	0.663184
Protein biosynthesis.organelle translation machineries.mitochondrial ribosome.large subunit proteome.mtRPL33 component (original description: high_confidence)	17.6.1.1.27	28330	2	18788	Protein biosynthesis.organelle translation machineries.mitochondrial ribosome.large subunit proteome.mtRPL33 component	2	0.943716	0.439805
Protein biosynthesis.cytosolic ribosome.large subunit (LSU).LSU processome component.NOG1 regulatory GTPase (original description: high_confidence)	17.1.1.2.2	28330	1	18788	Protein biosynthesis.cytosolic ribosome.large subunit (LSU).LSU processome component.NOG1 regulatory GTPase	1	0.943716	0.663184
Protein degradation.peptidase families.metallopeptidase activities.carboxypeptidase activities.M28 carboxypeptidase (original description: low_confidence)	19.5.5.7.3	28330	6	18788	Protein degradation.peptidase families.metallopeptidase activities.carboxypeptidase activities.M28 carboxypeptidase	5	0.943716	0.344299
Cell cycle.mitosis and meiosis.metaphase to anaphase transition.Anaphase-Promoting Complex/Cyclosome (APC/C)-dependent ubiquitination.APC/C E3 ubiquitin ligase complex.platform subcomplex.APC5 component (original description: high_confidence)	13.3.4.1.1.1.3	28330	1	18788	Cell cycle.mitosis and meiosis.metaphase to anaphase transition.Anaphase-Promoting Complex/Cyclosome (APC/C)-dependent ubiquitination.APC/C E3 ubiquitin ligase complex.platform subcomplex.APC5 component	1	0.943716	0.663184
RNA processing.organelle machineries.RNA splicing.mitochondrial RNA splicing.group-II intron splicing.WTF9 splicing factor (original description: high_confidence)	16.10.1.2.1.7	28330	2	18788	RNA processing.organelle machineries.RNA splicing.mitochondrial RNA splicing.group-II intron splicing.WTF9 splicing factor	2	0.943716	0.439805
Protein biosynthesis.organelle translation machineries.plastidial ribosome.plastidial ribosome-associated proteins.ribosome biogenesis factor (PAC) (original description: medium_confidence)	17.6.2.3.2	28330	1	18788	Protein biosynthesis.organelle translation machineries.plastidial ribosome.plastidial ribosome-associated proteins.ribosome biogenesis factor (PAC)	1	0.943716	0.663184
Lipid metabolism.lipid transport.plastidial lipid import.TGD lipid importer complex.TGD1 permease component (original description: medium_confidence)	5.8.1.1.1	28330	2	18788	Lipid metabolism.lipid transport.plastidial lipid import.TGD lipid importer complex.TGD1 permease component	2	0.943716	0.439805
Nucleotide metabolism.purines.catabolism.nucleoside hydrolase (original description: medium_confidence)	6.1.2.3	28330	5	18788	Nucleotide metabolism.purines.catabolism.nucleoside hydrolase	5	0.943716	0.12826
DNA damage response.BRCC DNA-damage response complex.BRCC45 component (original description: medium_confidence)	14.3.3	28330	1	18788	DNA damage response.BRCC DNA-damage response complex.BRCC45 component	1	0.943716	0.663184
Protein biosynthesis.translation elongation.hypusination of eEF5.deoxyhypusine synthase (original description: high_confidence)	17.4.6.1	28330	1	18788	Protein biosynthesis.translation elongation.hypusination of eEF5.deoxyhypusine synthase	1	0.943716	0.663184
Protein modification.dephosphorylation.serine/threonine protein phosphatase superfamily.PPP Fe-Zn-dependent phosphatase families.PP6 phosphatase (original description: high_confidence)	18.10.1.1.5	28330	1	18788	Protein modification.dephosphorylation.serine/threonine protein phosphatase superfamily.PPP Fe-Zn-dependent phosphatase families.PP6 phosphatase	1	0.943716	0.663184
RNA processing.RNA splicing.U2-type-intron-specific major spliceosome.U2 small nuclear ribonucleoprotein particle (snRNP).splicing factor 3B complex.SF3B6 component (original description: high_confidence)	16.4.1.2.4.6	28330	1	18788	RNA processing.RNA splicing.U2-type-intron-specific major spliceosome.U2 small nuclear ribonucleoprotein particle (snRNP).splicing factor 3B complex.SF3B6 component	1	0.943716	0.663184
RNA processing.RNA modification.rRNA/tRNA methylation.TRM61-TRM6 tRNA adenosine-methyltransferase complex.TRM6 component (original description: medium_confidence)	16.7.7.7.2	28330	1	18788	RNA processing.RNA modification.rRNA/tRNA methylation.TRM61-TRM6 tRNA adenosine-methyltransferase complex.TRM6 component	1	0.943716	0.663184
Chromatin organisation.histone modifications.histone acetylation.CBP/p300 histone acetyltransferase (original description: medium_confidence)	12.3.1.1	28330	4	18788	Chromatin organisation.histone modifications.histone acetylation.CBP/p300 histone acetyltransferase	3	0.943716	0.586401
Protein biosynthesis.translation initiation.pre-initiation complex (PIC).eIF3 mRNA-to-PIC binding complex.eIF3m component (original description: high_confidence)	17.3.1.6.13	28330	2	18788	Protein biosynthesis.translation initiation.pre-initiation complex (PIC).eIF3 mRNA-to-PIC binding complex.eIF3m component	2	0.943716	0.439805
Protein translocation.peroxisome.importomer translocation system.cargo-receptor system.Pex7 component (original description: high_confidence)	23.4.1.1.2	28330	1	18788	Protein translocation.peroxisome.importomer translocation system.cargo-receptor system.Pex7 component	1	0.943716	0.663184
Secondary metabolism.terpenoids.methylerythritol phosphate pathway.2-C-methyl-D-erythritol 2,4-cyclodiphosphate synthase (original description: high_confidence)	9.1.2.6	28330	2	18788	Secondary metabolism.terpenoids.methylerythritol phosphate pathway.2-C-methyl-D-erythritol 2,4-cyclodiphosphate synthase	2	0.943716	0.439805
Photosynthesis.photophosphorylation.cytochrome b6/f complex.assembly.CCB cytochrome b6 maturation system (system IV).CCB4 component (original description: medium_confidence)	1.1.2.9.1.4	28330	1	18788	Photosynthesis.photophosphorylation.cytochrome b6/f complex.assembly.CCB cytochrome b6 maturation system (system IV).CCB4 component	1	0.943716	0.663184
RNA biosynthesis.RNA polymerase II-dependent transcription.SAGA transcription co-activator complex.SPT3/TAF13 component (original description: medium_confidence)	15.3.5.18	28330	1	18788	RNA biosynthesis.RNA polymerase II-dependent transcription.SAGA transcription co-activator complex.SPT3/TAF13 component	1	0.943716	0.663184
Protein biosynthesis.cytosolic ribosome.large subunit (LSU).LSU proteome component.RPL41 component (original description: medium_confidence)	17.1.1.1.44	28330	1	18788	Protein biosynthesis.cytosolic ribosome.large subunit (LSU).LSU proteome component.RPL41 component	1	0.943716	0.663184
Cytoskeleton.microfilament network.actin polymerisation.actin capping protein heterodimer.beta component (original description: high_confidence)	20.2.2.7.2	28330	1	18788	Cytoskeleton.microfilament network.actin polymerisation.actin capping protein heterodimer.beta component	1	0.943716	0.663184
Protein modification.dephosphorylation.tyrosine protein phosphatase (PTP) superfamily.SSU72 PTP phosphatase (original description: high_confidence)	18.10.2.4	28330	1	18788	Protein modification.dephosphorylation.tyrosine protein phosphatase (PTP) superfamily.SSU72 PTP phosphatase	1	0.943716	0.663184
Vesicle trafficking.endomembrane trafficking.protein recycling.Retromer protein recycling complex.SNX1 component (original description: high_confidence)	22.6.5.3.5	28330	1	18788	Vesicle trafficking.endomembrane trafficking.protein recycling.Retromer protein recycling complex.SNX1 component	1	0.943716	0.663184
Protein biosynthesis.translation initiation.eIF6 ribosome assembly factor (original description: medium_confidence)	17.3.4	28330	4	18788	Protein biosynthesis.translation initiation.eIF6 ribosome assembly factor	4	0.943716	0.193415
Nucleotide metabolism.purines.ribonucleotide (RN) anabolism.adenylosuccinate synthase (original description: high_confidence)	6.1.1.10	28330	2	18788	Nucleotide metabolism.purines.ribonucleotide (RN) anabolism.adenylosuccinate synthase	2	0.943716	0.439805
Lipid metabolism.fatty acid synthesis.mitochondrial Type II fatty acid synthase (mtFAS) system.hydroxyacyl-ACP dehydratase (mtHD) (original description: medium_confidence)	5.1.6.6	28330	1	18788	Lipid metabolism.fatty acid synthesis.mitochondrial Type II fatty acid synthase (mtFAS) system.hydroxyacyl-ACP dehydratase (mtHD)	1	0.943716	0.663184
Vesicle trafficking.target membrane tethering.GARP/EARP (Golgi-/Endosome-Associated-Retrograde-Protein) complexes.VPS51/UNH component (original description: low_confidence)	22.7.1.1	28330	2	18788	Vesicle trafficking.target membrane tethering.GARP/EARP (Golgi-/Endosome-Associated-Retrograde-Protein) complexes.VPS51/UNH component	2	0.943716	0.439805
Amino acid metabolism.biosynthesis.glutamate family.glutamate-derived amino acids.ornithine.N-acetylglutamate kinase (original description: high_confidence)	4.1.1.1.1.2	28330	1	18788	Amino acid metabolism.biosynthesis.glutamate family.glutamate-derived amino acids.ornithine.N-acetylglutamate kinase	1	0.943716	0.663184
External stimuli response.biotic stress.systemic acquired resistance (SAR).pipecolic acid biosynthesis.SARD4 cyclodeaminase (original description: high_confidence)	26.6.4.3.2	28330	1	18788	External stimuli response.biotic stress.systemic acquired resistance (SAR).pipecolic acid biosynthesis.SARD4 cyclodeaminase	1	0.943716	0.663184
Protein modification.dephosphorylation.tyrosine protein phosphatase (PTP) superfamily.dual-specificity phosphatase families.atypical dual-specificity phosphatase (original description: medium_confidence)	18.10.2.2.5	28330	3	18788	Protein modification.dephosphorylation.tyrosine protein phosphatase (PTP) superfamily.dual-specificity phosphatase families.atypical dual-specificity phosphatase	3	0.943716	0.291661
RNA biosynthesis.RNA polymerase II-dependent transcription.pre-initiation complex.TFIIh basal transcription factor complex.TFB3-type subunit (original description: medium_confidence)	15.3.2.6.6	28330	1	18788	RNA biosynthesis.RNA polymerase II-dependent transcription.pre-initiation complex.TFIIh basal transcription factor complex.TFB3-type subunit	1	0.943716	0.663184
Vesicle trafficking.regulation of membrane tethering and fusion.RAB-GTPase guanine nucleotide exchange factor (RAB-GEF) activities.VPS9 RAB5 guanine nucleotide exchange factor (original description: medium_confidence)	22.9.3.1	28330	4	18788	Vesicle trafficking.regulation of membrane tethering and fusion.RAB-GTPase guanine nucleotide exchange factor (RAB-GEF) activities.VPS9 RAB5 guanine nucleotide exchange factor	3	0.943716	0.586401
Cellular respiration.oxidative phosphorylation.NADH dehydrogenase complex.electron output (module Q).NQO9/TYKY component (original description: high_confidence)	2.4.1.2.4	28330	1	18788	Cellular respiration.oxidative phosphorylation.NADH dehydrogenase complex.electron output (module Q).NQO9/TYKY component	1	0.943716	0.663184
RNA biosynthesis.RNA polymerase II-dependent transcription.pre-initiation complex.TFIIh basal transcription factor complex.SSL2/XPB-type subunit (original description: medium_confidence)	15.3.2.6.3	28330	1	18788	RNA biosynthesis.RNA polymerase II-dependent transcription.pre-initiation complex.TFIIh basal transcription factor complex.SSL2/XPB-type subunit	1	0.943716	0.663184
Nucleotide metabolism.deoxynucleotide metabolism.thymidylate kinase (original description: medium_confidence)	6.3.4	28330	2	18788	Nucleotide metabolism.deoxynucleotide metabolism.thymidylate kinase	2	0.943716	0.439805
Protein translocation.peroxisome.importomer translocation system.receptor polyubiquitination system.Pex2 component (original description: high_confidence)	23.4.1.4.1	28330	1	18788	Protein translocation.peroxisome.importomer translocation system.receptor polyubiquitination system.Pex2 component	1	0.943716	0.663184
Protein degradation.peptidase families.cysteine-type peptidase activities.SUMO-specific protease families.ULP1 protease (original description: high_confidence)	19.5.1.7.2	28330	1	18788	Protein degradation.peptidase families.cysteine-type peptidase activities.SUMO-specific protease families.ULP1 protease	1	0.943716	0.663184
Coenzyme metabolism.tetrahydrofolate synthesis.pterin synthesis.dihydroneopterin aldolase (original description: high_confidence)	7.5.2.3	28330	1	18788	Coenzyme metabolism.tetrahydrofolate synthesis.pterin synthesis.dihydroneopterin aldolase	1	0.943716	0.663184
RNA processing.ribonuclease activities.RNase P ribonuclease activities.RNA-dependent RNase P complex.POP1 component (original description: medium_confidence)	16.5.1.2.1	28330	1	18788	RNA processing.ribonuclease activities.RNase P ribonuclease activities.RNA-dependent RNase P complex.POP1 component	1	0.943716	0.663184
Vesicle trafficking.target membrane tethering.HOPS/CORVET membrane tethering complexes.VPS41/VAM2 HOPS-specific component (original description: medium_confidence)	22.7.6.6	28330	3	18788	Vesicle trafficking.target membrane tethering.HOPS/CORVET membrane tethering complexes.VPS41/VAM2 HOPS-specific component	3	0.943716	0.291661
Solute transport.carrier-mediated transport.MOP superfamily.RFT lipid-linked oligosaccharide transporter (original description: high_confidence)	24.2.4.2	28330	1	18788	Solute transport.carrier-mediated transport.MOP superfamily.RFT lipid-linked oligosaccharide transporter	1	0.943716	0.663184
Cytoskeleton.actin and tubulin folding.post-CCT Tubulin folding pathway.TFC tubulin folding cofactors.TFC-C cofactor (original description: high_confidence)	20.3.3.1.3	28330	1	18788	Cytoskeleton.actin and tubulin folding.post-CCT Tubulin folding pathway.TFC tubulin folding cofactors.TFC-C cofactor	1	0.943716	0.663184
Protein modification.peptide maturation.endomembrane system.SPC endoplasmic signal peptidase complex.SPCs1 component (original description: high_confidence)	18.14.1.1.2	28330	1	18788	Protein modification.peptide maturation.endomembrane system.SPC endoplasmic signal peptidase complex.SPCs1 component	1	0.943716	0.663184
Vesicle trafficking.Coat protein I (COPI) coatomer machinery.ARF-GTPase-activating (ARF-GAP) activities.class IV ARF-GAP protein (original description: high_confidence)	22.3.4.4	28330	1	18788	Vesicle trafficking.Coat protein I (COPI) coatomer machinery.ARF-GTPase-activating (ARF-GAP) activities.class IV ARF-GAP protein	1	0.943716	0.663184
RNA processing.organelle machineries.RNA splicing.plastidial RNA splicing.Whirly-type splicing factor (original description: high_confidence)	16.10.1.1.6	28330	2	18788	RNA processing.organelle machineries.RNA splicing.plastidial RNA splicing.Whirly-type splicing factor	2	0.943716	0.439805
Nucleotide metabolism.pyrimidines.salvage pathway.ribokinase (original description: low_confidence)	6.2.4.3	28330	4	18788	Nucleotide metabolism.pyrimidines.salvage pathway.ribokinase	4	0.943716	0.193415
Protein modification.dephosphorylation.serine/threonine protein phosphatase superfamily.PPM/PP2C Mn/Mg-dependent phosphatase families.clade I phosphatase (original description: medium_confidence)	18.10.1.2.9	28330	1	18788	Protein modification.dephosphorylation.serine/threonine protein phosphatase superfamily.PPM/PP2C Mn/Mg-dependent phosphatase families.clade I phosphatase	1	0.943716	0.663184
DNA damage response.BRCA1–BARD1 DNA-damage response heterodimer.BRCA1|BARD1 component (original description: medium_confidence)	14.2.1	28330	1	18788	DNA damage response.BRCA1–BARD1 DNA-damage response heterodimer.BRCA1|BARD1 component	1	0.943716	0.663184
Coenzyme metabolism.iron-sulfur cluster assembly machineries.mitochondrial ISC system.assembly phase.adrenodoxin component (original description: high_confidence)	7.11.2.1.5	28330	1	18788	Coenzyme metabolism.iron-sulfur cluster assembly machineries.mitochondrial ISC system.assembly phase.adrenodoxin component	1	0.943716	0.663184
RNA biosynthesis.transcriptional activation.B3 superfamily.REM transcription factor (original description: high_confidence)	15.7.5.2	28330	2	18788	RNA biosynthesis.transcriptional activation.B3 superfamily.REM transcription factor	2	0.943716	0.439805
RNA processing.RNA quality control Exon Junction complex (EJC).peripheral components.PININ component (original description: high_confidence)	16.3.2.7	28330	2	18788	RNA processing.RNA quality control Exon Junction complex (EJC).peripheral components.PININ component	2	0.943716	0.439805
Solute transport.carrier-mediated transport.CDF superfamily.CDF family.putative zinc cation transporter (original description: medium_confidence)	24.2.9.2.4	28330	2	18788	Solute transport.carrier-mediated transport.CDF superfamily.CDF family.putative zinc cation transporter	2	0.943716	0.439805
Cytoskeleton.microfilament network.actin polymerisation.actin capping protein heterodimer.alpha component (original description: low_confidence)	20.2.2.7.1	28330	1	18788	Cytoskeleton.microfilament network.actin polymerisation.actin capping protein heterodimer.alpha component	1	0.943716	0.663184
RNA processing.RNA splicing.spliceosome-associated non-snRNP factors.RSZ21/22 splicing factor (original description: high_confidence)	16.4.6.4	28330	1	18788	RNA processing.RNA splicing.spliceosome-associated non-snRNP factors.RSZ21/22 splicing factor	1	0.943716	0.663184
RNA processing.messenger ribonucleoprotein particle (mRNP).mRNP export.TREX-2 mRNP trafficking complex.PCID2/Thp1 component (original description: medium_confidence)	16.9.1.2.2	28330	1	18788	RNA processing.messenger ribonucleoprotein particle (mRNP).mRNP export.TREX-2 mRNP trafficking complex.PCID2/Thp1 component	1	0.943716	0.663184
Cell cycle.organelle machineries.DNA replication.single-stranded DNA (ssDNA) maintenance.OSB-type ssDNA-binding protein (original description: medium_confidence)	13.5.1.5.2	28330	5	18788	Cell cycle.organelle machineries.DNA replication.single-stranded DNA (ssDNA) maintenance.OSB-type ssDNA-binding protein	4	0.943716	0.454032
Protein translocation.mitochondrion.outer mitochondrion membrane TOM translocation system.Tom5 component (original description: high_confidence)	23.2.1.1	28330	1	18788	Protein translocation.mitochondrion.outer mitochondrion membrane TOM translocation system.Tom5 component	1	0.943716	0.663184
Cell cycle.mitosis and meiosis.meiotic recombination.meiotic crossover.class II interference-insensitive crossover pathway.MUS81-independent pathway.FAN1 endonuclease (original description: high_confidence)	13.3.6.5.2.2.1	28330	1	18788	Cell cycle.mitosis and meiosis.meiotic recombination.meiotic crossover.class II interference-insensitive crossover pathway.MUS81-independent pathway.FAN1 endonuclease	1	0.943716	0.663184
Cellular respiration.oxidative phosphorylation.cytochrome c reductase complex.QCR10 component (original description: high_confidence)	2.4.3.9	28330	1	18788	Cellular respiration.oxidative phosphorylation.cytochrome c reductase complex.QCR10 component	1	0.943716	0.663184
Cellular respiration.oxidative phosphorylation.cytochrome c oxidase complex.assembly.HCC/SCO1 component (original description: medium_confidence)	2.4.5.2.9	28330	3	18788	Cellular respiration.oxidative phosphorylation.cytochrome c oxidase complex.assembly.HCC/SCO1 component	3	0.943716	0.291661
Chromatin organisation.chromatin remodeling complexes.additional core components.BAF60 component (original description: high_confidence)	12.4.2.2	28330	2	18788	Chromatin organisation.chromatin remodeling complexes.additional core components.BAF60 component	2	0.943716	0.439805
Amino acid metabolism.biosynthesis.pyruvate family.pyruvate-derived amino acids.leucine.isopropylmalate isomerase dimer.large subunit (original description: medium_confidence)	4.1.3.2.5.2.1	28330	2	18788	Amino acid metabolism.biosynthesis.pyruvate family.pyruvate-derived amino acids.leucine.isopropylmalate isomerase dimer.large subunit	2	0.943716	0.439805
Protein translocation.nucleus.nucleocytoplasmic transport.nuclear pore complex (NPC).linker subcomplex.NUP93 scaffold nucleoporin (original description: low_confidence)	23.5.1.1.3.1	28330	3	18788	Protein translocation.nucleus.nucleocytoplasmic transport.nuclear pore complex (NPC).linker subcomplex.NUP93 scaffold nucleoporin	3	0.943716	0.291661
Cell cycle.mitosis and meiosis.chromosome segregation.kinetochore proteins.NDC80 outer kinetochore complex.NDC80 component (original description: medium_confidence)	13.3.3.2.2.1	28330	2	18788	Cell cycle.mitosis and meiosis.chromosome segregation.kinetochore proteins.NDC80 outer kinetochore complex.NDC80 component	2	0.943716	0.439805
Protein degradation.peptidase families.metallopeptidase activities.M48 families.OMA1 zinc metalloprotease (original description: medium_confidence)	19.5.5.5.3	28330	2	18788	Protein degradation.peptidase families.metallopeptidase activities.M48 families.OMA1 zinc metalloprotease	2	0.943716	0.439805
Protein degradation.ER-associated protein degradation (ERAD) machinery.UFD1 component (original description: high_confidence)	19.1.7	28330	2	18788	Protein degradation.ER-associated protein degradation (ERAD) machinery.UFD1 component	2	0.943716	0.439805
Carbohydrate metabolism.nucleotide sugar biosynthesis.UDP-L-arabinose synthesis.UDP-D-xylose 4-epimerase (original description: high_confidence)	3.8.7.1	28330	1	18788	Carbohydrate metabolism.nucleotide sugar biosynthesis.UDP-L-arabinose synthesis.UDP-D-xylose 4-epimerase	1	0.943716	0.663184
Solute transport.carrier-mediated transport.IT superfamily.putative silicon efflux transporter (LSI2-type) (original description: high_confidence)	24.2.7.2	28330	1	18788	Solute transport.carrier-mediated transport.IT superfamily.putative silicon efflux transporter (LSI2-type)	1	0.943716	0.663184
Protein degradation.26S proteasome.20S core protease.beta-type subunits.beta type-5 component (original description: medium_confidence)	19.2.1.2.5	28330	3	18788	Protein degradation.26S proteasome.20S core protease.beta-type subunits.beta type-5 component	3	0.943716	0.291661
Lipid metabolism.fatty acid synthesis.fatty acid desaturation and elongation.fatty acid elongation.fatty acid elongation complex.KCR 3-ketoacyl-CoA reductase (original description: medium_confidence)	5.1.9.4.1.2	28330	1	18788	Lipid metabolism.fatty acid synthesis.fatty acid desaturation and elongation.fatty acid elongation.fatty acid elongation complex.KCR 3-ketoacyl-CoA reductase	1	0.943716	0.663184
Protein biosynthesis.cytosolic ribosome.large subunit (LSU).LSU processome component.REA1 assembly factor (MDN1) (original description: low_confidence)	17.1.1.2.9	28330	1	18788	Protein biosynthesis.cytosolic ribosome.large subunit (LSU).LSU processome component.REA1 assembly factor (MDN1)	1	0.943716	0.663184
RNA processing.messenger ribonucleoprotein particle (mRNP).mRNP export.TREX/THO mRNP trafficking complex.THO subcomplex.THOC1/HPR1 component (original description: medium_confidence)	16.9.1.1.1.1	28330	2	18788	RNA processing.messenger ribonucleoprotein particle (mRNP).mRNP export.TREX/THO mRNP trafficking complex.THO subcomplex.THOC1/HPR1 component	2	0.943716	0.439805
Cell cycle.organelle machineries.DNA replication.type-Ia DNA topoisomerase (original description: high_confidence)	13.5.1.4	28330	1	18788	Cell cycle.organelle machineries.DNA replication.type-Ia DNA topoisomerase	1	0.943716	0.663184
Protein biosynthesis.cytosolic ribosome.large subunit (LSU).LSU proteome component.RPL39 component (original description: high_confidence)	17.1.1.1.42	28330	1	18788	Protein biosynthesis.cytosolic ribosome.large subunit (LSU).LSU proteome component.RPL39 component	1	0.943716	0.663184
RNA processing.RNA splicing.spliceosome assembly/disassembly.RNA helicase activities.Prp16 RNA helicase (original description: high_confidence)	16.4.7.1.6	28330	2	18788	RNA processing.RNA splicing.spliceosome assembly/disassembly.RNA helicase activities.Prp16 RNA helicase	2	0.943716	0.439805
RNA biosynthesis.RNA polymerase II-dependent transcription.MEDIATOR transcription co-activator complex.head module.MED6 component (original description: medium_confidence)	15.3.6.1.1	28330	2	18788	RNA biosynthesis.RNA polymerase II-dependent transcription.MEDIATOR transcription co-activator complex.head module.MED6 component	2	0.943716	0.439805
Protein translocation.nucleus.nucleocytoplasmic transport.karyopherin beta transport receptors.XPO2 export karyopherin (original description: low_confidence)	23.5.1.2.9	28330	2	18788	Protein translocation.nucleus.nucleocytoplasmic transport.karyopherin beta transport receptors.XPO2 export karyopherin	2	0.943716	0.439805
Cell cycle.regulation.cyclins.CYCC-type cyclin (original description: medium_confidence)	13.1.1.3	28330	1	18788	Cell cycle.regulation.cyclins.CYCC-type cyclin	1	0.943716	0.663184
Cell cycle.mitosis and meiosis.chromosome segregation.kinetochore proteins.Mis12 center kinetochore protein (original description: medium_confidence)	13.3.3.2.3	28330	1	18788	Cell cycle.mitosis and meiosis.chromosome segregation.kinetochore proteins.Mis12 center kinetochore protein	1	0.943716	0.663184
Protein degradation.26S proteasome.20S core protease.beta-type subunits.beta type-1 component (original description: high_confidence)	19.2.1.2.1	28330	2	18788	Protein degradation.26S proteasome.20S core protease.beta-type subunits.beta type-1 component	2	0.943716	0.439805
Coenzyme metabolism.NAD/NADP biosynthesis.de-novo pathway.quinolinate phosphoribosyl transferase (original description: high_confidence)	7.9.1.3	28330	1	18788	Coenzyme metabolism.NAD/NADP biosynthesis.de-novo pathway.quinolinate phosphoribosyl transferase	1	0.943716	0.663184
RNA processing.RNA modification.tRNA N6-threonylcarbamoylation.KEOPS/EKC complex.PCC1 component (original description: medium_confidence)	16.7.1.2.4	28330	1	18788	RNA processing.RNA modification.tRNA N6-threonylcarbamoylation.KEOPS/EKC complex.PCC1 component	1	0.943716	0.663184
Phytohormones.cytokinin.perception and signal transduction.B-type ARR response activator (original description: medium_confidence)	11.4.2.4	28330	6	18788	Phytohormones.cytokinin.perception and signal transduction.B-type ARR response activator	5	0.943716	0.344299
RNA processing.messenger ribonucleoprotein particle (mRNP).mRNP export.TREX/THO mRNP trafficking complex.ALY/Tho4 mRNA-binding adaptor component (original description: medium_confidence)	16.9.1.1.2	28330	4	18788	RNA processing.messenger ribonucleoprotein particle (mRNP).mRNP export.TREX/THO mRNP trafficking complex.ALY/Tho4 mRNA-binding adaptor component	3	0.943716	0.586401
Vesicle trafficking.regulation of membrane tethering and fusion.RAB-GTPase membrane association.RAB-GDI displacement factor (GDF) activities.B-G-class Rab-GDF protein (original description: medium_confidence)	22.9.4.3.2	28330	4	18788	Vesicle trafficking.regulation of membrane tethering and fusion.RAB-GTPase membrane association.RAB-GDI displacement factor (GDF) activities.B-G-class Rab-GDF protein	3	0.943716	0.586401
Nucleotide metabolism.pyrimidines.ribonucleotide anabolism.UMP synthase (original description: high_confidence)	6.2.1.5	28330	1	18788	Nucleotide metabolism.pyrimidines.ribonucleotide anabolism.UMP synthase	1	0.943716	0.663184
RNA processing.RNA splicing.DBR1 intron-lariat-RNA degrading enzyme (original description: high_confidence)	16.4.8	28330	1	18788	RNA processing.RNA splicing.DBR1 intron-lariat-RNA degrading enzyme	1	0.943716	0.663184
Cytoskeleton.actin and tubulin folding.Prefoldin co-chaperone complex.PFD4 component (original description: high_confidence)	20.3.2.4	28330	1	18788	Cytoskeleton.actin and tubulin folding.Prefoldin co-chaperone complex.PFD4 component	1	0.943716	0.663184
Protein translocation.nucleus.nucleocytoplasmic transport.nuclear pore complex (NPC).outer ring.GLE1 scaffold nucleoporin (original description: medium_confidence)	23.5.1.1.1.9	28330	2	18788	Protein translocation.nucleus.nucleocytoplasmic transport.nuclear pore complex (NPC).outer ring.GLE1 scaffold nucleoporin	2	0.943716	0.439805
Protein translocation.endoplasmic reticulum.co-translational insertion system.Sec61 subcomplex.gamma subunit (original description: medium_confidence)	23.3.1.3.3	28330	2	18788	Protein translocation.endoplasmic reticulum.co-translational insertion system.Sec61 subcomplex.gamma subunit	2	0.943716	0.439805
Protein degradation.peptidase families.metallopeptidase activities.aminopeptidase activities.M24 methionyl aminopeptidase (MAP1) (original description: medium_confidence)	19.5.5.6.1	28330	4	18788	Protein degradation.peptidase families.metallopeptidase activities.aminopeptidase activities.M24 methionyl aminopeptidase (MAP1)	3	0.943716	0.586401
External stimuli response.biotic stress.pathogen effector.ETI (effector-triggered immunity) network.SOBER/TIPSY suppressor (original description: medium_confidence)	26.6.2.2.7	28330	2	18788	External stimuli response.biotic stress.pathogen effector.ETI (effector-triggered immunity) network.SOBER/TIPSY suppressor	2	0.943716	0.439805
Coenzyme metabolism.FMN/FAD biosynthesis.riboflavin synthase (RibC) (original description: high_confidence)	7.10.7	28330	1	18788	Coenzyme metabolism.FMN/FAD biosynthesis.riboflavin synthase (RibC)	1	0.943716	0.663184
Protein biosynthesis.cytosolic ribosome.large subunit (LSU).LSU processome component.Sdo1 maturation factor (original description: high_confidence)	17.1.1.2.11	28330	1	18788	Protein biosynthesis.cytosolic ribosome.large subunit (LSU).LSU processome component.Sdo1 maturation factor	1	0.943716	0.663184
RNA processing.RNA splicing.U2-type-intron-specific major spliceosome.U5 small nuclear ribonucleoprotein particle (snRNP).PRPF8/SUS2 protein component (original description: high_confidence)	16.4.1.4.4	28330	1	18788	RNA processing.RNA splicing.U2-type-intron-specific major spliceosome.U5 small nuclear ribonucleoprotein particle (snRNP).PRPF8/SUS2 protein component	1	0.943716	0.663184
Protein translocation.nucleus.nucleocytoplasmic transport.karyopherin beta transport receptors.XPO1 export karyopherin (original description: medium_confidence)	23.5.1.2.8	28330	2	18788	Protein translocation.nucleus.nucleocytoplasmic transport.karyopherin beta transport receptors.XPO1 export karyopherin	2	0.943716	0.439805
RNA processing.RNA splicing.U2-type-intron-specific major spliceosome.U2 small nuclear ribonucleoprotein particle (snRNP).PHF5 pre-mRNA splicing factor (original description: high_confidence)	16.4.1.2.5	28330	1	18788	RNA processing.RNA splicing.U2-type-intron-specific major spliceosome.U2 small nuclear ribonucleoprotein particle (snRNP).PHF5 pre-mRNA splicing factor	1	0.943716	0.663184
Vesicle trafficking.clathrin coated vesicle (CCV) machinery.TPLATE AP-2 co-adaptor complex.CAP1/ECA4 component (original description: high_confidence)	22.1.4.6	28330	2	18788	Vesicle trafficking.clathrin coated vesicle (CCV) machinery.TPLATE AP-2 co-adaptor complex.CAP1/ECA4 component	2	0.943716	0.439805
Vesicle trafficking.SNARE target membrane recognition and fusion complexes.Qb-type SNARE components.VTI group protein (original description: high_confidence)	22.8.2.1	28330	1	18788	Vesicle trafficking.SNARE target membrane recognition and fusion complexes.Qb-type SNARE components.VTI group protein	1	0.943716	0.663184
Amino acid metabolism.biosynthesis.aspartate family.aspartate-derived amino acids.threonine.threonine synthase (original description: high_confidence)	4.1.2.2.7.1	28330	1	18788	Amino acid metabolism.biosynthesis.aspartate family.aspartate-derived amino acids.threonine.threonine synthase	1	0.943716	0.663184
Vesicle trafficking.target membrane tethering.TRAPP (Trafficking-Protein-Particle) complexes.TRAPP-I/II/III complex-shared components.TRS20 component (original description: medium_confidence)	22.7.7.1.2	28330	1	18788	Vesicle trafficking.target membrane tethering.TRAPP (Trafficking-Protein-Particle) complexes.TRAPP-I/II/III complex-shared components.TRS20 component	1	0.943716	0.663184
Protein modification.lipidation.Glycophosphatidylinositol (GPI)-anchor addition.GPI pre-assembly.GPI N-acetylglucosamine transferase complex.PIG-C component (original description: medium_confidence)	18.7.4.1.1.2	28330	1	18788	Protein modification.lipidation.Glycophosphatidylinositol (GPI)-anchor addition.GPI pre-assembly.GPI N-acetylglucosamine transferase complex.PIG-C component	1	0.943716	0.663184
Solute transport.carrier-mediated transport.MFS superfamily.OATP organic anion transporter (original description: low_confidence)	24.2.2.12	28330	2	18788	Solute transport.carrier-mediated transport.MFS superfamily.OATP organic anion transporter	2	0.943716	0.439805
Cellular respiration.oxidative phosphorylation.cytochrome c reductase complex.MPP-type peptidase component.alpha subunit (original description: high_confidence)	2.4.3.3.1	28330	1	18788	Cellular respiration.oxidative phosphorylation.cytochrome c reductase complex.MPP-type peptidase component.alpha subunit	1	0.943716	0.663184
Coenzyme metabolism.iron-sulfur cluster assembly machineries.mitochondrial ISC system.assembly phase.frataxin component (original description: medium_confidence)	7.11.2.1.3	28330	1	18788	Coenzyme metabolism.iron-sulfur cluster assembly machineries.mitochondrial ISC system.assembly phase.frataxin component	1	0.943716	0.663184
RNA biosynthesis.RNA polymerase III-dependent transcription.TFIIIe transcription factor complex.RPC31 component (original description: high_confidence)	15.4.5.3	28330	1	18788	RNA biosynthesis.RNA polymerase III-dependent transcription.TFIIIe transcription factor complex.RPC31 component	1	0.943716	0.663184
DNA damage response.DNA repair mechanisms.homologous recombination repair (HR).DNA resection MRE11-RAD50-NBS1 (MRN) complex.RAD50 component (original description: low_confidence)	14.5.6.1.2	28330	3	18788	DNA damage response.DNA repair mechanisms.homologous recombination repair (HR).DNA resection MRE11-RAD50-NBS1 (MRN) complex.RAD50 component	3	0.943716	0.291661
Amino acid metabolism.biosynthesis.shikimate family.tryptophan.tryptophan synthase complex.alpha subunit (original description: medium_confidence)	4.1.5.3.5.1	28330	2	18788	Amino acid metabolism.biosynthesis.shikimate family.tryptophan.tryptophan synthase complex.alpha subunit	2	0.943716	0.439805
External stimuli response.light.UV-B light.UVR8 photoreceptor (original description: high_confidence)	26.1.3.1	28330	1	18788	External stimuli response.light.UV-B light.UVR8 photoreceptor	1	0.943716	0.663184
RNA biosynthesis.transcriptional activation.GeBP transcription factor (original description: low_confidence)	15.7.28	28330	4	18788	RNA biosynthesis.transcriptional activation.GeBP transcription factor	4	0.943716	0.193415
Coenzyme metabolism.iron-sulfur cluster assembly machineries.cytosolic CIA system.transfer phase.CIA2/AE7 component (original description: medium_confidence)	7.11.3.2.2	28330	1	18788	Coenzyme metabolism.iron-sulfur cluster assembly machineries.cytosolic CIA system.transfer phase.CIA2/AE7 component	1	0.943716	0.663184
Protein degradation.26S proteasome.regulatory particle.ubiquitin C-terminal hydrolase cofactor (original description: high_confidence)	19.2.2.3	28330	1	18788	Protein degradation.26S proteasome.regulatory particle.ubiquitin C-terminal hydrolase cofactor	1	0.943716	0.663184
Coenzyme metabolism.iron-sulfur cluster assembly machineries.cytosolic CIA system.transfer phase.MMS19 component (original description: low_confidence)	7.11.3.2.3	28330	2	18788	Coenzyme metabolism.iron-sulfur cluster assembly machineries.cytosolic CIA system.transfer phase.MMS19 component	2	0.943716	0.439805
Cytoskeleton.microtubular network.microtubule Tubulin heterodimer formation.gamma-Tubulin ring complex (gamma-TuRC).GCP3 component (original description: high_confidence)	20.1.2.1.3	28330	1	18788	Cytoskeleton.microtubular network.microtubule Tubulin heterodimer formation.gamma-Tubulin ring complex (gamma-TuRC).GCP3 component	1	0.943716	0.663184
Phytohormones.abscisic acid.perception and signalling.signal transducer (RHA2) (original description: high_confidence)	11.1.2.4	28330	1	18788	Phytohormones.abscisic acid.perception and signalling.signal transducer (RHA2)	1	0.943716	0.663184
Chromatin organisation.histone modifications.histone ubiquitination.PRC1 histone mono-ubiquitination complex.modification writer protein components.BMI1-type modification writer component (original description: medium_confidence)	12.3.5.1.1.1	28330	2	18788	Chromatin organisation.histone modifications.histone ubiquitination.PRC1 histone mono-ubiquitination complex.modification writer protein components.BMI1-type modification writer component	2	0.943716	0.439805
Cytoskeleton.actin and tubulin folding.Prefoldin co-chaperone complex.PFD3 component (original description: high_confidence)	20.3.2.3	28330	1	18788	Cytoskeleton.actin and tubulin folding.Prefoldin co-chaperone complex.PFD3 component	1	0.943716	0.663184
Coenzyme metabolism.tetrapyrrol biosynthesis.heme synthesis and modification.heme oxygenase (original description: medium_confidence)	7.12.5.2	28330	2	18788	Coenzyme metabolism.tetrapyrrol biosynthesis.heme synthesis and modification.heme oxygenase	2	0.943716	0.439805
Nucleotide metabolism.purines.ribonucleotide (RN) anabolism.N-succinyl 5-aminoimidazole-4-carboxamide RN synthase (original description: low_confidence)	6.1.1.7	28330	3	18788	Nucleotide metabolism.purines.ribonucleotide (RN) anabolism.N-succinyl 5-aminoimidazole-4-carboxamide RN synthase	3	0.943716	0.291661
Chromatin organisation.DNA methylation.RNA-independent DNA methylation.DDM1 chromatin remodeling factor (original description: high_confidence)	12.5.3.1	28330	1	18788	Chromatin organisation.DNA methylation.RNA-independent DNA methylation.DDM1 chromatin remodeling factor	1	0.943716	0.663184
Phytohormones.jasmonic acid.synthesis.13-lipoxygenase (original description: high_confidence)	11.7.1.2	28330	1	18788	Phytohormones.jasmonic acid.synthesis.13-lipoxygenase	1	0.943716	0.663184
[truncated: 1,089 more rows]

## Sheet: Sheet2
def	id	m	mt	n	name	nt	padj	pval
[truncated: 183 more rows]

[truncated: 14 more sheets: Sheet3, Sheet4, Sheet5, Sheet6, Sheet7, Sheet8, Sheet9, Sheet10, Sheet11, Sheet12, Sheet13, Sheet14, Sheet15, Sheet16]
